# Supplementary material for: Covert Genetic Selections to Optimize Phenotypes
Source: PLoS One. 2007 Nov 21;2(11):e1200. doi: 10.1371/journal.pone.0001200 (PMC2075469; doi:10.1371/journal.pone.0001200)
Supplement: Table S3 — gal30 vs glc30 (1.82 MB RTF) [file pone.0001200.s008.xls]

## Sheet: gal30VSglu30_allID
ID	YN	Gene	logFC	AveExpr	t	P.Value	adj.P.Val	B
6659_at	YDL161W	ENT1	-7.95994	8.12872	-11.7486	1.21487e-08	2.53088e-07	10.2982
8842_at	YNR039C	ZRG17	-7.74376	8.01466	-17.0016	9.46926e-11	1.05233e-08	15.0828
7094_at	YBR276C	PPS1	-7.63193	8.74118	-15.3838	3.59536e-10	2.56475e-08	13.7922
10045_at	YLR286C	CTS1	-7.52682	7.6164	-10.9647	2.92444e-08	4.44659e-07	9.41112
7982_at	YPL222W	NA	-7.46618	8.38529	-10.5236	4.90392e-08	6.27957e-07	8.88697
7097_at	YBR279W	PAF1	-7.28775	7.06743	-12.6992	4.45896e-09	1.24624e-07	11.304
7598_at	YPR155C	NCA2	-7.26327	8.17944	-10.6806	4.07188e-08	5.45685e-07	9.07566
6230_at	YDR265W	PEX10	-7.22003	8.47066	-18.9771	2.15526e-11	5.58872e-09	16.4861
5993_at	YDR479C	PEX29	-7.14105	8.78096	-19.668	1.32822e-11	4.35199e-09	16.9376
9765_at	YML120C	NDI1	-7.02188	9.28996	-10.3852	5.78803e-08	7.08142e-07	8.71859
10331_at	YLL012W	YEH1	-7.01449	8.51409	-14.2456	9.93466e-10	4.85485e-08	12.7952
6173_at	YDR299W	BFR2	-6.9959	6.98966	-10.9224	3.07091e-08	4.57939e-07	9.36163
3189_i_at	YHL048W	COS8	-6.99212	9.43338	-6.12518	2.61699e-05	9.03795e-05	2.45011
5135_at	YGL107C	RMD9	-6.88583	8.17027	-10.437	5.4389e-08	6.75162e-07	8.78181
6487_at	YDL020C	RPN4	-6.88325	8.02977	-4.61535	0.000399671	0.000978475	-0.341357
6355_at	YDR120C	TRM1	-6.85208	7.2592	-9.68832	1.37e-07	1.34762e-06	7.84126
11126_at	YJL123C	NA	-6.83197	7.82345	-19.8267	1.19111e-11	4.27653e-09	17.0387
6168_at	YDR294C	DPL1	-6.82593	8.32978	-8.36455	8.06908e-07	5.13174e-06	6.02667
5383_at	YFL005W	SEC4	-6.82084	8.23862	-9.71905	1.31762e-07	1.31129e-06	7.88103
7066_at	YBR293W	VBA2	-6.79961	9.31785	-11.0098	2.77663e-08	4.31279e-07	9.46363
8879_at	YNL016W	PUB1	-6.77506	7.14756	-19.4067	1.59205e-11	4.79411e-09	16.7691
5607_at	YER122C	GLO3	-6.77073	8.25182	-12.0371	8.89991e-09	2.0334e-07	10.6113
5723_at	YER022W	SRB4	-6.76559	9.53338	-10.9565	2.95254e-08	4.45501e-07	9.40144
8341_at	YOR229W	WTM2	-6.72693	8.53822	-14.2984	9.46258e-10	4.69857e-08	12.8432
7626_at	YPR138C	MEP3	-6.71604	7.40431	-17.737	5.36236e-11	7.81771e-09	15.6257
7328_at	YBR015C	MNN2	-6.69753	7.28009	-8.45795	7.07518e-07	4.63162e-06	6.16151
6327_at	YDR137W	RGP1	-6.68478	9.66338	-11.1753	2.29839e-08	3.79833e-07	9.65487
11135_at	YJL112W	MDV1	-6.64106	8.45414	-10.1762	7.45816e-08	8.54257e-07	8.4608
8902_at	YNL039W	BDP1	-6.59547	6.17651	-11.4547	1.6791e-08	3.08333e-07	9.972
10553_at	YKR036C	CAF4	-6.58624	8.12921	-14.0698	1.16978e-09	5.43281e-08	12.634
10613_at	YKL039W	PTM1	-6.55674	8.80531	-7.11354	5.19838e-06	2.33977e-05	4.11241
7163_at	YBR207W	FTH1	-6.54318	7.68465	-18.2831	3.56415e-11	7.07793e-09	16.0128
7112_at	YBR247C	ENP1	-6.54203	10.5991	-12.9712	3.38619e-09	1.05017e-07	11.5788
10862_s_at	YJR160C	MPH3orMPH2	-6.52639	9.01179	-9.95646	9.78037e-08	1.04223e-06	8.18483
8841_at	YNR038W	DBP6	-6.50986	8.51576	-8.52616	6.43166e-07	4.31009e-06	6.2593
3045_s_at	NA	NA	-6.48145	7.79221	-10.8042	3.52307e-08	4.9709e-07	9.22246
5732_at	YEL015W	EDC3	-6.47319	9.26639	-12.4463	5.7846e-09	1.50836e-07	11.0435
6697_at	YDL211C	NA	-6.4631	7.56473	-9.75244	1.26312e-07	1.26651e-06	7.92411
10388_at	YLL043W	FPS1	-6.45992	7.81237	-9.84948	1.11786e-07	1.16076e-06	8.04866
AFFX-YER022w3_at	NA	NA	-6.45886	9.25661	-12.2147	7.37098e-09	1.75084e-07	10.8006
8437_at	YOR100C	CRC1	-6.43436	9.28681	-17.8002	5.11162e-11	7.72879e-09	15.6712
6933_at	YCL043C	PDI1	-6.4293	9.72128	-8.92827	3.70514e-07	2.82117e-06	6.82439
10799_at	YKL213C	DOA1	-6.42659	7.16904	-7.78614	1.86372e-06	1.00682e-05	5.1671
6270_at	YDR213W	UPC2	-6.39827	7.03889	-18.5631	2.90337e-11	6.31658e-09	16.2062
6660_at	YDL160C	DHH1	-6.37374	8.51891	-20.6899	6.6779e-12	3.11691e-09	17.5721
11136_at	YJL111W	CCT7	-6.34961	7.57635	-11.383	1.81892e-08	3.25905e-07	9.89126
7091_at	YBR273C	UBX7	-6.34883	7.42541	-23.3048	1.31695e-12	1.53671e-09	19.0346
6783_at	YCR088W	ABP1	-6.34647	8.98449	-8.80738	4.36507e-07	3.21609e-06	6.65653
5635_at	YER064C	NA	-6.33704	8.85913	-7.56516	2.59402e-06	1.32035e-05	4.82727
7352_at	YBL009W	NA	-6.33441	7.30468	-4.8542	0.000254595	0.000659811	0.118324
9377_at	YMR238W	DFG5	-6.31306	7.95721	-13.3217	2.39271e-09	8.86348e-08	11.9247
6664_at	YDL199C	NA	-6.30513	8.30365	-9.82375	1.15456e-07	1.18829e-06	8.01574
5598_at	YER113C	NA	-6.29968	7.62083	-6.86895	7.65979e-06	3.23841e-05	3.71366
5123_at	YGL119W	ABC1	-6.29806	6.56095	-16.2227	1.77317e-10	1.57644e-08	14.4787
8802_at	YNR044W	AGA1	-6.28071	8.10284	-11.2263	2.16942e-08	3.67542e-07	9.71324
8383_at	YOR181W	LAS17	-6.25857	8.40855	-9.85853	1.10525e-07	1.14991e-06	8.06023
6698_at	YDL210W	UGA4	-6.25822	8.44458	-7.88816	1.60315e-06	8.92922e-06	5.32184
9717_at	YML082W	NA	-6.24999	7.99584	-9.00297	3.35094e-07	2.60893e-06	6.92724
7860_at	YPL120W	VPS30	-6.24357	10.0631	-22.9106	1.66303e-12	1.72493e-09	18.8277
6039_g_at	YDR432W	NPL3	-6.23413	9.39408	-14.2299	1.00797e-09	4.87534e-08	12.7809
5039_at	YGL023C	PIB2	-6.22934	8.56684	-6.50046	1.39462e-05	5.35091e-05	3.09728
7143_at	YBR233W	PBP2	-6.21688	6.96188	-14.7544	6.25346e-10	3.51102e-08	13.2507
8867_at	YNR019W	ARE2	-6.21017	6.72851	-15.2921	3.89237e-10	2.67171e-08	13.7148
8829_at	YNR026C	SEC12	-6.20328	7.4419	-15.4334	3.44508e-10	2.49301e-08	13.8339
8227_at	YOR337W	TEA1	-6.19801	7.47584	-6.55938	1.26564e-05	4.93719e-05	3.19709
5147_at	YGL142C	GPI10	-6.19733	7.90452	-10.5447	4.78237e-08	6.17475e-07	8.91245
11023_at	YJR001W	AVT1	-6.15735	7.61408	-8.18722	1.03857e-06	6.28732e-06	5.76766
9140_at	YNL299W	TRF5	-6.13788	7.31177	-6.3376	1.82826e-05	6.68764e-05	2.81884
4064_at	YIR028W	DAL4	-6.13226	8.67292	-8.59736	5.82553e-07	4.00157e-06	6.36078
6314_at	YDR168W	CDC37	-6.1293	5.78616	-16.1205	1.92918e-10	1.65219e-08	14.3972
10744_at	YKL175W	ZRT3	-6.12793	9.27311	-8.2897	8.97203e-07	5.61353e-06	5.91784
10469_at	YKR090W	PXL1	-6.12212	7.22941	-12.253	7.07965e-09	1.69893e-07	10.841
10078_at	YLR273C	PIG1	-6.11128	7.70251	-11.1313	2.41641e-08	3.93556e-07	9.60423
10800_at	YKL212W	SAC1	-6.10866	8.44868	-10.6166	4.39153e-08	5.76581e-07	8.99899
8019_s_at	NA	NA	-6.09051	7.69092	-11.705	1.27415e-08	2.59699e-07	10.2503
7155_at	YBR199W	KTR4	-6.09046	7.95015	-13.4953	2.02036e-09	7.97975e-08	12.0928
6290_at	YDR188W	CCT6	-6.09037	7.35684	-26.7432	1.9925e-13	3.1e-10	20.6634
8235_at	YOR301W	RAX1	-6.08625	9.65486	-14.7668	6.18447e-10	3.49891e-08	13.2616
8562_at	YOR001W	RRP6	-6.0769	6.74622	-10.9057	3.13104e-08	4.62572e-07	9.34199
6856_at	YCR023C	NA	-6.04319	9.67943	-18.1288	3.99551e-11	7.17271e-09	15.9048
6937_at	YCL040W	GLK1	-6.04196	9.30665	-7.58964	2.49997e-06	1.28156e-05	4.86523
7274_at	YBR093C	PHO5	-6.03107	7.56378	-6.21384	2.25145e-05	7.94904e-05	2.60477
11182_at	YJL156C	SSY5	-6.0256	10.6132	-11.4499	1.68805e-08	3.08978e-07	9.96664
7410_at	YBL042C	FUI1	-6.02349	8.39862	-7.04507	5.78956e-06	2.56084e-05	4.00162
8391_at	YOR144C	ELG1	-6.01828	8.78918	-9.1438	2.7772e-07	2.26421e-06	7.11939
10579_at	YKL028W	TFA1	-6.01137	7.8238	-27.2067	1.57277e-13	2.93636e-10	20.8612
10269_at	YLR060W	FRS1	-6.00938	9.89113	-13.6248	1.78319e-09	7.3756e-08	12.2167
8810_at	YNR052C	POP2	-6.00922	6.92119	-9.68217	1.38075e-07	1.35392e-06	7.83328
10565_at	YKR002W	PAP1	-6.00773	7.382	-4.04331	0.00120689	0.00261372	-1.46191
10120_at	YLR228C	ECM22	-6.00464	8.13468	-10.5244	4.89936e-08	6.27957e-07	8.88791
6544_at	YDL054C	MCH1	-6.00448	7.0101	-14.481	8.0048e-10	4.18158e-08	13.008
6344_at	YDR153C	ENT5	-5.99257	7.35683	-13.8655	1.41747e-09	6.32589e-08	12.4441
7396_at	YBL011W	SCT1	-5.97834	8.09687	-11.636	1.37408e-08	2.72915e-07	10.1742
5731_at	YEL016C	NA	-5.97544	7.72107	-21.7579	3.36525e-12	2.2495e-09	18.1958
6072_at	YDR375C	BCS1	-5.9626	8.15232	-9.10265	2.9332e-07	2.35643e-06	7.06349
4446_at	YHR065C	RRP3	-5.94947	7.98174	-16.4929	1.42212e-10	1.39742e-08	14.6918
11354_at	YAL013W	DEP1	-5.94893	7.98221	-20.6118	7.02991e-12	3.12496e-09	17.525
4342_at	YHR182W	NA	-5.94883	9.70757	-10.6012	4.47218e-08	5.84703e-07	8.98052
10060_at	YLR258W	GSY2	-5.94835	9.46367	-7.98119	1.39902e-06	8.02695e-06	5.46175
4885_at	YGR139W	NA	-5.94772	9.90029	-12.0065	9.19553e-09	2.06844e-07	10.5784
6550_at	YDL091C	UBX3	-5.94273	8.05563	-8.39746	7.703e-07	4.96599e-06	6.0743
5069_at	YGL082W	NA	-5.93033	7.62644	-17.2276	7.93175e-11	9.49268e-09	15.2524
9147_at	YNL292W	PUS4	-5.9255	7.5316	-7.23876	4.27571e-06	1.98576e-05	4.31339
10566_at	YKR003W	OSH6	-5.9168	6.7692	-17.7172	5.4435e-11	7.81771e-09	15.6114
9661_at	YML008C	ERG6	-5.91573	7.69182	-8.91499	3.7722e-07	2.85824e-06	6.80602
5947_at	YDR523C	SPS1	-5.91413	6.91769	-15.1069	4.57527e-10	2.92185e-08	13.5568
5370_at	YFL016C	MDJ1	-5.88812	7.7229	-16.3491	1.59866e-10	1.49994e-08	14.5789
4761_at	YGR241C	YAP1802	-5.88048	8.65214	-14.7465	6.29784e-10	3.51102e-08	13.2437
7402_at	YBL050W	SEC17	-5.86945	6.57628	-17.9687	4.50268e-11	7.49274e-09	15.7916
8869_at	YNL026W	SAM50	-5.86335	8.94165	-8.92515	3.72077e-07	2.82615e-06	6.82008
7790_at	YPL053C	KTR6	-5.86142	7.37493	-14.472	8.07103e-10	4.18572e-08	12.9999
6292_at	YDR190C	RVB1	-5.86111	8.81624	-13.2822	2.48714e-09	8.9477e-08	11.8862
7218_at	YBR127C	VMA2	-5.8598	8.9915	-11.5663	1.48381e-08	2.86778e-07	10.0967
9993_at	YLR324W	PEX30	-5.85958	6.28786	-13.7577	1.57023e-09	6.72388e-08	12.3427
8671_at	YOL117W	RRI2	-5.85947	7.97319	-8.12221	1.14031e-06	6.77915e-06	5.67172
10348_at	YLR006C	SSK1	-5.85196	7.74542	-11.3772	1.83069e-08	3.26885e-07	9.88475
8307_at	YOR241W	MET7	-5.85188	7.44527	-10.1601	7.60706e-08	8.64934e-07	8.44069
7106_at	YBR241C	NA	-5.85095	9.52367	-15.0746	4.70674e-10	2.93985e-08	13.5291
4812_at	YGR202C	PCT1	-5.8458	6.69819	-28.3091	9.09903e-14	2.83132e-10	21.3133
7179_at	YBR177C	EHT1	-5.8439	7.83942	-7.91729	1.53605e-06	8.65359e-06	5.36577
10337_at	YLL006W	MMM1	-5.83638	9.5002	-10.6828	4.06148e-08	5.45524e-07	9.07826
6840_at	YCR052W	RSC6	-5.82049	7.08066	-13.1105	2.94677e-09	9.82433e-08	11.7174
6134_at	YDR348C	NA	-5.81621	7.09625	-8.77497	4.56244e-07	3.32997e-06	6.61123
10618_at	YKL034W	TUL1	-5.8055	7.28034	-5.12729	0.000153337	0.000419396	0.636424
9443_at	YMR173W-A	NA	-5.80434	10.7138	-10.8036	3.52516e-08	4.9709e-07	9.22186
6632_at	YDL143W	CCT4	-5.80361	7.85165	-6.60501	1.17438e-05	4.62956e-05	3.27407
10035_at	YLR277C	YSH1	-5.80222	7.83378	-11.5565	1.49995e-08	2.88109e-07	10.0858
4884_i_at	YGR138C	NA	-5.80088	8.06846	-11.9175	1.01174e-08	2.23276e-07	10.4824
4384_at	YHR135C	YCK1	-5.79792	7.67711	-8.41683	7.49578e-07	4.86262e-06	6.10228
10062_at	YLR260W	LCB5	-5.7975	8.9531	-10.3639	5.93847e-08	7.22759e-07	8.69251
6709_i_at	YDL247W	MPH2	-5.79686	8.7574	-9.64872	1.44078e-07	1.39657e-06	7.78986
8433_at	YOR141C	ARP8	-5.78141	7.7768	-8.24207	9.60195e-07	5.90087e-06	5.8482
4427_at	YHR091C	MSR1	-5.77692	10.269	-15.1004	4.6011e-10	2.92185e-08	13.5513
6581_at	YDL105W	NSE4	-5.7581	6.59033	-18.2102	3.76144e-11	7.07793e-09	15.9619
11253_s_at	YJL219W	HXT11orHXT9orHXT12	-5.75079	8.39493	-20.3512	8.35676e-12	3.39175e-09	17.3661
6222_at	YDR257C	SET7	-5.75045	6.90783	-29.8244	4.43125e-14	2.83132e-10	21.8953
6099_at	YDR358W	GGA1	-5.7483	7.01995	-6.17406	2.40834e-05	8.40111e-05	2.53551
8192_at	YOR348C	PUT4	-5.74694	10.3194	-4.81367	0.000274711	0.000705094	0.040727
7409_at	YBL043W	ECM13	-5.74015	7.32307	-10.0674	8.52504e-08	9.3515e-07	8.32473
7311_at	YBR043C	QDR3	-5.737	9.07389	-9.82177	1.15743e-07	1.18994e-06	8.0132
11048_at	YJL019W	MPS3	-5.71707	6.69855	-16.3186	1.63893e-10	1.49994e-08	14.5548
9977_at	YLR353W	BUD8	-5.71452	7.13814	-14.2401	9.98534e-10	4.85485e-08	12.7902
7157_at	YBR202W	CDC47	-5.69871	6.74354	-9.50069	1.74172e-07	1.59558e-06	7.59623
7949_at	YPL209C	IPL1	-5.69704	9.11448	-11.2055	2.22117e-08	3.72926e-07	9.68941
5615_at	YER087W	NA	-5.69488	7.31268	-10.0036	9.22395e-08	9.9544e-07	8.24449
11019_at	YJL002C	OST1	-5.68789	9.41663	-7.43439	3.16383e-06	1.55444e-05	4.62311
9757_at	YML128C	MSC1	-5.68773	7.75264	-5.67942	5.66868e-05	0.000175164	1.65619
4834_at	YGR179C	OKP1	-5.68731	6.80662	-14.1267	1.10932e-09	5.20377e-08	12.6864
4234_at	YIL122W	POG1	-5.68717	7.44689	-8.12404	1.1373e-06	6.77083e-06	5.67444
5997_at	YDR483W	KRE2	-5.68543	7.63735	-12.6666	4.60991e-09	1.28076e-07	11.2707
9321_at	YMR313C	TGL3	-5.68326	8.67106	-12.6173	4.84881e-09	1.31964e-07	11.2202
4151_at	YIL067C	NA	-5.67616	7.95111	-9.48521	1.77683e-07	1.61664e-06	7.57585
7297_at	YBR074W	NA	-5.67477	7.96742	-9.05962	3.10635e-07	2.46401e-06	7.00481
7148_at	YBR192W	RIM2	-5.67272	8.00402	-18.5751	2.87816e-11	6.31658e-09	16.2144
9662_at	YML007W	YAP1	-5.67267	5.82133	-12.581	5.03283e-09	1.35393e-07	11.1829
8206_at	YOR316C	COT1	-5.66789	8.86943	-9.88166	1.0737e-07	1.12365e-06	8.08975
6117_at	YDR331W	GPI8	-5.6657	8.65259	-13.0555	3.11279e-09	1.002e-07	11.6627
5297_at	YGL263W	COS12	-5.64914	9.05523	-29.0084	6.49875e-14	2.83132e-10	21.5874
5944_at	YDR520C	NA	-5.64899	8.37341	-5.96552	3.44081e-05	0.000114265	2.16886
5107_at	YGL090W	LIF1	-5.64723	6.57762	-15.8418	2.43411e-10	1.95365e-08	14.1718
5045_at	YGL017W	ATE1	-5.64637	7.65008	-15.3317	3.76116e-10	2.60077e-08	13.7482
4093_at	YIR012W	SQT1	-5.64521	8.88723	-10.2427	6.87719e-08	8.03487e-07	8.5433
8592_at	YOL059W	GPD2	-5.64429	10.672	-14.3252	9.2316e-10	4.62618e-08	12.8676
10144_at	YLR206W	ENT2	-5.64421	9.09775	-5.91567	3.75043e-05	0.000122972	2.08034
9370_at	YMR276W	DSK2	-5.63791	7.02272	-12.346	6.42177e-09	1.61149e-07	10.9388
7208_at	YBR162C	TOS1	-5.62978	9.74286	-13.2461	2.57697e-09	9.14678e-08	11.8509
6587_at	YDL099W	NA	-5.61991	6.95565	-12.5247	5.33342e-09	1.41845e-07	11.1249
6528_at	YDL070W	BDF2	-5.61856	7.64001	-5.15548	0.000145599	0.000400595	0.6894
11120_at	YJL082W	IML2	-5.59873	8.48372	-10.8678	3.2716e-08	4.7645e-07	9.2975
6161_at	YDR329C	PEX3	-5.58568	6.84366	-14.9666	5.1768e-10	3.14375e-08	13.4359
6086_at	YDR389W	SAC7	-5.58386	7.14426	-9.76939	1.23636e-07	1.24816e-06	7.94594
7936_at	YPL179W	PPQ1	-5.58161	7.56211	-8.25506	9.42567e-07	5.83092e-06	5.86722
6103_at	YDR362C	TFC6	-5.57866	7.43416	-11.3355	1.91838e-08	3.37252e-07	9.8375
7292_at	YBR069C	TAT1	-5.57605	7.23472	-8.57962	5.97063e-07	4.07724e-06	6.33556
10224_at	YLR105C	SEN2	-5.57106	8.2724	-17.8368	4.97244e-11	7.72879e-09	15.6974
11017_at	YJL004C	SYS1	-5.56571	7.03647	-12.3011	6.73082e-09	1.65784e-07	10.8917
5373_at	YFL013C	IES1	-5.56124	7.24115	-6.65105	1.08928e-05	4.33803e-05	3.35145
5938_at	YDR514C	NA	-5.555	10.3468	-14.3518	9.00904e-10	4.5956e-08	12.8916
5116_at	YGL126W	SCS3	-5.55352	7.4979	-16.6017	1.30237e-10	1.32608e-08	14.7765
6837_at	YCR048W	ARE1	-5.55112	9.1712	-15.171	4.32553e-10	2.80787e-08	13.6117
4187_at	YIL077C	NA	-5.55096	7.3413	-13.3102	2.41976e-09	8.90303e-08	11.9135
5719_at	YER019W	ISC1	-5.54257	8.70723	-13.1725	2.77117e-09	9.47579e-08	11.7786
6038_at	YDR432W	NPL3	-5.54247	7.74597	-14.3264	9.22133e-10	4.62618e-08	12.8687
11041_at	YJL026W	RNR2	-5.54238	9.02957	-19.3109	1.70241e-11	4.96624e-09	16.7066
4205_at	YIL105C	SLM1	5.54179	7.64269	13.6233	1.78563e-09	7.3756e-08	12.2153
6233_at	YDR222W	NA	-5.53417	8.16301	-9.22633	2.49021e-07	2.09547e-06	7.23094
9985_at	YLR361C	NA	-5.51201	7.13709	-9.57634	1.58036e-07	1.48417e-06	7.69549
6924_at	YCL052C	PBN1	-5.50971	6.53521	-15.6122	2.95611e-10	2.29961e-08	13.983
6914_at	YCL011C	GBP2	-5.50863	8.31688	-18.5602	2.90962e-11	6.31658e-09	16.2042
9334_at	YMR285C	NGL2	-5.50562	7.3625	-8.24735	9.52986e-07	5.86816e-06	5.85593
11098_at	YJL059W	YHC3	-5.50034	7.72898	-13.6129	1.80363e-09	7.41714e-08	12.2054
6367_at	YDR132C	NA	-5.49584	6.53613	-10.1595	7.61239e-08	8.64934e-07	8.43998
11038_at	YJL029C	VPS53	-5.49565	6.77268	-11.6469	1.35778e-08	2.7141e-07	10.1862
7793_at	YPL050C	MNN9	-5.49563	8.64974	-13.4623	2.08607e-09	8.03259e-08	12.061
6846_at	YCR061W	NA	-5.49129	9.81281	-7.73584	2.00832e-06	1.07191e-05	5.09031
9758_at	YML127W	RSC9	-5.48761	9.41436	-11.2305	2.15908e-08	3.66455e-07	9.71807
9456_at	YMR186W	HSC82orHSP82	-5.4864	8.06751	-11.5916	1.44292e-08	2.80617e-07	10.1249
6216_at	YDR251W	PAM1	-5.48564	7.34913	-8.5823	5.9485e-07	4.06807e-06	6.33937
8924_at	YNL064C	YDJ1	-5.48246	7.93395	-20.802	6.20488e-12	3.11691e-09	17.6394
11197_at	YJL183W	MNN11	-5.48032	6.54695	-16.3214	1.63527e-10	1.49994e-08	14.557
7283_at	YBR060C	ORC2	-5.47162	7.72955	-7.41918	3.23821e-06	1.58349e-05	4.59921
5987_at	YDR473C	PRP3	-5.47044	8.62261	-11.6041	1.42321e-08	2.78525e-07	10.1388
7383_at	YBL024W	NCL1	-5.46964	7.39305	-10.266	6.68529e-08	7.86346e-07	8.57209
6136_at	YDR350C	TCM10	-5.46655	8.91539	-11.0946	2.51976e-08	4.04853e-07	9.56186
4075_at	YIR039C	YPS6	-5.46457	7.03466	-16.4322	1.49387e-10	1.45263e-08	14.6443
4337_at	YHR177W	NA	-5.45678	8.22649	-6.4436	1.53224e-05	5.79086e-05	3.00049
9667_at	YML043C	RRN11	-5.45642	6.04426	-13.3583	2.30848e-09	8.61958e-08	11.9603
9386_at	YMR246W	FAA4	-5.45386	6.30402	-9.31259	2.22361e-07	1.92376e-06	7.3467
8246_s_at	YOR309C	NOP58	-5.44836	7.91393	-9.43631	1.89282e-07	1.70062e-06	7.51127
8646_at	YOL097C	WRS1	-5.44341	8.63727	-10.3984	5.69682e-08	7.00656e-07	8.73473
5988_at	YDR474C	NA	-5.43722	9.21247	-11.2409	2.13378e-08	3.62977e-07	9.72999
10247_at	YLR083C	EMP70	-5.42791	7.49423	-7.42041	3.2321e-06	1.58133e-05	4.60115
5114_at	YGL083W	SCY1	-5.42707	8.04481	-10.9685	2.91198e-08	4.44659e-07	9.41545
4085_at	YIR004W	DJP1	-5.4259	7.21586	-12.4885	5.53714e-09	1.46428e-07	11.0873
11335_at	YAL031C	NA	-5.41676	7.61212	-10.1985	7.25811e-08	8.37509e-07	8.48847
11068_at	YJL045W	NA	-5.41516	8.81803	-11.8342	1.10703e-08	2.3702e-07	10.3918
4084_at	YIR003W	NA	-5.41507	8.3686	-10.2235	7.04049e-08	8.16434e-07	8.51943
8856_at	YNR008W	LRO1	-5.4137	7.66541	-6.03722	3.04151e-05	0.000102871	2.29561
8874_at	YNL021W	HDA1	-5.40611	6.8912	-13.082	3.03161e-09	9.94792e-08	11.6891
7992_at	YPL212C	PUS1	-5.40574	7.36183	-13.3543	2.31764e-09	8.61958e-08	11.9564
8507_at	YOR034C	AKR2	5.39903	7.45697	16.0513	2.04308e-10	1.70287e-08	14.3416
9438_at	YMR211W	DML1	-5.39831	7.17485	-8.09642	1.18355e-06	6.99266e-06	5.63351
7205_at	YBR159W	NA	-5.39443	7.89938	-9.37423	2.05173e-07	1.8103e-06	7.42891
4714_at	YGR284C	ERV29	-5.38991	6.42206	-17.784	5.17461e-11	7.72879e-09	15.6596
6554_at	YDL087C	LUC7	-5.38856	6.77265	-10.1465	7.7351e-08	8.70884e-07	8.4237
7170_at	YBR168W	PEX32	-5.38736	8.37754	-27.2971	1.50254e-13	2.93636e-10	20.8993
4356_at	YHR151C	NA	-5.38487	9.21657	-14.6369	6.95037e-10	3.77219e-08	13.1469
9425_at	YMR198W	CIK1	-5.37923	8.72698	-9.2216	2.50577e-07	2.10354e-06	7.22457
9713_at	YML086C	ALO1	-5.37897	8.15866	-13.5345	1.94519e-09	7.82689e-08	12.1304
8396_at	YOR149C	SMP3	-5.37829	6.41271	-9.42246	1.92709e-07	1.71923e-06	7.49294
9088_at	YNL215W	IES2	-5.37398	6.59144	-10.8096	3.5006e-08	4.95874e-07	9.22895
6857_at	YCR024C	SLM5	-5.36985	7.93232	-13.2343	2.60724e-09	9.21916e-08	11.8393
10992_at	YJR015W	NA	-5.36984	7.2189	-11.1997	2.23583e-08	3.74411e-07	9.68276
10767_at	YKL195W	MIA40	-5.3691	7.33057	-19.207	1.83133e-11	5.18045e-09	16.6384
7591_at	YPR148C	NA	-5.36838	8.37534	-12.5819	5.02814e-09	1.35393e-07	11.1838
8029_at	YPL266W	DIM1	-5.3683	8.4866	-14.9163	5.41276e-10	3.21835e-08	13.3923
7768_at	YPL030W	NA	-5.36818	9.34293	-5.77428	4.7978e-05	0.000151976	1.82741
10235_at	YLR116W	MSL5	-5.36711	7.37219	-17.3812	7.04104e-11	8.69165e-09	15.3662
6523_at	YDL029W	ARP2	-5.36277	7.25496	-11.8864	1.04627e-08	2.27668e-07	10.4486
11097_at	YJL060W	BNA3	-5.35803	7.99879	-20.8627	5.96346e-12	3.11691e-09	17.6757
6399_at	YDR075W	PPH3	-5.35447	6.8927	-9.54777	1.63935e-07	1.52881e-06	7.65808
4775_at	YGR210C	NA	-5.35233	8.45849	-8.77222	4.57959e-07	3.33727e-06	6.60739
6283_at	YDR181C	SAS4	-5.35104	8.04127	-11.3165	1.95969e-08	3.413e-07	9.81598
6187_at	YDR267C	NA	-5.34979	8.26137	-11.4726	1.64606e-08	3.06096e-07	9.99205
10278_at	YLR069C	MEF1	-5.34235	8.22176	-8.64416	5.46036e-07	3.8096e-06	6.42714
4130_at	YIL041W	NA	-5.33279	6.25904	-12.8214	3.93798e-09	1.13811e-07	11.4281
9595_at	YMR065W	KAR5	-5.32834	7.12299	-14.3611	8.93231e-10	4.58149e-08	12.9001
11167_at	YJL128C	PBS2	-5.3282	6.34144	-7.91182	1.54842e-06	8.7023e-06	5.35752
7772_at	YPL026C	SKS1	-5.3218	6.33943	-11.005	2.79202e-08	4.32948e-07	9.45804
7398_at	YBL054W	NA	-5.32097	6.26264	-12.0612	8.67373e-09	1.99924e-07	10.6371
7934_at	YPL181W	CTI6	-5.32027	5.10479	-13.8086	1.49601e-09	6.51423e-08	12.3907
5744_at	YEL002C	WBP1	-5.31764	10.4138	-14.061	1.17938e-09	5.45023e-08	12.6259
4860_at	YGR159C	NSR1	-5.31548	6.44623	-21.7539	3.37365e-12	2.2495e-09	18.1936
8580_at	YOL027C	MDM38	-5.31042	6.05911	-10.0953	8.23663e-08	9.09928e-07	8.35977
9180_at	YNL304W	YPT11	-5.29747	7.80675	-8.55068	6.21568e-07	4.20397e-06	6.29433
5643_at	YER070W	RNR1	-5.28723	8.00823	-7.21035	4.46873e-06	2.06615e-05	4.26798
11185_at	YJL153C	INO1	-5.28463	7.31172	-12.9019	3.63037e-09	1.08733e-07	11.5093
7943_at	YPL172C	COX10	-5.2828	9.71667	-15.3584	3.67532e-10	2.57963e-08	13.7708
10164_at	YLR183C	TOS4	-5.27929	6.97785	-12.2489	7.11048e-09	1.70196e-07	10.8367
10116_at	YLR224W	NA	-5.27275	7.18476	-10.1403	7.79398e-08	8.72384e-07	8.41599
11181_at	YJL157C	FAR1	-5.2713	7.21445	-14.1654	1.0701e-09	5.04515e-08	12.7219
8487_at	YOR059C	NA	-5.27067	9.06746	-10.8245	3.44044e-08	4.90328e-07	9.24652
4120_at	YIL007C	NAS2	5.26936	6.8725	18.8116	2.42612e-11	5.80713e-09	16.375
7102_at	YBR237W	PRP5	-5.26765	6.25042	-6.56235	1.25947e-05	4.91772e-05	3.20212
7184_at	YBR183W	YPC1	-5.26644	7.53308	-12.2954	6.77095e-09	1.66334e-07	10.8857
6284_at	YDR182W	CDC1	-5.26556	7.74098	-11.7977	1.15172e-08	2.43794e-07	10.352
11228_at	YJL198W	PHO90	-5.2632	8.66924	-15.1449	4.4251e-10	2.84885e-08	13.5895
11147_at	YJL146W	IDS2	-5.2629	7.69765	-12.4795	5.58913e-09	1.46971e-07	11.078
4538_at	YHR019C	DED81	-5.26102	8.6632	-15.3331	3.75671e-10	2.60077e-08	13.7494
4534_at	YHR015W	MIP6	-5.25376	7.60433	-14.3927	8.67778e-10	4.47553e-08	12.9285
6557_at	YDL084W	SUB2	-5.2536	7.88648	-14.7268	6.40996e-10	3.54065e-08	13.2264
4807_at	YGR197C	SNG1	-5.25204	7.9329	-17.7955	5.12975e-11	7.72879e-09	15.6679
AFFX-YER022wM_at	NA	NA	-5.24887	8.77854	-13.1453	2.84691e-09	9.62895e-08	11.7517
6615_at	YDL116W	NUP84	-5.24708	7.85887	-7.06595	5.60215e-06	2.49623e-05	4.03547
4477_at	YHR048W	NA	-5.24267	7.94219	-15.192	4.24694e-10	2.79191e-08	13.6296
6622_at	YDL153C	SAS10	-5.24161	8.33302	-14.8542	5.72023e-10	3.30353e-08	13.3381
7652_at	YPR120C	CLB5	-5.23177	7.46735	-9.5605	1.61279e-07	1.50705e-06	7.67475
6229_at	YDR264C	AKR1	-5.2307	7.05318	-10.8491	3.34322e-08	4.81142e-07	9.27556
7130_g_at	YBR220C	NA	-5.23068	7.97771	-15.0629	4.7554e-10	2.93985e-08	13.519
4204_at	YIL107C	PFK26	-5.22535	7.2994	-5.09027	0.000164155	0.000446501	0.56669
9961_at	YLR380W	CSR1	-5.22533	7.99117	-7.22072	4.39721e-06	2.03813e-05	4.28457
10624_at	YKL072W	STB6	-5.22248	7.65288	-8.20203	1.01675e-06	6.17719e-06	5.78945
4889_at	YGR099W	TEL2	-5.21459	7.4137	-10.0541	8.66618e-08	9.47293e-07	8.30801
6720_at	YDL233W	NA	-5.21451	6.8118	-12.9379	3.50129e-09	1.06119e-07	11.5455
8894_at	YNL048W	ALG11	-5.21293	8.14004	-9.60694	1.51967e-07	1.44609e-06	7.73546
10903_at	YJR110W	YMR1	-5.20608	5.99989	-11.5242	1.55435e-08	2.94917e-07	10.0499
4111_at	YIL014W	MNT3	-5.20575	6.7496	-9.4145	1.94709e-07	1.73271e-06	7.48239
11117_at	YJL085W	EXO70	-5.20571	6.43555	-8.11733	1.14835e-06	6.81057e-06	5.66451
4095_at	YIR014W	NA	-5.19756	7.59825	-9.04355	3.17373e-07	2.50861e-06	6.98285
9771_at	YML116W	ATR1	-5.19724	7.55298	-5.81339	4.48062e-05	0.000143241	1.89764
10879_at	YJR131W	MNS1	-5.19306	6.40462	-12.0473	8.80375e-09	2.01924e-07	10.6222
7207_at	YBR161W	CSH1	-5.19039	10.1248	-11.4885	1.61719e-08	3.02505e-07	10.0099
7275_at	YBR094W	NA	-5.18923	7.40873	-11.1295	2.42121e-08	3.93556e-07	9.60222
6553_at	YDL088C	ASM4	-5.1842	6.99428	-17.1512	8.41948e-11	9.82448e-09	15.1953
10055_at	YLR253W	NA	-5.16515	8.25457	-10.6644	4.15059e-08	5.54303e-07	9.05624
10745_at	YKL174C	TPO5	-5.15454	6.26585	-11.2967	2.00381e-08	3.47687e-07	9.79349
9500_at	YMR145C	NDE1	-5.15327	8.00976	-12.1052	8.27701e-09	1.93443e-07	10.6842
7488_at	YBL098W	BNA4	-5.15142	5.85342	-11.9737	9.52532e-09	2.12217e-07	10.543
9378_at	YMR239C	RNT1	-5.14892	7.39105	-14.5779	7.33094e-10	3.93301e-08	13.0945
8327_at	YOR216C	RUD3	-5.1438	5.91796	-13.5402	1.93456e-09	7.82689e-08	12.1358
7291_at	YBR068C	BAP2	-5.14356	8.01515	-13.2209	2.6419e-09	9.2294e-08	11.8261
9762_at	YML123C	PHO84	-5.14206	8.24381	-10.6654	4.14548e-08	5.54303e-07	9.05749
4206_at	YIL104C	SHQ1	-5.13828	7.32813	-5.66301	5.83538e-05	0.000179898	1.62644
10264_at	YLR055C	SPT8	-5.13312	8.47821	-13.2066	2.67934e-09	9.2294e-08	11.8121
6293_at	YDR191W	HST4	-5.13113	7.13764	-12.7396	4.27902e-09	1.21782e-07	11.3452
11049_g_at	YJL019W	MPS3	-5.13107	6.43693	-16.9298	1.00218e-10	1.07313e-08	15.0284
6854_at	YCR021C	HSP30	-5.12958	6.46389	-14.8378	5.80441e-10	3.32418e-08	13.3238
6462_at	YDR001C	NTH1	-5.12691	8.17244	-7.53728	2.70569e-06	1.36823e-05	4.78394
10119_at	YLR227C	ADY4	-5.12213	6.63761	-14.3247	9.23607e-10	4.62618e-08	12.8671
5130_at	YGL112C	TAF6	-5.12144	7.42656	-13.0032	3.27958e-09	1.03351e-07	11.6107
7085_at	YBR265W	TSC10	-5.1181	9.11155	-12.0124	9.138e-09	2.06545e-07	10.5847
7609_at	YPR123C	NA	-5.11804	7.59399	-10.5295	4.86955e-08	6.25354e-07	8.89411
8218_at	YOR328W	PDR10	-5.11014	8.24682	-5.63494	6.13242e-05	0.000187754	1.57549
9888_at	YLR440C	SEC39	-5.10591	7.79933	-6.72202	9.70562e-06	3.93579e-05	3.47015
5677_at	YER061C	CEM1	-5.10289	8.3998	-10.4417	5.40848e-08	6.73175e-07	8.78751
5611_at	YER083C	RMD7	-5.09834	6.77614	-14.0006	1.24806e-09	5.62835e-08	12.57
5566_at	YER126C	NSA2	-5.09792	7.49684	-12.9187	3.5695e-09	1.07488e-07	11.5262
8342_at	YOR230W	WTM1	-5.09626	7.93282	-13.1286	2.89432e-09	9.68404e-08	11.7352
4381_at	YHR132C	ECM14	-5.09434	6.83182	-22.4777	2.15828e-12	2.01476e-09	18.5952
5191_f_at	YGL189C	RPS26A	-5.09326	7.62784	-11.6823	1.30606e-08	2.62763e-07	10.2253
9999_at	YLR330W	CHS5	-5.09176	7.17981	-17.3747	7.07623e-11	8.69165e-09	15.3615
7542_at	YPR190C	RPC82	-5.09037	7.26174	-6.9722	6.4972e-06	2.81054e-05	3.883
7854_i_at	YPL081W	RPS9A	5.08948	7.96596	14.2	1.03628e-09	4.96705e-08	12.7536
8015_at	YPL235W	RVB2	-5.0886	6.53987	-15.0795	4.68655e-10	2.93985e-08	13.5333
9176_at	YNL308C	KRI1	-5.08629	7.06999	-9.83425	1.13943e-07	1.17662e-06	8.02918
7586_at	YPR143W	RRP15	-5.08316	6.45399	-6.00947	3.18994e-05	0.000107231	2.24665
10194_at	YLR121C	YPS3	-5.08245	9.98126	-15.9327	2.25551e-10	1.84694e-08	14.2457
5666_at	YER054C	GIP2	-5.07992	5.88025	-9.22595	2.49144e-07	2.09547e-06	7.23044
7748_at	YPL005W	AEP3	-5.0757	7.99764	-10.6262	4.34184e-08	5.71665e-07	9.01054
6849_at	YCR017C	CWH43	-5.06972	7.29496	-10.8443	3.3623e-08	4.82878e-07	9.2698
10677_at	YKL107W	NA	-5.06509	7.82112	-13.7749	1.54465e-09	6.64486e-08	12.359
7326_at	YBR058C	UBP14	-5.06176	6.47691	-5.64484	6.02584e-05	0.000184794	1.59348
10532_at	YKR061W	KTR2	-5.05762	7.27918	-11.557	1.499e-08	2.88109e-07	10.0865
7323_at	YBR055C	PRP6	-5.05753	5.99485	-8.52562	6.4365e-07	4.31024e-06	6.25853
7318_at	YBR050C	REG2	-5.05434	7.24274	-11.4996	1.59743e-08	3.00489e-07	10.0223
AFFX-YEL002c/WBP1_at	NA	NA	-5.04985	9.39334	-11.9944	9.31561e-09	2.0854e-07	10.5654
6895_at	YCL037C	SRO9	-5.04841	7.89467	-10.9737	2.89445e-08	4.43673e-07	9.42156
5536_at	YER187W	NA	-5.0465	6.52584	-9.84672	1.12174e-07	1.16349e-06	8.04514
9156_at	YNL283C	WSC2	-5.041	6.76349	-17.3859	7.01534e-11	8.69165e-09	15.3697
10962_at	YJR078W	BNA2	-5.03991	6.59964	-6.57591	1.23173e-05	4.82509e-05	3.22503
6521_at	YDL031W	DBP10	-5.03982	7.98151	-6.12208	2.63083e-05	9.07232e-05	2.44469
4235_at	YIL121W	QDR2	-5.03865	7.74872	-11.7528	1.20935e-08	2.53088e-07	10.3028
4719_at	YGR289C	MAL11	-5.03683	6.17243	-13.6925	1.67112e-09	7.02699e-08	12.281
10153_at	YLR173W	NA	-5.02366	6.11625	-11.4157	1.75371e-08	3.16651e-07	9.92812
6847_g_at	YCR061W	NA	-5.02292	10.2098	-9.97176	9.59617e-08	1.02966e-06	8.2042
4433_at	YHR097C	NA	-5.01899	7.34532	-16.0843	1.98791e-10	1.68701e-08	14.3681
5305_at	YFR051C	RET2	-5.01618	6.99768	-6.01175	3.17746e-05	0.000106972	2.25067
6862_at	YCR028C	FEN2	-5.01557	6.36444	-8.8145	4.32294e-07	3.19671e-06	6.66647
7555_s_at	YPL075W	GCR1	-5.01508	6.84595	-8.49681	6.70059e-07	4.43932e-06	6.2173
9694_at	YML060W	OGG1	-5.01249	7.04487	-16.0629	2.02352e-10	1.70176e-08	14.3509
10346_at	YLR004C	NA	-5.01207	7.8469	-5.51845	7.54447e-05	0.000225152	1.36291
9478_at	YMR166C	NA	-5.01043	7.18228	-16.6912	1.21194e-10	1.25705e-08	14.8458
7439_at	YBL058W	SHP1	-5.00791	7.43494	-9.81757	1.16355e-07	1.19207e-06	8.00783
4104_at	YIL021W	RPB3	-5.00505	7.74701	-11.4551	1.67829e-08	3.08333e-07	9.97248
10943_at	YJR059W	PTK2	-4.99758	7.51758	-5.78615	4.69917e-05	0.000149614	1.84874
5098_at	YGL099W	LSG1	-4.99663	7.83021	-11.5316	1.5417e-08	2.93709e-07	10.0581
9328_at	YMR279C	NA	-4.99324	7.20469	-12.2399	7.17809e-09	1.71375e-07	10.8272
10528_at	YKR056W	TRM2	-4.99292	9.38458	-7.89174	1.59473e-06	8.88767e-06	5.32725
6087_at	YDR390C	UBA2	-4.99199	6.03491	-10.0315	8.9113e-08	9.69546e-07	8.27961
5683_at	YER028C	MIG3	-4.98844	5.85167	-13.467	2.07654e-09	8.03259e-08	12.0655
11360_at	YAL048C	GEM1	-4.98664	6.20944	-10.1947	7.29174e-08	8.40351e-07	8.48376
4176_at	YIL090W	ICE2	-4.9818	7.83911	-8.4811	6.84943e-07	4.51869e-06	6.19477
4364_at	YHR159W	NA	-4.97778	7.0102	-11.16	2.33877e-08	3.85731e-07	9.63726
9494_at	YMR140W	SIP5	-4.97661	8.18886	-8.5039	6.63459e-07	4.41504e-06	6.22745
6162_at	YDR330W	UBX5	-4.97572	6.7618	-9.92026	1.02315e-07	1.08044e-06	8.13889
9131_at	YNL263C	YIF1	-4.97284	6.21493	-18.9172	2.24933e-11	5.67499e-09	16.446
4375_at	YHR170W	NMD3	-4.96981	7.43571	-10.6504	4.21951e-08	5.603e-07	9.03953
2411_s_at	NA	NA	-4.96791	7.75354	-8.03641	1.291e-06	7.5228e-06	5.54427
6705_at	YDL203C	NA	-4.96764	6.83513	-10.9814	2.86881e-08	4.41193e-07	9.43057
6614_at	YDL117W	CYK3	-4.96752	8.18304	-6.65815	1.07674e-05	4.30095e-05	3.36336
7364_at	YBR004C	GPI18	-4.96512	8.78693	-17.0935	8.80881e-11	1.00281e-08	15.152
7304_at	YBR080C	SEC18	-4.95571	6.48168	-6.37897	1.70618e-05	6.33286e-05	2.88991
9146_at	YNL293W	MSB3	-4.95383	6.63131	-6.9332	6.91291e-06	2.96426e-05	3.8192
8497_at	YOR070C	GYP1	-4.95354	6.54201	-11.7238	1.24824e-08	2.57225e-07	10.271
5774_at	YEL060C	PRB1	-4.95324	8.92478	-8.03447	1.29464e-06	7.53929e-06	5.54138
8464_at	YOR083W	WHI5	-4.95027	7.2629	-10.5146	4.95711e-08	6.32167e-07	8.87601
6062_at	YDR411C	DFM1	-4.94831	8.79078	-11.7473	1.21665e-08	2.53088e-07	10.2968
5177_at	YGL158W	RCK1	-4.94485	5.37757	-11.9407	9.86811e-09	2.1881e-07	10.5075
10778_at	YKL185W	ASH1	-4.94411	7.6458	-14.4792	8.01825e-10	4.18158e-08	13.0064
7815_at	YPL074W	YTA6	-4.94249	5.84798	-9.29139	2.2862e-07	1.96155e-06	7.31833
11222_at	YJL204C	RCY1	-4.93981	6.78627	-7.12156	5.13341e-06	2.31433e-05	4.12535
5058_at	YGL049C	TIF4632	-4.93761	5.86994	-9.02074	3.27209e-07	2.56896e-06	6.95161
6494_at	YDL013W	HEX3	-4.93527	8.90062	-9.75044	1.2663e-07	1.26834e-06	7.92154
10637_at	YKL059C	MPE1	-4.93207	9.10543	-20.0165	1.04669e-11	3.90834e-09	17.1584
4536_at	YHR017W	YSC83	-4.92945	6.84383	-9.6519	1.43495e-07	1.39244e-06	7.794
3247_s_at	NA	NA	-4.91894	8.44432	-10.2034	7.21442e-08	8.33498e-07	8.49461
6860_at	YCR026C	NA	-4.91703	6.82572	-5.88657	3.94458e-05	0.000128571	2.0285
8210_at	YOR320C	GNT1	-4.91652	7.04531	-7.85745	1.67727e-06	9.23759e-06	5.2754
9204_at	YNL326C	NA	-4.91499	7.2584	-10.1387	7.80866e-08	8.7298e-07	8.41407
5403_at	YFL027C	GYP8	-4.91231	6.89954	-10.7435	3.78219e-08	5.19216e-07	9.15051
7989_at	YPL215W	CBP3	-4.91212	7.19444	-14.95	5.25362e-10	3.14375e-08	13.4215
8409_at	YOR162C	YRR1	-4.91192	7.20386	-4.7126	0.000332357	0.000833348	-0.153506
10145_at	YLR207W	HRD3	-4.90819	7.23551	-9.3209	2.19955e-07	1.91434e-06	7.35782
6848_at	YCR016W	NA	-4.90658	6.37323	-17.558	6.14579e-11	8.43049e-09	15.4959
9175_at	YNL309W	STB1	-4.9058	6.68866	-20.8622	5.9655e-12	3.11691e-09	17.6754
9330_at	YMR281W	GPI12	-4.89506	7.49646	-15.8077	2.50482e-10	1.98157e-08	14.144
7313_at	YBR045C	GIP1	-4.89419	8.96438	-11.8604	1.07608e-08	2.3199e-07	10.4204
4546_at	YHL016C	DUR3	-4.89378	8.59201	-9.36791	2.06869e-07	1.8201e-06	7.4205
5659_at	YER048C	CAJ1	-4.89319	6.32505	-17.8027	5.10189e-11	7.72879e-09	15.673
9145_at	YNL294C	RIM21	-4.89149	6.3622	-10.1234	7.95665e-08	8.8634e-07	8.39497
10702_at	YKL126W	YPK1	-4.88965	5.71901	-12.0191	9.07301e-09	2.06163e-07	10.5919
10015_at	YLR300W	EXG1	-4.88809	8.26329	-11.0188	2.74805e-08	4.27709e-07	9.4741
6145_at	YDR314C	NA	-4.88218	7.91173	-9.23075	2.47575e-07	2.08961e-06	7.2369
5746_at	YER001W	MNN1	-4.87814	6.30041	-12.3313	6.52134e-09	1.62772e-07	10.9234
7168_at	YBR212W	NGR1	-4.87493	7.0093	-11.6944	1.28895e-08	2.61005e-07	10.2386
5120_at	YGL122C	NAB2	-4.87161	7.87021	-10.2343	6.94798e-08	8.09097e-07	8.53289
4506_at	YHR032W	NA	-4.86812	7.26202	-5.58661	6.68145e-05	0.000202702	1.48752
6358_at	YDR123C	INO2	-4.86752	6.62807	-12.5192	5.36391e-09	1.4225e-07	11.1191
5939_at	YDR515W	SLF1	-4.86706	7.03547	-6.56229	1.25959e-05	4.91772e-05	3.20202
11344_at	YAL023C	PMT2	-4.86687	8.13433	-5.34578	0.000102919	0.000294709	1.04459
7655_at	YPR079W	MRL1	-4.86588	7.14331	-22.1178	2.69042e-12	2.2495e-09	18.3976
5980_at	YDR466W	PKH3	4.85507	10.0878	5.20801	0.000132239	0.000368492	0.787901
7852_at	YPL083C	SEN54	-4.85397	8.1713	-13.2109	2.66814e-09	9.2294e-08	11.8163
6718_at	YDL235C	YPD1	4.85345	7.34885	14.6299	6.99385e-10	3.77385e-08	13.1408
5024_at	YGL038C	OCH1	-4.84419	6.6438	-8.16871	1.06651e-06	6.42317e-06	5.74041
4971_at	YGR045C	NA	4.83933	6.50806	9.2948	2.27598e-07	1.9591e-06	7.3229
8608_at	YOL044W	PEX15	-4.82635	6.37582	-26.3094	2.49508e-13	3.32736e-10	20.4739
2911_s_at	NA	NA	-4.82402	6.27148	-12.7055	4.43015e-09	1.24565e-07	11.3105
10609_at	YKL043W	PHD1	-4.82091	6.01524	-12.8681	3.7565e-09	1.10621e-07	11.4752
5189_at	YGL190C	CDC55	-4.82005	5.40594	-12.9446	3.47787e-09	1.06119e-07	11.5522
8519_at	YOR046C	DBP5	-4.81994	7.93351	-6.11419	2.66642e-05	9.17435e-05	2.43087
8007_at	YPL243W	SRP68	-4.81708	7.31539	-8.83352	4.2125e-07	3.12837e-06	6.69297
8030_at	YPL265W	DIP5	-4.81555	9.2936	-7.04253	5.81283e-06	2.56603e-05	3.9975
5163_at	YGL172W	NUP49	-4.81338	6.64885	-6.62892	1.12934e-05	4.47944e-05	3.31429
10086_at	YLR238W	FAR10	-4.8101	8.53105	-13.4812	2.04812e-09	7.97975e-08	12.0792
8909_at	YNL032W	SIW14	-4.80868	6.29283	-10.2409	6.89266e-08	8.04287e-07	8.54102
4255_at	YIL146C	ECM37	-4.80595	7.35965	-7.55321	2.64128e-06	1.33929e-05	4.80871
10169_at	YLR188W	MDL1	-4.80565	8.57727	-7.02942	5.9344e-06	2.6094e-05	3.9762
9880_at	YLR433C	CNA1	-4.80514	9.41076	-9.83568	1.13739e-07	1.17581e-06	8.03101
8916_at	YNL071W	LAT1	-4.79977	8.85938	-8.80269	4.39305e-07	3.22906e-06	6.64999
6209_at	YDR244W	PEX5	-4.79432	5.96773	-9.78602	1.21071e-07	1.22824e-06	7.96732
6313_at	YDR167W	TAF10	-4.79285	6.7713	-9.01235	3.30906e-07	2.59145e-06	6.94011
10333_at	YLL010C	PSR1	-4.79125	8.57386	-9.34071	2.14337e-07	1.8752e-06	7.38426
9939_at	YLR404W	NA	-4.7904	8.3072	-11.4543	1.67984e-08	3.08333e-07	9.97155
10709_at	YKL120W	OAC1	-4.78793	6.61633	-18.4852	3.07304e-11	6.51973e-09	16.1527
4236_at	YIL120W	QDR1	-4.78033	7.48585	-7.44992	3.08975e-06	1.5285e-05	4.64747
7347_at	YBR033W	NA	4.77806	7.41434	4.64446	0.000378166	0.000932676	-0.285045
6905_at	YCL027W	FUS1	-4.77746	6.08167	-11.6	1.42965e-08	2.79201e-07	10.1342
5913_at	YDR534C	FIT1	-4.77651	7.7343	-12.5424	5.23701e-09	1.40079e-07	11.1431
5627_at	YER096W	SHC1	-4.77124	7.60704	-7.71051	2.08556e-06	1.10242e-05	5.05153
9169_at	YNL315C	ATP11	-4.76644	6.85231	-19.0264	2.08088e-11	5.55e-09	16.5189
7966_at	YPL194W	DDC1	-4.76608	5.759	-11.6085	1.41636e-08	2.78525e-07	10.1436
10595_at	YKL012W	PRP40	-4.75845	6.84542	-5.25079	0.000122304	0.000343371	0.867852
4519_at	YHR002W	LEU5	-4.75483	7.96244	-11.0369	2.69157e-08	4.22993e-07	9.49512
11374_at	YAL035W	FUN12	4.75268	6.95324	9.50785	1.72571e-07	1.58558e-06	7.60566
10679_at	YKL105C	NA	-4.74997	7.35329	-8.21092	1.00391e-06	6.12114e-06	5.80251
8390_at	YOR143C	THI80	4.73951	7.41084	15.1694	4.33136e-10	2.80787e-08	13.6104
4474_at	YHR045W	NA	-4.73914	8.62277	-7.50113	2.85814e-06	1.42994e-05	4.72758
4135_at	YIL036W	CST6	-4.73848	6.52375	-8.25118	9.47791e-07	5.84964e-06	5.86154
6141_at	YDR311W	TFB1	-4.73698	5.99262	-11.6984	1.28332e-08	2.6043e-07	10.243
4360_at	YHR155W	YSP1	4.73408	6.50181	6.36615	1.74306e-05	6.43856e-05	2.86792
11047_at	YJL020C	BBC1	-4.73095	7.96328	-7.11495	5.18691e-06	2.33686e-05	4.11469
8673_at	YOL115W	PAP2	-4.73073	7.52341	-6.24573	2.1334e-05	7.59836e-05	2.66013
2396_at	NA	NA	4.72803	6.25975	7.98143	1.39851e-06	8.02695e-06	5.46212
10660_at	YKL080W	VMA5	-4.72689	7.539	-13.5091	1.99368e-09	7.91957e-08	12.106
10716_at	YKL157W	APE2	-4.72385	8.33524	-6.22396	2.21326e-05	7.8409e-05	2.62235
11334_at	YAL032C	PRP45	-4.72326	6.59219	-19.0531	2.0419e-11	5.55e-09	16.5367
4188_at	YIL076W	SEC28	-4.72263	6.91971	-16.3811	1.55744e-10	1.49884e-08	14.6041
7420_at	YBL032W	HEK2	-4.71958	6.44357	-7.81187	1.79402e-06	9.75944e-06	5.20626
8589_at	YOL018C	TLG2	-4.71667	6.81011	-6.54471	1.29653e-05	5.04298e-05	3.17228
8890_at	YNL005C	MRP7	-4.71632	6.49608	-9.78445	1.21311e-07	1.22824e-06	7.96531
9938_at	YLR403W	SFP1	-4.7126	7.25165	-6.53253	1.32278e-05	5.13223e-05	3.15167
6246_at	YDR235W	PRP42	-4.7103	7.92997	-12.018	9.0834e-09	2.06163e-07	10.5908
10740_at	YKL179C	COY1	-4.71024	7.13332	-7.41377	3.26509e-06	1.59456e-05	4.59071
4355_at	YHR195W	NVJ1	-4.70908	7.14126	-20.7441	6.44443e-12	3.11691e-09	17.6047
10668_at	YKL073W	LHS1	-4.69939	6.35989	-8.69886	5.064e-07	3.59812e-06	6.50437
10632_at	YKL064W	MNR2	-4.69656	6.05165	-9.29444	2.27705e-07	1.9591e-06	7.32242
10690_at	YKL095W	YJU2	-4.68559	6.24044	-11.7743	1.18132e-08	2.49184e-07	10.3264
8849_at	YNR001C	CIT1	-4.68188	7.45824	-8.1046	1.16964e-06	6.91926e-06	5.64564
8350_at	YOR193W	PEX27	-4.68181	5.70531	-18.6377	2.75038e-11	6.31658e-09	16.2572
4366_at	YHR161C	YAP1801	-4.68139	6.85662	-9.59003	1.55289e-07	1.46575e-06	7.71339
5754_at	YEL036C	ANP1	-4.68075	7.26347	-10.8699	3.26341e-08	4.75999e-07	9.30004
11079_at	YJL078C	PRY3	-4.68065	8.38555	-6.91709	7.09265e-06	3.0302e-05	3.7928
5093_at	YGL104C	VPS73	-4.68059	5.94954	-13.8613	1.42307e-09	6.32589e-08	12.4402
9711_at	YML088W	UFO1	-4.67709	5.76967	-9.21039	2.54307e-07	2.12348e-06	7.20946
8031_at	YPL264C	NA	-4.67393	10.6409	-21.3423	4.37664e-12	2.72373e-09	17.9577
8032_at	YPL263C	KEL3	4.67321	6.08098	7.0301	5.92802e-06	2.60905e-05	3.97731
4819_at	YGR164W	NA	4.67306	4.97258	16.0402	2.06215e-10	1.70355e-08	14.3326
10547_at	YKR030W	GMH1	-4.66802	6.65523	-14.0364	1.20683e-09	5.52994e-08	12.6032
9507_at	YMR111C	NA	-4.66269	6.46006	-8.04636	1.27248e-06	7.43808e-06	5.55911
8587_at	YOL020W	TAT2	-4.65416	7.66389	-6.0113	3.17993e-05	0.000106972	2.24988
10125_at	YLR190W	MMR1	-4.65345	8.64451	-6.48581	1.4288e-05	5.46632e-05	3.07237
4504_at	YHR030C	SLT2	-4.65258	6.48598	-12.0164	9.09898e-09	2.06163e-07	10.589
9725_at	YML074C	FPR3	-4.65132	6.39558	-17.7735	5.216e-11	7.72879e-09	15.652
5740_at	YEL006W	NA	-4.65002	7.33861	-13.1954	2.7093e-09	9.29826e-08	11.801
9082_at	YNL221C	POP1	-4.64953	8.8467	-6.68794	1.02577e-05	4.12384e-05	3.41324
10502_at	YKR077W	NA	-4.64812	6.92504	-12.9955	3.30494e-09	1.03351e-07	11.603
9636_at	YMR014W	BUD22	-4.64522	6.61143	-11.9092	1.02088e-08	2.23707e-07	10.4733
4887_at	YGR141W	VPS62	-4.64196	5.96036	-10.6355	4.2942e-08	5.67795e-07	9.02173
6467_at	YDR006C	SOK1	4.64147	7.28152	5.40322	9.27765e-05	0.000269803	1.15091
4875_at	YGR130C	NA	-4.63928	5.4442	-8.94171	3.63864e-07	2.78644e-06	6.84293
6670_at	YDL193W	NA	-4.6308	5.91757	-17.4275	6.79369e-11	8.69165e-09	15.4004
5618_at	YER089C	PTC2	-4.62896	7.10649	-11.067	2.60052e-08	4.14263e-07	9.52995
6483_at	YDL024C	DIA3	-4.62742	7.65951	-9.44234	1.87808e-07	1.69063e-06	7.51925
6002_at	YDR488C	PAC11	-4.62685	10.3171	-9.90704	1.04017e-07	1.09593e-06	8.12208
7907_at	YPL163C	SVS1	4.6267	7.6254	9.71408	1.32595e-07	1.31678e-06	7.87459
3015_at	NA	NA	4.62419	5.47423	7.0284	5.94397e-06	2.61238e-05	3.97455
10096_at	YLR248W	RCK2	-4.61503	7.0067	-10.4431	5.39897e-08	6.72889e-07	8.78929
5705_at	YER006W	NUG1	-4.60673	6.36366	-9.73516	1.29102e-07	1.29032e-06	7.90183
5074_at	YGL077C	HNM1	-4.60582	6.39052	-9.60432	1.52476e-07	1.44946e-06	7.73204
5104_at	YGL093W	SPC105	-4.60284	8.78165	-5.30524	0.000110769	0.000314676	0.969302
9428_at	YMR201C	RAD14	-4.59954	7.9002	-15.2358	4.08755e-10	2.72792e-08	13.667
10094_at	YLR246W	ERF2	-4.59134	6.88967	-18.8577	2.34723e-11	5.76616e-09	16.4061
4248_at	YIL153W	RRD1	-4.58873	8.04163	-12.166	7.76068e-09	1.83873e-07	10.7488
8912_at	YNL029C	KTR5	-4.58743	7.6901	-13.823	1.47573e-09	6.46758e-08	12.4042
7229_at	YBR138C	NA	-4.5837	5.39392	-10.8042	3.52305e-08	4.9709e-07	9.22247
9159_at	YNL280C	ERG24	-4.57832	6.50012	-8.20238	1.01625e-06	6.17719e-06	5.78996
9936_at	YLR401C	DUS3	-4.57575	9.37037	-17.5516	6.17577e-11	8.43049e-09	15.4913
8498_at	YOR071C	NA	-4.57367	6.97185	-6.01295	3.17096e-05	0.000106901	2.25278
5748_at	YEL042W	GDA1	-4.57345	8.59258	-9.35833	2.09466e-07	1.84121e-06	7.40775
10054_at	YLR294C	ATP14	4.56724	6.10998	13.7479	1.5849e-09	6.75574e-08	12.3335
4354_at	YHR194W	MDM31	-4.56667	10.0963	-9.99924	9.27443e-08	9.99732e-07	8.23893
9028_at	YNL186W	UBP10	-4.56258	5.87456	-8.87255	3.99514e-07	2.99315e-06	6.74723
6932_at	YCL044C	NA	-4.56128	8.87593	-10.4537	5.33105e-08	6.67425e-07	8.80215
6143_f_at	YDR312W	SSF2	-4.55804	6.11933	-12.4246	5.91627e-09	1.53083e-07	11.021
9552_at	YMR110C	NA	-4.55171	7.95426	-6.46599	1.47641e-05	5.61856e-05	3.03866
10179_at	YLR149C	NA	4.55001	8.49566	14.9002	5.49064e-10	3.22359e-08	13.3783
6673_at	YDL190C	UFD2	-4.5495	7.05543	-5.21459	0.000130659	0.000364308	0.8002
8426_at	YOR134W	BAG7	-4.54684	7.68258	-9.08487	3.00348e-07	2.39841e-06	7.03927
6704_at	YDL204W	RTN2	-4.54271	5.33601	-9.70251	1.34554e-07	1.32777e-06	7.85963
7603_at	YPR159W	KRE6	-4.54125	6.28573	-7.72402	2.04399e-06	1.08536e-05	5.07222
10484_at	YKR103W	NFT1	4.5407	5.51146	5.11284	0.000157469	0.000429441	0.609221
8973_at	YNL104C	LEU4	-4.53187	8.70275	-7.36105	3.53991e-06	1.70687e-05	4.50761
10559_at	YKL005C	BYE1	-4.5296	8.60666	-16.1954	1.81354e-10	1.58219e-08	14.457
7780_at	YPL018W	CTF19	-4.52836	8.19181	-11.2718	2.06081e-08	3.5377e-07	9.76515
7206_at	YBR160W	CDC28	-4.52618	7.43092	-7.09575	5.34557e-06	2.39793e-05	4.08369
4772_at	YGR252W	GCN5	-4.52232	5.95005	-8.22229	9.87705e-07	6.02629e-06	5.81921
9892_at	YLR443W	ECM7	-4.52176	7.28102	-12.7283	4.32831e-09	1.22787e-07	11.3337
9307_at	YMR301C	ATM1	-4.52133	5.93801	-4.75913	0.000304405	0.000769879	-0.0639557
8893_at	YNL049C	SFB2	4.51495	6.25181	6.63483	1.11849e-05	4.44491e-05	3.32423
8145_s_at	YOR390W	NA	-4.51491	7.29201	-9.49541	1.75361e-07	1.60019e-06	7.58929
8247_at	YOR310C	NOP58	-4.51224	7.06891	-8.87335	3.99082e-07	2.99231e-06	6.74834
11232_at	YJL194W	CDC6	-4.5097	6.53724	-8.08939	1.19563e-06	7.0462e-06	5.62308
5565_at	YER125W	RSP5	-4.50955	5.59994	-12.2777	6.89837e-09	1.6775e-07	10.867
7139_at	YBR229C	ROT2	4.50573	6.02507	5.40062	9.32125e-05	0.000270734	1.1461
7600_s_at	YPR156C	TPO3orTPO2	-4.5013	9.06045	-11.3743	1.83661e-08	3.26885e-07	9.88149
7273_at	YBR092C	PHO3	-4.50094	7.2321	-12.0947	8.37002e-09	1.94848e-07	10.6729
10111_at	YLR219W	MSC3	-4.49973	6.74301	-9.24831	2.41921e-07	2.06052e-06	7.26051
6071_at	YDR419W	RAD30	-4.49972	6.18477	-8.37683	7.93043e-07	5.06968e-06	6.04445
8184_at	YOR340C	RPA43	-4.49187	6.95514	-11.6332	1.37835e-08	2.73183e-07	10.171
6549_at	YDL049C	KNH1	-4.4886	8.49124	-10.3252	6.22256e-08	7.49518e-07	8.64502
7836_at	YPL099C	NA	4.4875	5.41654	9.31188	2.22567e-07	1.92376e-06	7.34575
9863_at	YLR459W	GAB1	-4.48621	7.57026	-7.35451	3.57567e-06	1.71967e-05	4.49727
7141_at	YBR231C	SWC5	-4.48611	7.87073	-6.8125	8.38625e-06	3.4844e-05	3.62045
7334_at	YBR021W	FUR4	-4.4817	8.12634	-9.1609	2.71496e-07	2.22317e-06	7.14258
4769_at	YGR249W	MGA1	-4.48014	6.3819	-18.1729	3.86689e-11	7.07793e-09	15.9358
9084_at	YNL219C	ALG9	-4.47915	9.27808	-9.98288	9.46455e-08	1.01788e-06	8.21827
8547_at	YOL015W	NA	-4.47769	7.87867	-9.32583	2.18542e-07	1.90663e-06	7.3644
10693_at	YKL135C	APL2	-4.47392	7.74041	-10.0592	8.61102e-08	9.42367e-07	8.31451
4391_at	YHR142W	CHS7	-4.47321	7.03979	-18.1856	3.83078e-11	7.07793e-09	15.9446
4824_at	YGR169C	PUS6	-4.4726	9.82361	-12.994	3.3098e-09	1.03351e-07	11.6016
4521_at	YHR004C	NEM1	-4.47006	7.04036	-11.3992	1.78626e-08	3.21286e-07	9.90955
11426_s_at	NA	NA	4.46957	7.50311	5.88669	3.94375e-05	0.000128571	2.02871
7270_i_at	YBR090C	NHP6B	-4.46304	5.79814	-10.0872	8.31971e-08	9.16936e-07	8.34955
10467_at	YKR088C	NA	-4.46205	5.14353	-15.2481	4.04426e-10	2.72792e-08	13.6774
4890_at	YGR100W	MDR1	-4.46167	5.6581	-9.49858	1.74646e-07	1.59734e-06	7.59346
6303_at	YDR157W	RPA14	4.45968	6.56727	10.0359	8.8631e-08	9.65427e-07	8.28513
11138_at	YJL109C	UTP10	4.45704	6.15193	4.94799	0.000213677	0.000562831	0.297215
11134_at	YJL115W	ASF1	-4.45575	8.39858	-8.08983	1.19487e-06	7.04617e-06	5.62373
8360_at	YOR203W	DED1orHIS3	4.45511	6.18921	11.798	1.15136e-08	2.43794e-07	10.3523
5143_at	YGL146C	NA	-4.45462	7.85051	-13.4599	2.09097e-09	8.03259e-08	12.0586
9959_at	YLR378C	SEC61	-4.4521	8.5775	-6.44132	1.53806e-05	5.80486e-05	2.99659
9160_at	YNL279W	PRM1	-4.45147	8.18979	-8.3923	7.75919e-07	4.98652e-06	6.06685
7775_at	YPL023C	MET12	-4.44973	7.90111	-6.21114	2.26175e-05	7.97336e-05	2.60007
5218_at	YGL207W	SPT16	-4.44764	6.24394	-9.62221	1.49031e-07	1.43128e-06	7.75537
10902_at	YJR109C	CPA2	4.4444	5.9983	4.68578	0.000349664	0.000870895	-0.205231
10370_at	YLL018C	DPS1	-4.44228	8.14277	-9.09714	2.95479e-07	2.36764e-06	7.05598
10516_at	YKR044W	UIP5	-4.44145	7.15029	-11.4243	1.73693e-08	3.14839e-07	9.93783
5999_at	YDR485C	VPS72	-4.44127	7.80732	-12.4527	5.74629e-09	1.50657e-07	11.0502
10851_at	YJR149W	NA	4.43762	8.30111	10.4838	5.14234e-08	6.49577e-07	8.83876
10183_at	YLR153C	ACS2	-4.43508	6.77464	-9.4242	1.92276e-07	1.7176e-06	7.49524
8211_at	YOR321W	PMT3	-4.43416	6.97903	-11.4619	1.66567e-08	3.07902e-07	9.9801
7779_at	YPL019C	VTC3	-4.43247	7.82431	-4.72284	0.000325987	0.000819136	-0.133783
7894_at	YPL131W	RPL5	4.42694	8.42231	5.1862	0.000137624	0.000381449	0.747044
6532_at	YDL066W	IDP1	-4.42639	7.90091	-15.5274	3.178e-10	2.39059e-08	13.9125
4524_at	YHR006W	STP2	-4.42501	6.01998	-17.4717	6.56645e-11	8.6335e-09	15.4328
4382_at	YHR133C	NA	-4.42409	8.19233	-14.6878	6.63838e-10	3.64525e-08	13.192
8466_at	YOR085W	OST3	-4.42294	8.83346	-13.8056	1.50033e-09	6.51423e-08	12.3878
6714_at	YDL239C	ADY3	4.42239	8.77687	7.14975	4.91173e-06	2.23337e-05	4.17076
4186_at	YIL078W	THS1	-4.42025	7.05562	-10.7194	3.89047e-08	5.28639e-07	9.12189
10158_at	YLR178C	TFS1	4.41814	8.99731	8.68813	5.13925e-07	3.63446e-06	6.48925
11321_at	YAL002W	VPS8	4.41592	7.38754	5.12572	0.000153781	0.00042012	0.633462
4865_at	YGR120C	COG2	-4.41378	6.25941	-9.30786	2.23741e-07	1.93212e-06	7.34038
4552_at	YHL010C	NA	-4.41329	6.03664	-7.19762	4.55813e-06	2.10021e-05	4.2476
11310_at	YAL011W	SWC3	-4.41312	6.10841	-8.98927	3.41311e-07	2.64629e-06	6.90843
8789_s_at	YNL239W	LAP3	-4.41212	6.46885	-14.8524	5.72911e-10	3.30353e-08	13.3366
7667_at	YPR091C	NA	-4.41119	7.19573	-6.56151	1.26121e-05	4.92198e-05	3.2007
6694_at	YDL214C	PRR2	-4.41069	6.85637	-5.54534	7.19088e-05	0.000216259	1.41214
9207_at	YNL323W	LEM3	-4.40957	7.48606	-7.6722	2.20844e-06	1.15624e-05	4.99269
3148_s_at	YCR096C	HMRA2orBUD5orMATALPHA2orHMLALPHA2	-4.40863	6.87911	-7.40904	3.2888e-06	1.60486e-05	4.58327
4742_at	YGR266W	NA	-4.40784	6.03516	-17.9474	4.5751e-11	7.49274e-09	15.7765
10919_at	YJR126C	VPS70	-4.40725	6.06186	-8.85709	4.07979e-07	3.03707e-06	6.72576
4408_at	YHR115C	DMA1	-4.40493	5.57686	-15.066	4.74238e-10	2.93985e-08	13.5217
7159_at	YBR204C	NA	-4.40304	5.38271	-19.7575	1.24895e-11	4.31813e-09	16.9947
10131_at	YLR196W	PWP1	-4.40279	7.51914	-8.62442	5.61134e-07	3.89167e-06	6.39918
11233_at	YJL193W	NA	-4.39494	6.23213	-16.2372	1.75214e-10	1.57468e-08	14.4903
9091_at	YNL212W	VID27	-4.39483	7.2201	-7.36521	3.51736e-06	1.69951e-05	4.51418
4891_at	YGR101W	PCP1	-4.39418	8.41103	-11.0679	2.59771e-08	4.14263e-07	9.53104
9705_at	YML051W	GAL80	4.39169	7.23286	11.7447	1.22003e-08	2.53088e-07	10.294
7583_at	YPR185W	ATG13	-4.38651	6.08183	-9.61981	1.49489e-07	1.4342e-06	7.75224
10606_at	YKL046C	DCW1	-4.38613	8.29829	-7.37424	3.46896e-06	1.67786e-05	4.52843
10960_at	YJR076C	CDC11	-4.38581	6.98585	-11.9993	9.26678e-09	2.07946e-07	10.5707
10918_at	YJR125C	ENT3	-4.385	7.01181	-7.25931	4.1416e-06	1.93212e-05	4.34617
10968_at	YJR039W	NA	4.38372	7.32675	5.65978	5.86872e-05	0.00018073	1.62059
7720_at	YPR054W	SMK1	-4.38326	6.79898	-13.0839	3.02599e-09	9.94792e-08	11.6909
7337_at	YBR024W	SCO2	-4.36904	8.27347	-7.35344	3.58159e-06	1.71986e-05	4.49557
2397_at	NA	NA	4.36386	5.98303	7.16556	4.79185e-06	2.18845e-05	4.19617
9341_at	YMR291W	NA	-4.36357	5.82171	-9.67054	1.40131e-07	1.36976e-06	7.8182
11003_at	YJR025C	BNA1	4.36301	9.24148	12.9542	3.4447e-09	1.06119e-07	11.5617
6046_at	YDR439W	LRS4	-4.35664	6.00142	-15.5189	3.20112e-10	2.39059e-08	13.9054
11385_s_at	YAL063C	FLO5orFLO9orFLO1	-4.35651	7.48543	-5.60998	6.40987e-05	0.000195384	1.53009
4572_at	YHL036W	MUP3	-4.35623	7.01331	-8.00689	1.34759e-06	7.80108e-06	5.50021
9038_at	YNL175C	NOP13	-4.35398	6.28236	-17.6289	5.82163e-11	8.23408e-09	15.5475
4915_at	YGR079W	NA	4.35082	8.95566	11.3656	1.85473e-08	3.27916e-07	9.87157
10568_at	YKR005C	NA	-4.34938	7.95087	-11.7121	1.26431e-08	2.58824e-07	10.2581
10303_at	YLR049C	NA	-4.34896	6.60016	-12.408	6.01974e-09	1.5438e-07	11.0036
3188_at	YHL048W	COS8	-4.34861	7.94998	-5.53427	7.3343e-05	0.000219935	1.39189
9078_at	YNL225C	CNM67	-4.34854	6.10884	-13.0316	3.1879e-09	1.01567e-07	11.639
8328_at	YOR217W	RFC1	4.34839	8.0534	7.57235	2.56603e-06	1.30824e-05	4.83842
8140_at	YOR386W	PHR1	-4.34034	7.2884	-5.91023	3.78594e-05	0.000124006	2.07066
9567_at	YMR081C	ISF1	-4.33821	6.79031	-16.3397	1.61097e-10	1.49994e-08	14.5715
8006_at	YPL244C	HUT1	-4.33804	6.18638	-9.08352	3.00888e-07	2.40068e-06	7.03743
5580_at	YER140W	NA	-4.33704	6.83807	-9.13848	2.79687e-07	2.27428e-06	7.11217
9778_at	YML109W	ZDS2	4.33683	6.89825	6.29154	1.97509e-05	7.13525e-05	2.73941
4225_at	YIL131C	FKH1	-4.33557	7.74636	-7.10026	5.30781e-06	2.38443e-05	4.09099
7628_at	YPR140W	TAZ1	-4.33524	8.39116	-16.9416	9.92886e-11	1.07313e-08	15.0373
8574_at	YOL033W	MSE1	-4.33443	6.65322	-9.51844	1.70236e-07	1.56566e-06	7.61958
3013_at	NA	NA	4.33423	5.30169	6.32555	1.86553e-05	6.8053e-05	2.79809
7365_at	YBR005W	RCR1	-4.33328	6.55587	-8.82585	4.25668e-07	3.15616e-06	6.68229
6602_at	YDL128W	VCX1	-4.33134	7.65003	-11.6869	1.29956e-08	2.62585e-07	10.2304
8001_at	YPL249C	GYP5	-4.32929	5.90945	-5.89438	3.89142e-05	0.000127104	2.04243
4228_at	YIL128W	MET18	4.32307	6.93813	5.08935	0.000164436	0.000447004	0.564943
8311_at	YOR245C	DGA1	-4.31527	9.21122	-8.10968	1.16109e-06	6.8774e-06	5.65318
6385_at	YDR105C	TMS1	-4.31413	6.72687	-8.10108	1.17561e-06	6.95014e-06	5.64042
6307_at	YDR161W	NA	-4.31219	5.22411	-17.4234	6.81508e-11	8.69165e-09	15.3974
9874_at	YLR427W	MAG2	-4.30388	7.62757	-5.96514	3.44303e-05	0.000114298	2.1682
4344_at	YHR184W	SSP1	-4.30337	5.69045	-7.27031	4.07166e-06	1.90808e-05	4.36368
4175_at	YIL091C	NA	-4.30315	5.77636	-7.28022	4.00966e-06	1.88428e-05	4.37946
11425_s_at	NA	NA	4.29734	7.14071	6.59328	1.19716e-05	4.70942e-05	3.25431
8974_at	YNL103W	MET4	-4.2958	5.34949	-12.8442	3.84821e-09	1.12611e-07	11.4512
9732_at	YML067C	ERV41	-4.29571	7.29822	-13.5584	1.90077e-09	7.74832e-08	12.1533
7375_at	YBL030C	PET9	-4.29487	6.742	-18.0781	4.14936e-11	7.22602e-09	15.869
9958_at	YLR377C	FBP1	4.29338	6.63464	8.76384	4.63236e-07	3.3626e-06	6.59565
11036_at	YJL031C	BET4	-4.29145	5.89444	-12.9492	3.46184e-09	1.06119e-07	11.5568
10939_at	YJR100C	NA	-4.29046	6.60015	-12.8709	3.74557e-09	1.10621e-07	11.4782
4706_at	YGR276C	RNH70	-4.28918	6.59913	-12.5867	5.00358e-09	1.35387e-07	11.1887
8835_at	YNR032W	PPG1	-4.28685	7.46012	-12.1427	7.95396e-09	1.87975e-07	10.7241
5190_i_at	YGL189C	RPS26A	-4.28577	11.0707	-14.0761	1.1629e-09	5.42782e-08	12.6398
10209_at	YLR135W	SLX4	-4.28515	7.13594	-14.1705	1.06506e-09	5.04515e-08	12.7266
9860_at	YLR456W	NA	4.27838	6.39104	13.0443	3.14775e-09	1.00977e-07	11.6516
8312_at	YOR246C	NA	-4.27771	8.36615	-14.5255	7.68744e-10	4.1007e-08	13.0478
7763_at	YPR011C	NA	-4.27558	7.99491	-9.6869	1.37248e-07	1.34864e-06	7.83941
6199_at	YDR279W	RNH202	-4.27376	5.83337	-18.3527	3.38618e-11	7.02443e-09	16.0612
4710_at	YGR280C	PXR1	-4.26584	8.34175	-5.98573	3.32295e-05	0.000111102	2.20467
9394_at	YMR212C	EFR3	-4.26572	7.20735	-7.59095	2.49506e-06	1.28045e-05	4.86725
2926_s_at	NA	NA	4.26463	5.4282	5.40981	9.16817e-05	0.000267119	1.16307
10180_at	YLR150W	STM1	-4.26454	5.55944	-11.4468	1.6939e-08	3.09444e-07	9.96314
2141_s_at	NA	NA	-4.2609	6.00392	-9.25478	2.39869e-07	2.04741e-06	7.26922
9037_at	YNL176C	NA	-4.26058	6.38748	-8.59356	5.85631e-07	4.01877e-06	6.35538
10980_at	YJR051W	OSM1	-4.2602	6.99507	-15.0518	4.80208e-10	2.94917e-08	13.5095
8845_at	YNL004W	HRB1	-4.25389	6.53472	-5.43043	8.8341e-05	0.000258677	1.20112
11139_at	YJL108C	PRM10	-4.25292	8.46545	-13.3713	2.27946e-09	8.58015e-08	11.9729
8910_at	YNL031C	HHT2orHHT1	-4.25278	6.2849	-9.05845	3.11119e-07	2.46545e-06	7.00321
8353_at	YOR196C	LIP5	-4.25232	5.63653	-11.7239	1.24805e-08	2.57225e-07	10.2711
8343_at	YOR187W	TUF1	-4.25131	6.44829	-10.7243	3.86795e-08	5.27113e-07	9.12778
8425_s_at	YOR133W	EFT1orEFT2	-4.24989	7.18789	-8.71854	4.92892e-07	3.52578e-06	6.53207
7579_at	YPR181C	SEC23	-4.24712	5.40281	-7.87431	1.63614e-06	9.03402e-06	5.30091
6240_at	YDR229W	IVY1	-4.24336	7.2963	-13.0734	3.0575e-09	9.97963e-08	11.6806
5758_at	YEL032W	MCM3	-4.24255	6.088	-7.48163	2.9441e-06	1.46733e-05	4.69712
10769_at	YKL193C	SDS22	-4.23917	6.15716	-8.7625	4.64087e-07	3.36617e-06	6.59377
10411_f_at	YLL065W	NA	4.23592	5.70245	9.61095	1.51191e-07	1.44264e-06	7.74068
3629_f_at	YNR077C	NA	4.23359	6.5786	13.4305	2.1516e-09	8.19803e-08	12.0302
5129_at	YGL113W	SLD3	-4.23234	6.62022	-5.13367	0.000151549	0.000415236	0.648424
3854_f_at	YKL225W	NA	4.22917	7.06516	8.92634	3.71481e-07	2.82392e-06	6.82172
8334_at	YOR222W	ODC2	-4.22892	6.75396	-11.2406	2.1347e-08	3.62977e-07	9.72955
6620_at	YDL155W	CLB3	-4.22746	6.29646	-13.2931	2.46071e-09	8.93803e-08	11.8968
5591_at	YER106W	MAM1	-4.22738	5.48666	-11.3659	1.85393e-08	3.27916e-07	9.87201
10627_at	YKL069W	NA	4.22692	6.13199	6.88736	7.43751e-06	3.1573e-05	3.74396
9886_at	YLR438C-A	LSM3	4.22592	6.91544	15.5934	3.00379e-10	2.31739e-08	13.9674
10236_at	YLR117C	CLF1	-4.2259	6.29304	-5.11064	0.00015811	0.000430937	0.605066
11137_at	YJL110C	GZF3	-4.22514	5.53999	-8.58626	5.91592e-07	4.04876e-06	6.345
4251_at	YIL150C	MCM10	-4.22299	6.40477	-6.27954	2.01534e-05	7.24979e-05	2.71867
11201_at	YJL179W	PFD1	4.22217	3.81524	17.0315	9.24866e-11	1.0402e-08	15.1054
4866_at	YGR121C	MEP1	-4.22125	7.40581	-9.52302	1.69234e-07	1.56261e-06	7.6256
5043_at	YGL019W	CKB1	-4.22061	7.00481	-10.9771	2.88307e-08	4.42655e-07	9.42555
2395_at	NA	NA	4.22	5.85216	8.24945	9.50136e-07	5.85834e-06	5.85901
11095_at	YJL062W	LAS21	-4.21765	7.80507	-4.77403	0.000295979	0.000752237	-0.0353327
11260_at	YJL212C	OPT1	4.21656	7.5274	7.89633	1.58403e-06	8.83859e-06	5.33416
6566_at	YDL077C	VAM6	4.21639	6.89431	6.60903	1.16666e-05	4.60302e-05	3.28085
5629_at	YER098W	UBP9	-4.21639	7.6275	-4.45884	0.000539	0.00127543	-0.645515
11109_at	YJL093C	TOK1	-4.21528	7.0793	-6.97937	6.4237e-06	2.78576e-05	3.8947
10718_at	YKL155C	RSM22	-4.21269	7.03889	-9.87226	1.0864e-07	1.1344e-06	8.07776
7867_at	YPL113C	NA	4.2117	8.81226	8.56258	6.11369e-07	4.15971e-06	6.31129
8615_at	YOL083W	NA	-4.21137	8.91234	-13.0128	3.24822e-09	1.03137e-07	11.6203
8361_at	YOR204W	DED1	-4.2113	6.04391	-9.10202	2.93566e-07	2.35643e-06	7.06263
9380_at	YMR241W	YHM2	-4.21084	5.81991	-18.188	3.82382e-11	7.07793e-09	15.9464
7874_at	YPL106C	SSE1	-4.21015	6.42959	-4.75087	0.000309184	0.000780906	-0.0798358
8522_at	YOR049C	RSB1	-4.20911	6.2913	-14.8026	5.98922e-10	3.40911e-08	13.293
7855_f_at	YPL081W	RPS9AorRPS9B	4.20906	8.8912	12.9939	3.31033e-09	1.03351e-07	11.6014
8628_at	YOL069W	NUF2	-4.20838	4.64705	-19.5033	1.48849e-11	4.63167e-09	16.8317
8715_at	YOL166C	NA	4.20654	6.05544	10.8653	3.28121e-08	4.77104e-07	9.29453
11195_at	YJL185C	NA	-4.20621	6.78566	-9.86737	1.09308e-07	1.13883e-06	8.07152
7322_at	YBR054W	YRO2	-4.20598	6.12927	-9.43417	1.89807e-07	1.7037e-06	7.50844
7151_at	YBR195C	MSI1	-4.2038	8.63265	-14.9036	5.47435e-10	3.22359e-08	13.3812
9352_at	YMR258C	NA	-4.20317	6.38974	-9.53455	1.66744e-07	1.54573e-06	7.64074
4057_at	YIR021W	MRS1	-4.20213	7.82206	-7.93232	1.50259e-06	8.51131e-06	5.38839
3050_at	NA	NA	4.19992	5.05507	5.06729	0.000171269	0.000463176	0.523311
7142_at	YBR232C	NA	-4.19976	8.38915	-10.7945	3.56296e-08	4.97163e-07	9.21105
8510_at	YOR037W	CYC2	-4.19849	6.53159	-12.3911	6.12635e-09	1.54985e-07	10.986
7233_at	YBR142W	MAK5	-4.19503	6.25577	-9.25315	2.40386e-07	2.04932e-06	7.26702
5407_at	YFL023W	BUD27	-4.19499	6.78059	-9.27803	2.32658e-07	1.99253e-06	7.30043
7876_at	YPL104W	MSD1	-4.19025	8.03546	-7.36255	3.5318e-06	1.70472e-05	4.50997
8484_at	YOR056C	NOB1	-4.18756	8.17961	-14.2651	9.75723e-10	4.80713e-08	12.813
4312_at	YHR198C	NA	-4.1861	6.1333	-8.18768	1.03787e-06	6.28719e-06	5.76835
9643_at	YML021C	UNG1	-4.18575	5.87917	-21.8582	3.16069e-12	2.2495e-09	18.2525
8627_at	YOL070C	NA	-4.18445	5.38781	-12.8717	3.74277e-09	1.10621e-07	11.4789
9096_at	YNL253W	TEX1	-4.18437	6.26681	-10.0244	8.99006e-08	9.7584e-07	8.27065
5302_at	YFR048W	RMD8	-4.184	6.12758	-10.3172	6.28299e-08	7.5564e-07	8.63519
5769_at	YEL065W	SIT1	-4.18331	7.32997	-8.71537	4.9504e-07	3.53844e-06	6.52762
7237_at	YBR146W	MRPS9	-4.18281	5.9777	-11.5101	1.57893e-08	2.98366e-07	10.0341
7186_at	YBR185C	MBA1	-4.1803	7.07634	-11.2832	2.03442e-08	3.50678e-07	9.77817
7454_s_at	YBL087C	RPL23BorRPL23A	-4.17556	7.47872	-16.7333	1.17178e-10	1.22905e-08	14.8782
6109_at	YDR367W	NA	-4.17556	6.17108	-10.3153	6.29767e-08	7.5564e-07	8.63282
10070_at	YLR265C	NEJ1	-4.17406	7.19404	-8.93221	3.68554e-07	2.81082e-06	6.82982
3853_f_at	NA	NA	4.1725	5.3519	12.4038	6.04607e-09	1.5463e-07	10.9992
4233_at	YIL123W	SIM1	-4.17206	9.40981	-7.46071	3.03933e-06	1.50516e-05	4.66438
7137_at	YBR227C	MCX1	-4.17175	6.61462	-13.2208	2.64225e-09	9.2294e-08	11.826
8427_at	YOR135C	NA	4.17094	7.82314	16.1995	1.80742e-10	1.58219e-08	14.4602
7610_at	YPR124W	CTR1	-4.17076	6.70013	-15.3826	3.59916e-10	2.56475e-08	13.7912
5425_at	YFL055W	AGP3	-4.16992	7.24217	-6.12345	2.62469e-05	9.05883e-05	2.44709
8955_at	YNL077W	APJ1	-4.16859	6.02822	-9.79975	1.18994e-07	1.21211e-06	7.98496
7659_at	YPR083W	MDM36	-4.16603	7.55745	-7.32458	3.74424e-06	1.78602e-05	4.4499
4869_at	YGR124W	ASN2	-4.16479	10.3575	-16.5432	1.36536e-10	1.35592e-08	14.731
9480_at	YMR168C	CEP3	-4.1645	5.9161	-7.83523	1.73317e-06	9.47255e-06	5.24172
8173_at	YOR374W	ALD4	-4.16445	7.34789	-8.27131	9.20997e-07	5.72404e-06	5.89097
9967_at	YLR343W	GAS2	-4.16238	7.70667	-9.03067	3.22886e-07	2.55004e-06	6.96522
4845_at	YGR145W	ENP2	-4.16173	8.42885	-8.98441	3.43545e-07	2.6592e-06	6.90175
9466_at	YMR155W	NA	-4.161	5.90987	-10.232	6.96759e-08	8.09994e-07	8.53002
4400_at	YHR150W	PEX28	-4.15742	7.08774	-4.98741	0.000198574	0.000527841	0.372107
4207_at	YIL103W	DPH1	-4.15643	8.45557	-11.0642	2.60873e-08	4.14863e-07	9.52676
5952_at	YDR528W	HLR1	-4.15613	6.38609	-8.40943	7.57422e-07	4.90563e-06	6.0916
11163_at	YJL132W	NA	-4.15579	9.33024	-4.40794	0.000594405	0.00139557	-0.744888
11311_at	YAL010C	MDM10	-4.15236	5.76964	-9.79925	1.19069e-07	1.21211e-06	7.98432
9196_s_at	YNL335W	NA	4.14707	7.48294	12.4353	5.85083e-09	1.52138e-07	11.0321
7089_at	YBR271W	NA	4.1466	10.704	20.0966	9.91469e-12	3.8564e-09	17.2084
6931_at	YCL046W	NA	-4.14658	8.21276	-7.05956	5.6588e-06	2.51547e-05	4.02512
7363_at	YBR003W	COQ1	-4.14522	6.54261	-10.2517	6.80287e-08	7.96798e-07	8.55435
6421_at	YDR052C	DBF4	-4.14336	5.43763	-7.75024	1.96574e-06	1.05219e-05	5.11233
9633_at	YMR011W	HXT2	-4.14203	7.79709	-11.2698	2.0654e-08	3.5377e-07	9.7629
7606_at	YPR162C	ORC4	-4.13863	7.66292	-13.2974	2.4504e-09	8.93534e-08	11.901
9531_at	YMR089C	YTA12	-4.13602	6.606	-7.68009	2.18253e-06	1.14595e-05	5.00481
6227_at	YDR262W	NA	-4.13544	7.88039	-8.74665	4.7426e-07	3.4187e-06	6.57156
8572_at	YOL035C	NA	4.13402	4.94172	13.0407	3.15888e-09	1.00987e-07	11.6481
7092_at	YBR274W	CHK1	-4.1327	6.26585	-9.23518	2.46135e-07	2.085e-06	7.24286
7843_at	YPL092W	SSU1	4.12764	6.17323	13.8917	1.38281e-09	6.20603e-08	12.4686
6297_at	YDR195W	REF2	-4.12396	7.70004	-8.77142	4.58459e-07	3.33831e-06	6.60627
6142_i_at	YDR312W	SSF2	-4.12355	6.28524	-9.87056	1.08871e-07	1.13554e-06	8.0756
5665_at	YER053C	PIC2	-4.12052	6.74931	-11.2169	2.19256e-08	3.69451e-07	9.70252
4842_at	YGR142W	BTN2	-4.11757	6.11284	-10.1908	7.32658e-08	8.43324e-07	8.47891
4106_at	YIL019W	FAF1	-4.11557	7.08998	-8.48568	6.80565e-07	4.49616e-06	6.20134
4920_at	YGR084C	MRP13	-4.11493	6.06645	-10.4605	5.28793e-08	6.64371e-07	8.8104
11329_at	YAR014C	BUD14	-4.11291	6.23155	-7.54067	2.69186e-06	1.36198e-05	4.78921
8674_at	YOL114C	NA	4.11281	6.05586	16.5974	1.30691e-10	1.32608e-08	14.7732
6891_at	YCR014C	POL4	-4.11261	9.18736	-6.202	2.29699e-05	8.06999e-05	2.58418
3049_at	NA	NA	4.10905	5.05133	6.05907	2.92975e-05	9.95602e-05	2.33408
9772_at	YML115C	VAN1	-4.10816	6.50199	-6.40968	1.62109e-05	6.0677e-05	2.94252
9455_at	YMR185W	NA	4.10648	4.54742	5.74962	5.00988e-05	0.000157625	1.783
4410_at	YHR117W	TOM71	-4.10637	5.75418	-5.7336	5.15281e-05	0.000161631	1.75412
9339_at	YMR290C	HAS1	-4.10367	7.24429	-10.7951	3.56035e-08	4.97163e-07	9.21179
8814_at	YNR055C	HOL1	-4.10175	6.79961	-8.81257	4.3343e-07	3.20098e-06	6.66378
9349_at	YMR255W	GFD1	4.10022	4.76021	8.90377	3.82982e-07	2.89954e-06	6.7905
9447_at	YMR177W	MMT1	-4.10012	7.20118	-8.32215	8.56814e-07	5.38247e-06	5.9651
11132_at	YJL117W	PHO86	-4.09949	7.69645	-9.98522	9.43709e-08	1.01609e-06	8.22123
8937_at	YNL095C	NA	-4.09688	6.84494	-7.80899	1.80169e-06	9.79546e-06	5.20188
8938_at	YNL094W	APP1	-4.09564	5.07091	-6.36479	1.74704e-05	6.44865e-05	2.86557
7656_s_at	NA	NA	-4.09479	8.45159	-8.33016	8.47136e-07	5.32885e-06	5.97676
4348_at	YHR188C	GPI16	-4.09313	8.38664	-6.74226	9.39258e-06	3.83551e-05	3.50387
10104_at	YLR212C	TUB4	-4.09132	6.74781	-4.16351	0.000954307	0.00213427	-1.22466
6361_at	YDR126W	SWF1	-4.08724	6.61219	-7.87445	1.63582e-06	9.03402e-06	5.30111
9499_at	YMR144W	NA	-4.0864	7.80363	-8.61144	5.71304e-07	3.94808e-06	6.38077
5554_at	YER161C	SPT2	-4.0864	5.95105	-13.4222	2.16911e-09	8.23114e-08	12.0222
9181_at	YNL303W	YPT11	4.08632	6.50001	8.47072	6.94966e-07	4.56224e-06	6.17987
10110_at	YLR218C	NA	-4.08594	6.70216	-7.18249	4.66692e-06	2.14187e-05	4.22335
5075_i_at	YGL076C	RPL7A	-4.08235	9.06401	-7.05905	5.66337e-06	2.51606e-05	4.02429
8854_at	YNR006W	VPS27	-4.07991	7.40541	-16.2357	1.75433e-10	1.57468e-08	14.4891
7640_at	YPR109W	NA	-4.07883	6.91877	-11.5829	1.45688e-08	2.82744e-07	10.1152
4074_at	YIR038C	GTT1	-4.07763	6.14635	-9.42612	1.91797e-07	1.71496e-06	7.49779
11424_g_at	NA	NA	4.07743	6.51451	7.04491	5.79104e-06	2.56084e-05	4.00136
5154_at	YGL134W	PCL10	-4.07679	7.66023	-14.7428	6.31871e-10	3.51102e-08	13.2405
3647_f_at	NA	NA	4.07457	5.72159	11.2431	2.12849e-08	3.62977e-07	9.73249
5682_at	YER027C	GAL83	-4.0736	6.4236	-10.1893	7.3401e-08	8.4384e-07	8.47704
9053_at	YNL205C	RTT106orSPS18	4.06445	5.50943	9.44744	1.86572e-07	1.68113e-06	7.526
5034_at	YGL028C	SCW11	-4.06387	7.41561	-8.70785	5.00176e-07	3.56423e-06	6.51704
8926_at	YNL062C	GCD10	-4.06189	10.1435	-11.6663	1.32915e-08	2.66831e-07	10.2077
2842_at	NA	NA	4.06031	5.90299	11.9189	1.01021e-08	2.23276e-07	10.4839
6359_at	YDR124W	NA	-4.05981	6.6924	-8.88863	3.90907e-07	2.94766e-06	6.76953
7574_at	YPR176C	BET2	4.05689	7.87177	6.05508	2.94982e-05	0.000100133	2.32707
5704_at	YER005W	YND1	-4.05316	5.18332	-8.48517	6.81055e-07	4.49622e-06	6.2006
10602_at	YKL050C	NA	-4.05157	6.71751	-4.3055	0.000724345	0.00166916	-0.945466
11365_at	YAL043C	PTA1	-4.05109	6.73387	-10.1456	7.74326e-08	8.70884e-07	8.42263
8652_at	YOL091W	SPO21	-4.04702	6.49219	-8.76647	4.61571e-07	3.35643e-06	6.59934
10381_at	YLL049W	LDB18	4.04029	6.26438	12.4501	5.76159e-09	1.50657e-07	11.0475
4922_at	YGR086C	PIL1	-4.03936	7.13368	-12.6619	4.63213e-09	1.28311e-07	11.2659
11359_at	YAL049C	NA	4.03644	5.53391	7.91079	1.55076e-06	8.71018e-06	5.35597
6787_at	YCR092C	MSH3	4.03371	5.93916	5.8239	4.39918e-05	0.000141219	1.91647
4457_at	YHR076W	PTC7	-4.03244	6.42435	-12.114	8.2004e-09	1.92339e-07	10.6935
9491_at	YMR137C	PSO2	-4.03228	5.51891	-6.02559	3.10281e-05	0.000104793	2.2751
6802_at	YCL022C	NA	4.02784	7.47843	10.7859	3.59875e-08	4.99173e-07	9.20092
6294_at	YDR192C	NUP42	-4.02664	7.19552	-10.6918	4.01885e-08	5.42138e-07	9.08896
5386_at	YFL002C	SPB4	-4.02539	8.81209	-8.85746	4.07773e-07	3.03707e-06	6.72628
6690_at	YDL218W	NA	-4.02307	6.34864	-7.65915	2.25202e-06	1.17314e-05	4.9726
6640_at	YDL134C	PPH21	-4.02277	5.30243	-18.0682	4.18002e-11	7.22602e-09	15.8621
7914_at	YPL156C	PRM4	-4.02071	8.2751	-7.69859	2.123e-06	1.11778e-05	5.03324
10091_at	YLR243W	NA	-4.02049	6.00651	-11.8964	1.03504e-08	2.26278e-07	10.4595
11056_at	YJL012C	VTC4	-4.01781	11.0618	-10.0835	8.35709e-08	9.1997e-07	8.34498
11339_at	YAL028W	FRT2	-4.01734	5.79968	-9.78463	1.21282e-07	1.22824e-06	7.96555
6719_at	YDL234C	GYP7	-4.01624	8.40394	-5.30117	0.000111592	0.000316918	0.961719
4782_at	YGR216C	GPI1	-4.01595	6.67403	-8.97674	3.47105e-07	2.67788e-06	6.8912
8882_at	YNL013C	NA	4.01431	7.31359	10.6044	4.45516e-08	5.83295e-07	8.98439
10232_at	YLR113W	HOG1	-4.00997	5.93038	-10.7987	3.54556e-08	4.97163e-07	9.21601
2843_at	NA	NA	4.00824	6.32644	5.7432	5.06662e-05	0.000159142	1.77144
2765_s_at	NA	NA	4.0072	6.81939	10.3341	6.15555e-08	7.43364e-07	8.65602
9395_at	YMR213W	CEF1	-4.00507	9.1326	-6.34193	1.81508e-05	6.6446e-05	2.82628
10884_at	YJR136C	NA	-4.00436	6.34532	-9.76707	1.23999e-07	1.2495e-06	7.94295
7426_at	YBL071C	NA	4.00398	6.55229	11.5376	1.53153e-08	2.92729e-07	10.0648
7126_at	YBR216C	YBP1	-4.00325	6.01872	-6.65378	1.08444e-05	4.32434e-05	3.35602
4341_at	YHR181W	NA	-4.00232	7.64066	-13.2698	2.51776e-09	9.00509e-08	11.874
11075_at	YJL037W	NA	-3.99965	8.39165	-8.89886	3.85535e-07	2.9165e-06	6.7837
8907_s_at	NA	NA	-3.99767	7.48885	-9.074	3.04728e-07	2.42303e-06	7.02445
9366_at	YMR272C	SCS7	-3.99751	8.79829	-11.3765	1.83214e-08	3.26885e-07	9.88395
9034_at	YNL179C	NA	3.99717	6.44545	7.35238	3.58739e-06	1.7217e-05	4.49391
5004_at	YGL013C	PDR1	-3.99466	8.2826	-6.73825	9.45381e-06	3.85377e-05	3.49719
2140_s_at	NA	NA	-3.99409	5.44206	-8.73825	4.79751e-07	3.45295e-06	6.55976
10163_at	YLR182W	SWI6	-3.99395	6.07991	-7.00327	6.185e-06	2.70178e-05	3.93366
6836_at	YCR049C	NA	-3.99288	8.05447	-9.01813	3.28352e-07	2.57361e-06	6.94804
5967_at	YDR498C	SEC20	-3.98937	8.86303	-10.0653	8.54666e-08	9.36421e-07	8.32215
7183_at	YBR182C	SMP1	-3.98805	7.64337	-11.031	2.70987e-08	4.24927e-07	9.48826
9610_at	YMR032W	HOF1	-3.98799	6.56891	-6.69246	1.01826e-05	4.10426e-05	3.4208
10281_at	YLR072W	NA	-3.98736	5.77577	-11.3718	1.8419e-08	3.26885e-07	9.87858
10646_at	YKL093W	MBR1	-3.98592	7.73269	-10.3299	6.18701e-08	7.46199e-07	8.65084
9511_at	YMR115W	NA	-3.97947	6.56852	-8.13944	1.11235e-06	6.64776e-06	5.69721
6702_at	YDL206W	NA	-3.97913	6.07813	-6.40697	1.62841e-05	6.08291e-05	2.93788
7131_at	YBR221C	PDB1	-3.97703	6.73763	-10.0977	8.21287e-08	9.09456e-07	8.36271
4353_at	YHR193C	EGD2	3.97543	9.13888	9.81556	1.1665e-07	1.19269e-06	8.00525
4941_at	YGR060W	ERG25	-3.97534	9.09007	-9.7708	1.23417e-07	1.24816e-06	7.94775
6832_at	YCR044C	PER1	-3.97489	8.1691	-9.40527	1.97056e-07	1.75025e-06	7.47015
4197_at	YIL114C	POR2	-3.9744	7.27101	-12.806	3.99996e-09	1.14891e-07	11.4125
7459_s_at	YBL083C	ALG3	-3.97418	8.79825	-7.58574	2.51473e-06	1.28771e-05	4.85918
8889_at	YNL006W	LST8	-3.97007	8.25604	-9.70749	1.33707e-07	1.32286e-06	7.86608
10213_at	YLR139C	SLS1	-3.96948	10.4583	-8.47445	6.91351e-07	4.55131e-06	6.18522
5574_at	YER133W	GLC7	-3.96945	6.26302	-9.59643	1.54024e-07	1.45675e-06	7.72174
4715_at	YGR285C	ZUO1	-3.96825	5.95372	-5.94396	3.57129e-05	0.000117844	2.13062
8148_at	YOL013W-A	NA	3.96732	6.28579	8.88861	3.90916e-07	2.94766e-06	6.76951
11174_at	YJL164C	TPK1	-3.96718	6.95803	-8.94099	3.64214e-07	2.78683e-06	6.84195
10206_at	YLR132C	NA	3.96217	7.31709	13.3091	2.42246e-09	8.90303e-08	11.9124
6886_at	YCR009C	RVS161	-3.96152	5.77478	-9.11088	2.90126e-07	2.33678e-06	7.07469
5663_at	YER051W	NA	-3.96054	6.57681	-11.8684	1.0668e-08	2.31595e-07	10.4291
4562_at	YHL047C	ARN2	-3.95301	8.04545	-14.321	9.26723e-10	4.62618e-08	12.8638
4509_at	YHR035W	NA	3.95269	8.92722	17.9757	4.47924e-11	7.49274e-09	15.7966
5945_at	YDR521W	NA	-3.9519	9.47075	-7.49582	2.88127e-06	1.43755e-05	4.7193
4154_at	YIL063C	YRB2	-3.94911	6.0514	-19.6423	1.35199e-11	4.35199e-09	16.9211
6204_at	YDR284C	DPP1	-3.94349	6.38349	-7.84362	1.71184e-06	9.38346e-06	5.25444
4724_i_at	YGR122C-A	NA	3.94253	6.35979	8.60345	5.77656e-07	3.97964e-06	6.36944
9766_at	YML119W	NA	-3.93957	5.81266	-9.15686	2.72952e-07	2.23314e-06	7.1371
8922_at	YNL066W	SUN4	-3.9387	7.04357	-6.9671	6.55005e-06	2.82921e-05	3.87467
4731_at	YGR255C	COQ6	-3.9372	7.89417	-9.63469	1.46678e-07	1.4145e-06	7.77161
10634_at	YKL062W	MSN4	-3.93666	6.89317	-8.39209	7.76156e-07	4.98652e-06	6.06654
9470_at	YMR158W-A	NA	3.9366	6.44477	11.1181	2.45304e-08	3.95494e-07	9.58901
7289_at	YBR066C	NRG2	-3.9361	5.60609	-10.141	7.787e-08	8.72384e-07	8.4169
6315_at	YDR169C	STB3	-3.93394	6.31219	-4.99556	0.000195591	0.00052048	0.387571
6601_at	YDL129W	NA	-3.93377	7.28409	-9.50134	1.74026e-07	1.59558e-06	7.59709
6885_at	YCR008W	SAT4	-3.93261	7.3942	-5.77504	4.79144e-05	0.000151826	1.82877
7776_at	YPL022W	RAD1	3.93083	5.31857	5.10556	0.000159595	0.000434731	0.595503
2927_s_at	NA	NA	3.93055	5.3301	6.10713	2.69871e-05	9.27214e-05	2.4185
4603_at	NA	NA	-3.93034	7.67668	-6.20344	2.29137e-05	8.05952e-05	2.58669
8665_at	YOL124C	TRM11	-3.92934	8.15453	-10.9121	3.10771e-08	4.61216e-07	9.34957
9392_at	YMR253C	NA	-3.92881	5.54687	-10.8541	3.32386e-08	4.80313e-07	9.28145
9747_at	YML097C	VPS9	-3.92785	5.60151	-13.7311	1.61062e-09	6.83416e-08	12.3176
9544_at	YMR102C	NA	-3.91861	8.089	-5.36742	9.89694e-05	0.000284796	1.08469
9851_at	YLR447C	VMA6	-3.91849	6.48458	-7.02348	5.99038e-06	2.6303e-05	3.96655
4401_at	YHR108W	GGA2	-3.9181	7.39296	-4.35615	0.0006568	0.00152784	-0.846194
8415_at	YOR123C	LEO1	-3.91735	7.14586	-10.0116	9.13309e-08	9.87918e-07	8.25458
8837_at	YNR034W	SOL1	-3.91598	6.63033	-18.3184	3.47283e-11	7.04758e-09	16.0373
4943_at	YGR062C	COX18	-3.9158	8.17826	-7.68005	2.18265e-06	1.14595e-05	5.00476
8355_at	YOR198C	BFR1	-3.91459	6.55454	-8.7008	5.05047e-07	3.59345e-06	6.50711
5354_at	YFR012W	NA	-3.91434	7.08648	-10.6458	4.24237e-08	5.62536e-07	9.03405
7919_at	YPL151C	PRP46	-3.91376	5.99417	-15.4779	3.31574e-10	2.4372e-08	13.8712
4407_at	YHR114W	BZZ1	-3.91356	6.98985	-8.97118	3.49711e-07	2.69575e-06	6.88354
4482_at	YHR052W	CIC1	-3.91196	6.05812	-6.32752	1.8594e-05	6.78822e-05	2.80148
10029_at	YLR314C	CDC3	-3.91108	4.87225	-6.20262	2.29458e-05	8.06473e-05	2.58526
6113_at	YDR371W	CTS2	3.91032	6.66202	10.9699	2.90725e-08	4.44659e-07	9.41709
8197_at	YOR353C	SOG2	-3.90433	5.73643	-5.75633	4.95123e-05	0.000155937	1.79509
6369_at	YDR090C	NA	-3.90282	6.43328	-8.5324	6.37596e-07	4.28507e-06	6.26822
5144_at	YGL145W	TIP20	3.89984	7.11645	5.28548	0.000114818	0.000325387	0.932532
7225_at	YBR134W	NA	3.89962	6.46966	9.60967	1.51437e-07	1.44264e-06	7.73902
4792_at	YGR226C	NA	3.89939	7.25735	8.14909	1.09701e-06	6.5687e-06	5.71146
6397_at	YDR073W	SNF11	3.8991	4.75826	10.7962	3.55614e-08	4.97163e-07	9.21299
6960_at	YCL065W	MATALPHA1orHMLALPHA1	3.89812	4.67669	9.02387	3.2584e-07	2.56037e-06	6.95591
5172_at	YGL163C	RAD54	-3.8976	6.74549	-4.4332	0.000566208	0.00133272	-0.695538
4222_at	YIL134W	FLX1	-3.89554	5.14576	-7.29641	3.91056e-06	1.84555e-05	4.4052
6930_at	YCL045C	NA	-3.89552	6.91925	-7.85704	1.6783e-06	9.23759e-06	5.27477
11141_at	YJL106W	IME2	-3.89459	5.70744	-5.84933	4.2084e-05	0.000135795	1.96201
5014_at	YGL003C	CDH1	-3.89379	5.33818	-13.0802	3.03712e-09	9.94792e-08	11.6873
4551_at	YHL011C	PRS3	3.89154	5.53482	9.18526	2.62889e-07	2.16849e-06	7.17552
7690_at	YPR070W	MED1	-3.88976	8.51243	-6.15591	2.48371e-05	8.6159e-05	2.50384
2766_s_at	NA	NA	3.88936	6.33589	8.17707	1.0538e-06	6.35888e-06	5.75272
7067_at	YBR294W	SUL1	-3.88849	6.10541	-8.67615	5.22472e-07	3.67542e-06	6.47235
5087_at	YGL065C	ALG2	-3.88824	9.71825	-7.62878	2.35698e-06	1.21897e-05	4.92577
8895_at	YNL047C	SLM2	-3.88765	6.5334	-6.15146	2.50253e-05	8.67799e-05	2.49608
7340_at	YBR027C	NA	3.88581	7.66258	9.68422	1.37715e-07	1.35181e-06	7.83594
6252_at	YDR241W	NA	3.88545	4.0289	6.44888	1.51889e-05	5.75176e-05	3.00949
11327_at	YAR007C	RFA1	-3.88432	10.0385	-8.80003	4.40903e-07	3.23826e-06	6.64627
8873_at	YNL022C	NA	-3.88427	5.62418	-12.9988	3.29392e-09	1.03351e-07	11.6064
6485_at	YDL022W	GPD1	-3.88393	8.66353	-13.2155	2.6561e-09	9.2294e-08	11.8208
7842_at	YPL093W	NOG1	-3.88235	8.34737	-5.65946	5.87204e-05	0.00018073	1.62002
4490_at	YHR062C	RPP1	-3.88147	6.09239	-7.28515	3.97919e-06	1.87227e-05	4.38731
7263_at	YBR085W	AAC3	-3.88127	6.97487	-11.5605	1.49333e-08	2.88021e-07	10.0903
6147_at	YDR316W	OMS1	-3.87921	8.36144	-8.93126	3.69023e-07	2.8121e-06	6.82852
2548_at	NA	NA	3.87801	6.93798	5.03134	0.000183039	0.000490432	0.455363
5140_at	YGL149W	NA	3.87661	6.06467	10.4145	5.58758e-08	6.91046e-07	8.75441
11088_at	YJL069C	UTP18	-3.87617	8.23585	-7.0569	5.68256e-06	2.52192e-05	4.02081
5399_at	YFL032W	HAC1	3.87242	6.8705	8.04273	1.27921e-06	7.46686e-06	5.55369
8292_at	YOR271C	NA	-3.87087	6.26856	-13.2821	2.48748e-09	8.9477e-08	11.886
11176_at	YJL162C	JJJ2	-3.8705	6.14419	-11.6394	1.36901e-08	2.72915e-07	10.1779
10893_s_at	YJR145C	RPS4AorRPS4B	-3.87008	7.72546	-7.67503	2.19912e-06	1.15201e-05	4.99703
8637_at	YOL060C	MAM3	-3.86988	6.51726	-6.22106	2.22412e-05	7.87199e-05	2.61732
9574_at	YMR087W	NA	3.86887	8.2756	10.2168	7.09798e-08	8.2208e-07	8.51116
10534_at	YKR017C	NA	-3.86634	6.40114	-12.1346	8.02316e-09	1.89132e-07	10.7155
10245_at	YLR081W	GAL2	-3.86632	7.77445	-7.30849	3.83833e-06	1.81975e-05	4.42438
3914_s_at	NA	NA	-3.8658	7.0612	-5.02102	0.000186573	0.000498328	0.435815
7664_at	YPR088C	SRP54	-3.8656	8.94759	-12.7144	4.3902e-09	1.23814e-07	11.3195
7540_at	YPR188C	MLC2	3.86313	7.04501	13.5155	1.98128e-09	7.91957e-08	12.1122
10917_at	YJR124C	NA	-3.86219	6.10022	-8.11825	1.14684e-06	6.80594e-06	5.66586
8356_at	YOR199W	NA	3.86214	5.47678	10.8395	3.38099e-08	4.84816e-07	9.26418
10182_at	YLR152C	NA	-3.86189	8.11878	-7.51405	2.80262e-06	1.40961e-05	4.74775
7589_at	YPR146C	NA	3.85505	7.35762	10.3765	5.8486e-08	7.13682e-07	8.70801
4146_at	YIL025C	NA	3.85277	6.35986	8.49863	6.68358e-07	4.4383e-06	6.2199
6490_at	YDL017W	CDC7	-3.85101	10.4135	-9.76655	1.2408e-07	1.2495e-06	7.94229
9722_at	YML077W	BET5	3.84858	5.63483	11.9103	1.01967e-08	2.23707e-07	10.4745
7286_at	YBR063C	NA	-3.84816	8.02271	-8.86471	4.03781e-07	3.01062e-06	6.73635
5422_s_at	YFL067W	NA	3.84808	9.96792	14.0061	1.24159e-09	5.62631e-08	12.5751
9744_at	YML100W-A	NA	3.84661	6.36172	11.0543	2.63851e-08	4.17466e-07	9.51527
3014_at	NA	NA	3.84631	4.0221	7.51577	2.79532e-06	1.40746e-05	4.75043
8555_at	YOL007C	NA	-3.84475	6.03046	-12.9424	3.48551e-09	1.06119e-07	11.55
8506_at	YOR033C	EXO1	-3.84324	8.09761	-5.65247	5.94506e-05	0.00018265	1.60733
4247_at	YIL154C	IMP2'	-3.84199	9.19215	-6.22821	2.19741e-05	7.79068e-05	2.62974
6214_at	YDR249C	NA	-3.84118	5.48536	-16.9179	1.01163e-10	1.07313e-08	15.0194
8988_at	YNL134C	NA	3.84103	6.19426	10.169	7.5245e-08	8.58695e-07	8.45179
7995_at	YPL254W	HFI1	-3.83599	5.25083	-12.3471	6.41469e-09	1.61149e-07	10.9399
10586_at	NA	NA	3.83553	5.19309	7.36357	3.52628e-06	1.70294e-05	4.51158
9042_at	YNL171C	NA	3.83541	5.15849	8.27371	9.17855e-07	5.70831e-06	5.89448
8648_at	YOL095C	HMI1	-3.83182	7.09746	-6.38153	1.69889e-05	6.30834e-05	2.89431
4351_at	YHR191C	CTF8	3.83017	6.47677	8.78484	4.50135e-07	3.29828e-06	6.62504
6243_at	YDR232W	HEM1	-3.8292	9.64086	-15.4801	3.3095e-10	2.4372e-08	13.873
4739_at	YGR263C	NA	-3.82785	9.39623	-11.3173	1.95782e-08	3.413e-07	9.81695
5736_at	YEL010W	NA	3.82498	6.50071	11.3615	1.86324e-08	3.28796e-07	9.86696
9606_at	YMR029C	FAR8	3.82209	9.55235	13.0567	3.109e-09	1.002e-07	11.664
7101_at	YBR283C	SSH1	-3.82083	9.85601	-6.67286	1.05124e-05	4.21354e-05	3.38801
7088_at	YBR270C	NA	-3.82049	9.81958	-9.17145	2.67731e-07	2.20006e-06	7.15686
9692_at	YML062C	MFT1	-3.82029	6.38424	-11.746	1.2183e-08	2.53088e-07	10.2954
5073_at	YGL078C	DBP3	-3.81728	6.39153	-9.71324	1.32737e-07	1.31679e-06	7.87351
9902_at	YLR411W	CTR3	-3.81628	6.38929	-12.8895	3.6762e-09	1.0964e-07	11.4968
9429_at	YMR202W	ERG2	-3.81536	7.23391	-8.98824	3.41785e-07	2.64777e-06	6.90701
8291_at	YOR270C	VPH1	-3.81274	7.78261	-5.5533	7.08959e-05	0.000213419	1.4267
4652_at	NA	NA	-3.809	7.9287	-8.28852	8.98713e-07	5.61922e-06	5.91611
4285_at	YIL166C	NA	-3.80629	6.97736	-7.88388	1.61328e-06	8.96959e-06	5.31537
6017_at	YDR458C	NA	-3.80519	5.05378	-9.14996	2.75459e-07	2.2497e-06	7.12775
11037_at	YJL030W	MAD2	-3.80518	5.41093	-9.55147	1.63158e-07	1.52308e-06	7.66293
7204_at	YBR158W	AMN1	-3.80421	7.62578	-10.1077	8.1124e-08	9.01538e-07	8.37523
5581_at	YER141W	COX15	-3.80405	9.64973	-6.04791	2.98629e-05	0.000101224	2.31444
9944_at	YLR365W	NA	3.80244	6.56162	9.1979	2.58534e-07	2.14717e-06	7.19261
4333_at	YHR173C	NA	3.80114	6.0417	20.4824	7.65811e-12	3.24948e-09	17.4464
10283_at	YLR031W	NA	3.80071	7.51733	6.49298	1.41195e-05	5.41073e-05	3.08457
7193_at	YBR147W	NA	-3.79778	6.41587	-10.0772	8.4226e-08	9.25e-07	8.33704
6186_at	YDR309C	GIC2	-3.79067	7.26831	-9.10666	2.91759e-07	2.34791e-06	7.06895
9148_at	YNL291C	MID1	-3.78765	5.20674	-10.2999	6.41579e-08	7.64896e-07	8.61393
7252_at	YBR116C	NA	3.7868	6.74605	10.8196	3.46016e-08	4.92387e-07	9.24072
7302_at	YBR078W	ECM33	-3.78546	10.205	-6.83952	8.02986e-06	3.36591e-05	3.66513
8899_at	YNL042W	BOP3	-3.78381	5.74744	-10.9647	2.9247e-08	4.44659e-07	9.41103
8702_at	YOL132W	GAS4	-3.78331	7.19994	-10.4988	5.0514e-08	6.42437e-07	8.85688
8515_at	YOR042W	CUE5	-3.78264	5.86929	-11.3178	1.9567e-08	3.413e-07	9.81752
5333_at	YFR034C	PHO4	-3.7814	7.12903	-5.07937	0.00016749	0.000453984	0.546123
5966_at	YDR497C	ITR1	-3.78095	6.02323	-12.6805	4.54469e-09	1.26641e-07	11.285
10793_at	YKL219W	COS9	-3.77982	6.23742	-11.2712	2.06219e-08	3.5377e-07	9.76447
6920_at	YCL057W	PRD1	-3.77951	6.89794	-4.7024	0.00033883	0.000847303	-0.173163
8509_at	YOR036W	PEP12	-3.77934	5.30783	-12.6429	4.72293e-09	1.3044e-07	11.2465
8861_at	YNR013C	PHO91	-3.77565	7.01228	-5.27283	0.000117491	0.000331855	0.908961
9393_at	YMR254C	NA	3.77509	6.45948	12.0849	8.45754e-09	1.95909e-07	10.6625
8682_at	YOL106W	NA	3.77054	7.10026	9.30151	2.25606e-07	1.94643e-06	7.33189
9623_at	YMR001C	CDC5	-3.77037	6.65028	-5.84768	4.22052e-05	0.000136139	1.95905
7669_at	YPR093C	ASR1	-3.76964	6.90359	-10.1266	7.9263e-08	8.84014e-07	8.39886
6871_at	YCL009C	ILV6	-3.76934	7.33006	-8.11186	1.15745e-06	6.86019e-06	5.6564
7875_at	YPL105C	NA	-3.769	6.55575	-8.18853	1.03661e-06	6.28359e-06	5.7696
6244_at	YDR233C	RTN1	-3.76799	7.95914	-15.8347	2.44861e-10	1.95365e-08	14.166
10228_at	YLR109W	AHP1	3.76757	6.11349	10.0522	8.68656e-08	9.4841e-07	8.30562
5257_at	YGL256W	ADH4	-3.76736	6.00908	-11.1751	2.29894e-08	3.79833e-07	9.65462
10034_at	YLR276C	DBP9	-3.7671	5.79277	-3.74628	0.00216613	0.00439011	-2.05046
7075_at	YBR219C	NA	-3.76548	6.51769	-12.6365	4.75419e-09	1.30915e-07	11.2399
8365_at	YOR208W	PTP2	-3.75994	5.76085	-5.38035	9.66843e-05	0.000278995	1.10863
3461_f_at	NA	NA	3.7565	4.46233	14.6795	6.68825e-10	3.65116e-08	13.1847
7849_at	YPL086C	ELP3	-3.75633	6.47662	-9.10032	2.9423e-07	2.35965e-06	7.06032
2779_s_at	NA	NA	-3.75576	7.07889	-7.99321	1.37471e-06	7.91669e-06	5.47975
7182_at	YBR180W	DTR1	-3.75534	8.02961	-7.56637	2.5893e-06	1.31866e-05	4.82914
7970_at	YPL234C	TFP3	3.75113	6.25764	12.3055	6.69994e-09	1.6546e-07	10.8963
9026_at	YNL142W	MEP2	3.74773	7.14507	8.13701	1.11626e-06	6.66682e-06	5.69361
3544_at	YBL108W	NA	3.74711	7.18513	9.95965	9.74163e-08	1.04167e-06	8.18887
6151_at	YDR320C	SWA2	-3.74584	5.2017	-7.92952	1.50875e-06	8.53071e-06	5.38418
8621_at	YOL077C	BRX1	-3.74408	6.64866	-17.3003	7.49608e-11	9.08778e-09	15.3064
4906_at	YGR115C	NA	3.74405	9.78176	13.5377	1.93928e-09	7.82689e-08	12.1334
11034_at	YJL033W	HCA4	-3.74241	6.92423	-7.77057	1.90725e-06	1.02736e-05	5.14337
10253_at	YLR089C	NA	-3.74163	9.74693	-10.5294	4.87019e-08	6.25354e-07	8.89398
2885_s_at	NA	NA	3.7395	5.21404	7.52412	2.76016e-06	1.39126e-05	4.76345
7038_s_at	YBR201W	DER1	-3.73662	6.71434	-9.7558	1.25777e-07	1.2625e-06	7.92844
6047_at	YDR440W	DOT1	-3.73609	7.02929	-9.31347	2.22104e-07	1.92332e-06	7.34788
9376_at	YMR237W	NA	-3.73378	8.48856	-3.95017	0.00144891	0.00306911	-1.64621
9462_at	YMR152W	YIM1	-3.73358	7.15136	-10.6536	4.20351e-08	5.5897e-07	9.04339
9111_at	YNL237W	YTP1	-3.73311	6.8724	-11.7318	1.2373e-08	2.56101e-07	10.2798
10934_at	YJR095W	SFC1	-3.73291	5.41295	-15.2767	3.94474e-10	2.6879e-08	13.7017
7585_at	YPR142C	NA	-3.73169	8.51324	-9.20073	2.57572e-07	2.14299e-06	7.19642
4905_g_at	YGR114C	NA	3.73071	9.67341	14.2621	9.7842e-10	4.80713e-08	12.8103
10513_at	YKR041W	NA	-3.73002	5.19202	-8.74812	4.73304e-07	3.41444e-06	6.57362
4229_at	YIL127C	NA	-3.72928	6.08876	-7.51277	2.80807e-06	1.4116e-05	4.74575
10708_at	YKL121W	NA	-3.7291	7.15679	-3.62793	0.00273857	0.00540935	-2.2853
5206_at	YGL219C	MDM34	-3.72908	5.11403	-12.8299	3.90398e-09	1.13179e-07	11.4368
9683_at	YML027W	YOX1	-3.7242	6.40158	-15.4579	3.37327e-10	2.46011e-08	13.8544
5076_f_at	YGL076C	RPL7A	-3.72158	5.47013	-8.00733	1.34674e-06	7.80108e-06	5.50086
10519_at	YKR047W	NA	3.72001	7.5779	9.83064	1.14461e-07	1.17935e-06	8.02456
11129_at	YJL120W	NA	3.71867	7.80519	12.0072	9.18891e-09	2.06844e-07	10.5792
3325_f_at	NA	NA	3.71679	5.94922	12.2627	7.00762e-09	1.68598e-07	10.8513
3648_f_at	YNL336W	COS3orCOS1orCOS6orCOS4orCOS2	-3.71663	10.0822	-12.393	6.11423e-09	1.54985e-07	10.988
7590_at	YPR147C	NA	-3.71628	7.17298	-9.68028	1.38406e-07	1.35574e-06	7.83084
8316_at	YOR249C	APC5	3.71529	9.6507	5.32669	0.000106541	0.000303682	1.00917
10741_at	YKL178C	STE3	-3.71331	6.29643	-5.64108	6.06608e-05	0.000185845	1.58665
4221_at	YIL135C	VHS2	-3.71299	6.71978	-12.4009	6.06446e-09	1.54677e-07	10.9962
9587_at	YMR057C	NA	3.70785	7.274	10.706	3.95207e-08	5.3545e-07	9.10596
6619_at	YDL156W	NA	-3.70653	10.1963	-6.63297	1.12188e-05	4.45651e-05	3.32111
9356_at	YMR262W	NA	-3.70415	6.40104	-10.86	3.30124e-08	4.78713e-07	9.28837
4952_at	YGR071C	NA	3.70343	3.93041	4.98672	0.000198831	0.000528348	0.370785
5631_at	YER100W	UBC6	-3.70328	5.6282	-7.70763	2.09454e-06	1.10591e-05	5.04711
7150_at	YBR194W	NA	3.70112	7.60434	8.70275	5.03696e-07	3.58658e-06	6.50986
9719_at	YML080W	DUS1	-3.70082	4.90553	-10.4208	5.54522e-08	6.87445e-07	8.76214
6123_at	YDR337W	MRPS28	-3.69956	6.95486	-7.44631	3.10678e-06	1.53449e-05	4.64182
7223_at	YBR132C	AGP2	-3.69846	6.43461	-7.59047	2.49684e-06	1.28066e-05	4.86652
9530_at	YMR088C	VBA1	-3.69774	7.57219	-7.92138	1.52686e-06	8.60703e-06	5.37193
4209_at	YIL101C	XBP1	-3.69616	5.67307	-16.9339	9.98884e-11	1.07313e-08	15.0315
4458_at	YHR078W	NA	-3.69597	7.57104	-5.70747	5.39521e-05	0.000168161	1.70694
10221_at	YLR102C	APC9	-3.69563	5.02092	-12.5517	5.18704e-09	1.39141e-07	11.1527
3356_f_at	YDR543C	NA	3.69387	5.75899	11.3233	1.94469e-08	3.40595e-07	9.82374
10562_at	YKL002W	DID4	3.69312	5.53529	7.21547	4.43326e-06	2.05178e-05	4.27617
6611_at	YDL120W	YFH1	3.69056	6.50489	10.5	5.04402e-08	6.42373e-07	8.85836
4985_at	YGR012W	NA	-3.68784	7.31787	-10.0881	8.30996e-08	9.16936e-07	8.35074
9126_at	YNL268W	LYP1	3.68669	7.96685	8.3374	8.385e-07	5.28831e-06	5.98727
5086_at	YGL066W	SGF73	-3.68483	6.1419	-8.40185	7.65546e-07	4.94217e-06	6.08065
8272_at	YOR295W	UAF30	3.68416	5.26384	12.4797	5.58742e-09	1.46971e-07	11.0783
2203_s_at	NA	NA	-3.68234	7.63185	-5.02981	0.00018356	0.000491689	0.452454
7808_at	YPL035C	NA	3.6805	6.95364	10.5892	4.53614e-08	5.90584e-07	8.96611
6727_at	YDL225W	SHS1	-3.67584	5.73426	-6.29024	1.9794e-05	7.14805e-05	2.73717
8961_at	YNL115C	NA	-3.67454	5.85572	-6.16257	2.45577e-05	8.54122e-05	2.51547
9645_at	YML019W	OST6	-3.67336	7.65226	-7.47151	2.98975e-06	1.48553e-05	4.6813
8993_at	YNL129W	NRK1	3.67287	4.64806	8.75641	4.67967e-07	3.38959e-06	6.58524
9403_at	YMR221C	NA	-3.66943	6.59787	-6.3441	1.80849e-05	6.62731e-05	2.83002
2887_s_at	NA	NA	3.66868	6.41334	9.07475	3.04426e-07	2.42269e-06	7.02547
8535_at	YOR017W	PET127	-3.66697	6.26941	-4.01705	0.00127064	0.00272931	-1.51385
5037_at	YGL025C	PGD1	-3.66617	5.06084	-15.3705	3.63699e-10	2.57207e-08	13.781
8806_at	YNR048W	NA	-3.66495	6.02782	-6.49148	1.41547e-05	5.42198e-05	3.08202
10143_at	YLR205C	HMX1	-3.66492	7.71389	-8.05128	1.26344e-06	7.39449e-06	5.56643
5770_at	YEL064C	AVT2	-3.66469	6.03623	-9.62669	1.48183e-07	1.42607e-06	7.7612
10237_at	YLR118C	NA	3.66017	5.10764	11.7209	1.2521e-08	2.57452e-07	10.2678
4788_at	YGR222W	PET54	-3.65995	7.80229	-7.71272	2.07871e-06	1.10067e-05	5.05491
8821_at	YNR062C	NA	-3.65933	8.16787	-12.2834	6.85668e-09	1.67558e-07	10.8731
8337_at	YOR225W	NA	3.65771	6.98207	17.1692	8.30169e-11	9.80965e-09	15.2088
4328_at	NA	NA	3.65736	9.2507	7.06712	5.59181e-06	2.49281e-05	4.03737
10471_at	YKR092C	SRP40	-3.65665	6.71819	-13.8344	1.45984e-09	6.42813e-08	12.4149
5960_at	YDR491C	NA	3.65611	6.38539	10.2444	6.86297e-08	8.0283e-07	8.54541
4947_at	YGR066C	NA	-3.65458	6.5338	-7.64798	2.29004e-06	1.18962e-05	4.95539
8428_at	YOR136W	IDH2	3.65123	9.34488	10.2954	6.45138e-08	7.6718e-07	8.6083
9585_at	YMR055C	BUB2	-3.64647	7.85243	-9.56095	1.61186e-07	1.50705e-06	7.67534
8563_at	YOR002W	ALG6	-3.64617	6.93984	-4.58595	0.000422682	0.00103022	-0.398332
8833_at	YNR030W	ALG12	-3.64447	6.51102	-7.05881	5.6655e-06	2.51606e-05	4.0239
4568_at	YHL040C	ARN1	-3.64369	6.02394	-9.6372	1.46209e-07	1.41227e-06	7.77488
9963_at	YLR382C	NAM2	-3.64257	7.64323	-5.49451	7.87453e-05	0.000234104	1.31901
7298_at	YBR075W	NA	-3.64212	5.88479	-5.12651	0.000153558	0.000419811	0.63495
4199_at	YIL112W	HOS4	-3.6417	6.74865	-4.919	0.000225541	0.000590415	0.242027
6491_at	YDL016C	NA	3.64061	7.34395	12.3604	6.32608e-09	1.59605e-07	10.9539
5152_at	YGL137W	SEC27	-3.63806	6.16675	-7.05174	5.72896e-06	2.5382e-05	4.01244
9592_at	YMR062C	ECM40	3.63804	8.80537	17.4861	6.49406e-11	8.6335e-09	15.4434
11387_at	NA	NA	3.63646	6.85938	7.31211	3.81694e-06	1.81237e-05	4.43012
5387_at	YFL001W	DEG1	-3.6356	5.78746	-13.511	1.98988e-09	7.91957e-08	12.1078
4790_at	YGR224W	AZR1	-3.63434	6.6666	-7.96505	1.43236e-06	8.17805e-06	5.43755
6961_g_at	YCL065W	MATALPHA1orHMLALPHA1	3.63401	7.21659	15.2348	4.09115e-10	2.72792e-08	13.6661
8494_at	YOR066W	NA	-3.63219	6.30024	-7.90236	1.57005e-06	8.77632e-06	5.34327
9760_at	YML125C	NA	-3.62946	7.20874	-9.19662	2.58971e-07	2.14888e-06	7.19088
4932_at	YGR096W	TPC1	-3.62771	6.85826	-8.22501	9.83873e-07	6.00684e-06	5.8232
8538_at	YOR020C	HSP10	3.62666	7.64324	10.9076	3.12404e-08	4.62572e-07	9.34426
10762_at	YKL204W	EAP1	-3.6266	8.9586	-6.47417	1.45656e-05	5.55661e-05	3.05258
5958_at	YDR489W	SLD5	-3.62563	5.13098	-6.50934	1.37432e-05	5.28832e-05	3.11236
8294_at	YOR273C	TPO4	3.62488	6.77904	5.28176	0.000115597	0.000327199	0.925603
6408_at	YDR084C	NA	-3.62405	6.72627	-7.72091	2.05348e-06	1.08978e-05	5.06746
10321_at	YLR025W	SNF7	-3.624	5.7062	-9.232	2.47167e-07	2.08805e-06	7.23858
11268_at	NA	NA	3.62343	7.26636	7.03625	5.87076e-06	2.58638e-05	3.98729
6668_at	YDL195W	SEC31	3.62229	5.38622	5.52902	7.4034e-05	0.000221676	1.38227
4896_at	YGR106C	NA	-3.62222	5.80254	-10.2656	6.68836e-08	7.86346e-07	8.57162
11044_at	YJL023C	PET130	-3.62121	6.58255	-8.93843	3.65473e-07	2.79417e-06	6.83841
10299_at	YLR047C	NA	-3.61996	5.97185	-7.31619	3.79302e-06	1.80284e-05	4.43659
5080_at	YGL072C	NA	3.61821	6.90696	14.1987	1.03757e-09	4.96705e-08	12.7524
4138_at	YIL033C	BCY1	-3.61621	6.40707	-6.33512	1.83588e-05	6.71023e-05	2.81457
6261_at	YDR204W	COQ4	-3.61355	6.53991	-10.4747	5.19859e-08	6.54911e-07	8.82771
10112_at	YLR220W	CCC1	-3.61346	6.49586	-13.0851	3.0222e-09	9.94792e-08	11.6922
8448_at	YOR111W	NA	-3.61298	5.13828	-13.1363	2.87235e-09	9.64512e-08	11.7428
7824_at	YPL065W	VPS28	3.61201	6.84403	10.2083	7.17134e-08	8.29547e-07	8.5007
5166_at	YGL169W	SUA5	3.6104	7.13576	11.4985	1.59932e-08	3.00489e-07	10.0211
4097_at	YIR016W	NA	-3.60689	6.54312	-7.158	4.84879e-06	2.20977e-05	4.18402
5040_at	YGL022W	STT3	-3.60618	5.90113	-7.37829	3.44749e-06	1.67007e-05	4.53481
6015_at	YDR456W	NHX1	-3.60558	6.09231	-7.67093	2.21264e-06	1.15779e-05	4.99073
11096_at	YJL061W	NUP82	-3.60404	6.34466	-4.46344	0.000534265	0.00126551	-0.63655
4970_at	YGR044C	RME1	-3.60104	6.22808	-12.9244	3.54929e-09	1.07225e-07	11.5319
9954_at	YLR373C	VID22	3.60045	8.14557	4.60991	0.000403829	0.00098736	-0.351893
5561_at	YER168C	CCA1	-3.59793	6.25303	-6.05658	2.94223e-05	9.99116e-05	2.32971
5133_at	YGL109W	NA	3.59662	6.33541	10.7842	3.60602e-08	4.99439e-07	9.19887
8438_at	YOR101W	RAS1	-3.59542	7.26997	-12.5367	5.26796e-09	1.40504e-07	11.1372
8815_at	YNR056C	BIO5	-3.59164	7.97304	-5.82818	4.36642e-05	0.000140312	1.92415
11000_at	YJR022W	LSM8	3.59054	8.64481	10.6335	4.30448e-08	5.6835e-07	9.01931
6074_at	YDR377W	ATP17	3.59022	6.5451	8.498	6.68944e-07	4.4383e-06	6.21901
11007_at	YJR033C	RAV1	3.58981	5.77994	3.57199	0.00306021	0.00598513	-2.39626
9133_at	YNL261W	ORC5	-3.58901	7.22199	-8.6982	5.06859e-07	3.59812e-06	6.50344
5362_at	YFR020W	NA	-3.58818	7.11928	-6.81352	8.37246e-06	3.48293e-05	3.62215
10171_at	YLR141W	RRN5	-3.58638	8.71488	-7.66208	2.24218e-06	1.16931e-05	4.9771
7478_s_at	YBL109W	NA	3.58579	5.99279	7.71471	2.07253e-06	1.09927e-05	5.05797
8488_at	YOR060C	NA	-3.58461	6.01239	-11.7174	1.25689e-08	2.5787e-07	10.264
5390_at	YFL041W	FET5	-3.58365	6.85055	-6.73272	9.53877e-06	3.88162e-05	3.48799
7238_at	YBR102C	EXO84	-3.58295	5.94623	-5.38569	9.57577e-05	0.00027692	1.1185
10004_at	YLR334C	NA	3.58259	5.30144	12.1303	8.05984e-09	1.89518e-07	10.7109
4039_at	NA	NA	-3.58035	7.01036	-7.09929	5.31591e-06	2.38692e-05	4.08942
4810_at	YGR200C	ELP2	3.57971	6.54566	7.58401	2.5213e-06	1.28966e-05	4.8565
6573_at	YDL113C	ATG20	-3.57592	6.41982	-7.72494	2.04118e-06	1.08449e-05	5.07363
5672_at	YER057C	HMF1	3.5755	6.52136	9.7978	1.19287e-07	1.21302e-06	7.98245
9460_at	YMR189W	GCV2	3.57523	7.05213	3.64412	0.00265204	0.0052551	-2.25318
6643_at	YDL177C	NA	-3.57326	6.53452	-7.76069	1.93546e-06	1.04007e-05	5.12829
6476_at	YDR015C	NA	3.56917	6.70916	9.65729	1.42514e-07	1.38724e-06	7.801
5785_at	YEL050C	RML2	-3.56854	8.13611	-11.2882	2.02301e-08	3.49746e-07	9.78386
4505_at	YHR031C	RRM3	-3.56811	5.71125	-11.3012	1.99367e-08	3.46571e-07	9.79862
6389_at	YDR109C	NA	3.56676	8.94317	6.20991	2.26644e-05	7.98385e-05	2.59794
10375_at	YLL055W	NA	-3.56407	7.33734	-8.09104	1.19278e-06	7.0424e-06	5.62553
7917_at	YPL153C	RAD53	-3.56301	5.99265	-9.32856	2.17764e-07	1.90161e-06	7.36805
4383_at	YHR134W	WSS1	-3.56224	5.98762	-8.42988	7.35948e-07	4.79085e-06	6.1211
10514_at	YKR042W	UTH1	3.56207	9.48876	9.19147	2.60739e-07	2.15972e-06	7.18392
5131_at	YGL111W	NSA1	-3.56144	5.49163	-8.41472	7.51804e-07	4.87367e-06	6.09924
4389_at	YHR139C-A	NA	3.55734	5.0082	8.52623	6.43101e-07	4.31009e-06	6.25941
5965_at	YDR496C	PUF6	-3.55517	5.13146	-8.79765	4.42333e-07	3.24366e-06	6.64295
7870_at	YPL110C	NA	-3.55459	6.93786	-2.99754	0.00959026	0.0164932	-3.52625
6334_at	YDR143C	SAN1	3.55419	8.63646	8.59799	5.82047e-07	4.00104e-06	6.36168
7071_s_at	YBR298C	MAL31	3.55343	9.56004	7.97124	1.41948e-06	8.12437e-06	5.44683
7605_at	YPR161C	SGV1	-3.55088	7.38137	-6.18738	2.35454e-05	8.22284e-05	2.55874
6616_at	YDL115C	IWR1	-3.54857	5.53201	-9.81685	1.16461e-07	1.19207e-06	8.0069
10345_at	YLR003C	NA	-3.54809	6.03971	-13.1657	2.78981e-09	9.5047e-08	11.7719
9666_at	YML046W	PRP39	-3.54434	7.10615	-7.90466	1.56477e-06	8.76251e-06	5.34674
9979_at	YLR355C	ILV5	-3.5428	6.45964	-6.40225	1.64124e-05	6.12105e-05	2.92981
5366_s_at	YFR024C-A	LSB3	-3.54248	9.91999	-14.9568	5.22186e-10	3.14375e-08	13.4274
8640_at	YOL103W	ITR2	-3.53923	7.46376	-5.49096	7.92466e-05	0.00023533	1.3125
7356_at	YBL005W	PDR3	3.53739	8.3148	6.91282	7.14108e-06	3.04517e-05	3.7858
7414_at	YBL038W	MRPL16	-3.53705	6.57351	-9.4406	1.88232e-07	1.69282e-06	7.51695
4121_at	YIL006W	NA	-3.53652	6.0799	-14.9587	5.21337e-10	3.14375e-08	13.429
5377_at	NA	NA	3.53649	6.04501	12.8331	3.89169e-09	1.13174e-07	11.4399
10880_at	YJR132W	NMD5	3.53608	8.90119	4.63568	0.000384522	0.000945854	-0.302018
6645_at	YDL175C	AIR2	-3.53448	6.15158	-7.88521	1.61013e-06	8.96279e-06	5.31737
3915_s_at	NA	NA	-3.53365	8.65692	-3.91227	0.00156103	0.00327393	-1.72127
7480_at	YBL106C	SRO77	-3.53109	6.19062	-2.90214	0.011584	0.0194525	-3.71065
10691_at	YKL094W	YJU3	-3.52512	8.67413	-10.5339	4.84419e-08	6.23732e-07	8.89941
5946_at	YDR522C	SPS2	-3.52341	8.80985	-9.16376	2.70472e-07	2.22063e-06	7.14644
5409_at	YFL021W	GAT1	3.52289	10.5769	11.194	2.2503e-08	3.74443e-07	9.67624
9956_at	YLR375W	STP3	-3.52189	5.50584	-12.3259	6.55833e-09	1.63259e-07	10.9177
7787_at	YPL011C	TAF3	-3.52142	6.59526	-16.5579	1.34916e-10	1.35424e-08	14.7425
9603_at	YMR026C	PEX12	-3.51899	5.55356	-11.4127	1.7595e-08	3.17084e-07	9.92479
6059_at	YDR408C	ADE8	3.518	8.59877	9.65209	1.43461e-07	1.39244e-06	7.79424
8461_at	YOR080W	DIA2	-3.51747	6.93934	-3.7783	0.00203324	0.00414599	-1.98693
10990_at	YJR013W	GPI14	-3.51581	8.39427	-12.3916	6.12355e-09	1.54985e-07	10.9865
6295_at	NA	NA	-3.51556	7.9382	-8.06427	1.23988e-06	7.27484e-06	5.58576
9143_at	YNL296W	NA	3.51535	6.65624	10.792	3.57351e-08	4.97891e-07	9.20805
6801_at	YCL022C	NA	3.51501	8.66872	8.76547	4.62202e-07	3.35771e-06	6.59794
4900_at	YGR110W	NA	-3.51416	7.55988	-13.1616	2.80129e-09	9.50911e-08	11.7678
8297_at	YOR231W	MKK1	-3.51413	5.67704	-8.86683	4.02624e-07	3.00885e-06	6.73929
8666_at	YOL123W	HRP1	-3.51237	5.72257	-7.24942	4.20559e-06	1.95807e-05	4.3304
7344_i_at	YBR031W	RPL4BorRPL4A	-3.51154	4.63623	-16.3518	1.59509e-10	1.49994e-08	14.581
4461_r_at	YHR079C-A	SAE3	3.51144	4.86867	8.15306	1.09077e-06	6.5481e-06	5.71732
4789_at	YGR223C	HSV2	-3.51059	6.01971	-9.17187	2.67582e-07	2.20006e-06	7.15743
6925_at	YCL051W	LRE1	-3.50927	6.46221	-8.1058	1.16763e-06	6.91172e-06	5.64741
9632_at	YMR010W	NA	-3.50475	6.13737	-6.44825	1.52048e-05	5.75343e-05	3.00841
7660_at	YPR084W	NA	3.49826	8.89193	12.4106	6.00325e-09	1.5438e-07	11.0064
3383_f_at	NA	NA	3.49611	6.24283	11.1972	2.24206e-08	3.74411e-07	9.67995
7280_at	YBR099C	NA	3.49481	6.56043	9.87304	1.08534e-07	1.1344e-06	8.07876
11114_at	YJL088W	ARG3	3.49452	8.72135	17.0954	8.79583e-11	1.00281e-08	15.1535
8000_i_at	YPL249C-A	RPL36B	3.49357	5.50621	10.6958	3.99974e-08	5.40341e-07	9.0938
10126_at	YLR191W	PEX13	-3.49249	4.89096	-10.0196	9.04359e-08	9.8051e-07	8.2646
10707_at	YKL122C	SRP21	-3.49184	5.48098	-10.7721	3.65757e-08	5.04455e-07	9.18448
9052_at	YNL206C	RTT106	-3.49176	5.94125	-10.7692	3.66985e-08	5.05281e-07	9.18108
8980_at	YNL097C	PHO23	-3.49168	6.25958	-6.47837	1.44648e-05	5.52491e-05	3.05973
7692_at	YPR072W	NOT5	-3.48944	6.23114	-5.59105	6.62891e-05	0.000201435	1.49562
7244_at	YBR108W	NA	-3.48659	5.73093	-4.76206	0.000302726	0.00076667	-0.058314
9519_at	YMR120C	ADE17	3.48643	9.08574	9.34517	2.13092e-07	1.86605e-06	7.39021
9396_at	YMR214W	SCJ1	-3.48629	7.6277	-7.34537	3.62629e-06	1.73686e-05	4.48282
8346_at	YOR190W	SPR1	-3.48521	9.34307	-10.2339	6.95121e-08	8.09097e-07	8.53241
9614_at	YMR036C	MIH1	-3.48516	7.57301	-3.93349	0.00149722	0.00316212	-1.67925
11357_at	YAL053W	NA	-3.48503	5.77545	-11.2881	2.02317e-08	3.49746e-07	9.78377
7948_at	YPL210C	SRP72	-3.48469	7.95071	-4.35595	0.000657048	0.00152804	-0.846577
5523_at	YER175C	TMT1	3.48317	6.68675	9.22589	2.49166e-07	2.09547e-06	7.23034
5994_at	YDR480W	DIG2	-3.48282	6.21617	-11.0436	2.67098e-08	4.20466e-07	9.50289
6482_at	YDL025C	NA	-3.4808	6.03707	-7.14766	4.92781e-06	2.23741e-05	4.1674
9401_at	YMR219W	ESC1	3.47963	7.94439	5.1613	0.000144052	0.000397026	0.700328
6340_at	YDR149C	NA	3.47856	8.61625	14.8517	5.73296e-10	3.30353e-08	13.3359
9284_at	YMR319C	FET4	-3.47812	5.82862	-5.61492	6.35386e-05	0.00019385	1.53909
4150_at	YIL068C	SEC6	-3.47771	8.15869	-3.22204	0.00613906	0.0110505	-3.08773
5269_at	YGL244W	RTF1	-3.47653	4.72134	-10.0954	8.23545e-08	9.09928e-07	8.35991
6686_at	YDL221W	NA	3.47549	6.00844	15.8734	2.37039e-10	1.92414e-08	14.1976
8458_at	YOR077W	RTS2	3.47486	7.19209	11.0262	2.72477e-08	4.26059e-07	9.48271
8225_at	YOR335C	ALA1	-3.47442	6.26448	-6.95351	6.69303e-06	2.88455e-05	3.85245
7460_at	YBL082C	ALG3	-3.4738	8.56877	-7.43377	3.16681e-06	1.55509e-05	4.62214
9542_at	YMR100W	MUB1	-3.47286	7.32569	-5.21244	0.000131172	0.000365629	0.79619
5432_at	YFL048C	EMP47	-3.47271	6.30689	-5.86802	4.07377e-05	0.000131907	1.9954
11039_at	YJL028W	NA	-3.47227	6.7348	-6.69355	1.01647e-05	4.09881e-05	3.42261
9532_at	YMR090W	NA	3.47171	6.76634	12.0626	8.66078e-09	1.99924e-07	10.6386
6005_at	YDR444W	NA	-3.47159	10.1774	-5.75878	4.92999e-05	0.000155478	1.79951
9599_at	YMR022W	QRI8	3.47054	6.83854	11.2523	2.10652e-08	3.60153e-07	9.74298
8372_at	YOR170W	NA	3.46886	7.0158	9.67143	1.39973e-07	1.36965e-06	7.81935
4858_at	YGR157W	CHO2	-3.4678	6.07212	-6.40352	1.63779e-05	6.11306e-05	2.93198
4651_at	NA	NA	-3.46609	6.61438	-11.4536	1.68122e-08	3.08333e-07	9.97073
6213_at	YDR248C	NA	3.46511	4.43177	9.95802	9.76147e-08	1.04223e-06	8.1868
10151_at	YLR171W	NA	3.46041	8.4469	12.3227	6.58001e-09	1.63363e-07	10.9144
4575_i_at	YHL033C	RPL8BorRPL8A	-3.46006	7.22901	-6.03245	3.06649e-05	0.000103641	2.2872
10093_at	YLR245C	CDD1	3.4578	5.96568	9.14282	2.78078e-07	2.26515e-06	7.11807
10347_at	YLR005W	SSL1	-3.4574	10.1971	-5.69228	5.54149e-05	0.000171803	1.67948
5662_at	YER050C	RSM18	-3.45652	6.8298	-6.84646	7.94094e-06	3.33763e-05	3.67658
5145_at	YGL144C	ROG1	-3.45597	8.72949	-4.46482	0.000532853	0.00126296	-0.63386
5142_i_at	YGL147C	RPL9BorRPL9A	3.45525	5.22806	7.85731	1.67762e-06	9.23759e-06	5.27519
7766_at	YPL032C	SVL3	3.45455	8.25935	6.37533	1.71656e-05	6.3635e-05	2.88367
5365_at	YFR023W	PES4	-3.45365	6.05559	-7.12805	5.08148e-06	2.29824e-05	4.13581
10814_s_at	NA	NA	3.45098	6.8316	10.1411	7.78642e-08	8.72384e-07	8.41698
8340_at	YOR228C	NA	-3.45079	7.42383	-13.227	2.62607e-09	9.2294e-08	11.8321
8903_at	YNL038W	GPI15	3.4505	6.72051	8.77678	4.55118e-07	3.32623e-06	6.61376
5117_at	YGL125W	MET13	-3.44994	10.053	-5.98375	3.33433e-05	0.000111403	2.20116
6443_at	YDR029W	NA	3.44777	5.56972	11.4982	1.59982e-08	3.00489e-07	10.0208
9060_at	YNL199C	GCR2	-3.44655	5.22104	-11.1834	2.2773e-08	3.77594e-07	9.66419
10854_at	YJR152W	DAL5	-3.44591	7.73355	-3.01358	0.00928989	0.0160209	-3.49511
5640_at	YER067W	NA	3.44189	5.50843	9.76253	1.24712e-07	1.25451e-06	7.9371
9578_at	YMR047C	NUP116	3.44143	5.90663	4.44799	0.000550349	0.00129932	-0.666683
3039_s_at	NA	NA	-3.4408	7.15349	-7.25899	4.14365e-06	1.93212e-05	4.34566
10503_at	YKR078W	NA	-3.43949	7.88363	-7.88402	1.61295e-06	8.96959e-06	5.31558
10959_at	YJR075W	HOC1	-3.438	4.75772	-11.8505	1.08768e-08	2.33414e-07	10.4096
10198_at	YLR124W	NA	3.43709	5.69745	11.7066	1.27184e-08	2.59699e-07	10.2521
6560_at	YDL082W	RPL13BorRPL13A	-3.43603	8.78545	-7.72611	2.03763e-06	1.08383e-05	5.07542
10216_at	YLR097C	HRT3	-3.435	6.33822	-7.6991	2.12139e-06	1.11756e-05	5.03402
6286_at	YDR184C	ATC1	-3.43375	7.02522	-6.07026	2.87414e-05	9.79201e-05	2.35377
11345_at	YAL022C	FUN26	-3.43359	6.70023	-6.85215	7.86883e-06	3.31329e-05	3.68597
8819_at	YNR060W	FRE4	-3.43155	8.7393	-4.50077	0.000497367	0.00118897	-0.563819
9327_at	YMR278W	NA	3.43008	8.8172	8.17835	1.05186e-06	6.35283e-06	5.75461
3182_i_at	NA	NA	3.42959	4.82205	10.8714	3.25797e-08	4.7595e-07	9.30173
8354_at	YOR197W	MCA1	-3.4275	5.62458	-8.58031	5.96494e-07	4.07634e-06	6.33654
10150_at	YLR170C	APS1	3.42689	6.89399	9.91314	1.03228e-07	1.08885e-06	8.12984
10518_at	YKR046C	PET10	-3.42622	6.61039	-9.24068	2.44361e-07	2.07562e-06	7.25025
11004_at	YJR030C	NA	-3.42574	9.04716	-4.08327	0.00111611	0.00244115	-1.38296
10713_at	YKL116C	PRR1	-3.42565	6.88788	-6.27971	2.01475e-05	7.24979e-05	2.71897
3895_s_at	NA	NA	3.42501	6.72441	4.9477	0.000213794	0.000562981	0.296656
10859_at	YJR157W	NA	3.42496	5.68455	10.2767	6.5989e-08	7.80745e-07	8.58531
7174_at	YBR172C	SMY2	-3.42399	7.73854	-6.68047	1.03831e-05	4.16889e-05	3.40074
9398_at	YMR216C	SKY1	-3.4234	6.61206	-7.25665	4.15868e-06	1.93816e-05	4.34193
10102_at	YLR210W	CLB4	-3.42285	5.79117	-9.43254	1.90207e-07	1.70565e-06	7.50629
10214_at	YLR140W	RRN5	3.42275	8.26822	9.46368	1.82693e-07	1.65416e-06	7.54746
6486_at	YDL021W	GPM2	3.42222	7.24807	11.8898	1.04243e-08	2.27361e-07	10.4523
4359_at	YHR154W	RTT107	3.42085	4.86763	3.39896	0.00431688	0.00810501	-2.73894
6043_at	YDR436W	PPZ2	-3.42037	6.13387	-11.607	1.41872e-08	2.78525e-07	10.142
5246_at	YGL224C	SDT1	-3.41894	5.45599	-7.48518	2.92824e-06	1.46021e-05	4.70267
2204_s_at	NA	NA	-3.41862	6.37074	-5.8132	4.48214e-05	0.000143241	1.89729
7632_i_at	YPR102C	NA	3.41815	7.11242	12.6188	4.84109e-09	1.31964e-07	11.2218
2681_g_at	NA	NA	-3.41764	5.69535	-9.102	2.93576e-07	2.35643e-06	7.0626
8853_at	YNR005C	NA	-3.417	6.18662	-10.3076	6.35645e-08	7.60736e-07	8.62337
4430_at	YHR094C	HXT1	-3.41187	7.52842	-9.72717	1.30415e-07	1.29927e-06	7.89151
11230_at	YJL196C	ELO1	-3.41092	6.60921	-8.37643	7.93489e-07	5.06968e-06	6.04388
4566_at	YHL042W	NA	3.41056	5.8475	7.97492	1.41187e-06	8.08577e-06	5.45235
7698_at	YPR035W	GLN1	-3.40989	6.05444	-8.63247	5.54919e-07	3.85716e-06	6.4106
10135_at	YLR200W	YKE2	3.40978	3.97506	8.42815	7.37738e-07	4.79915e-06	6.11861
8542_at	YOR024W	NA	3.40685	7.29967	9.13243	2.81939e-07	2.28464e-06	7.10397
8943_at	YNL089C	NA	3.4068	6.34705	8.20516	1.0122e-06	6.16369e-06	5.79406
8948_at	YNL084C	END3	-3.40662	6.62665	-11.2213	2.18165e-08	3.68945e-07	9.70756
5199_at	YGL181W	GTS1	-3.40535	5.97199	-7.42141	3.22721e-06	1.57976e-05	4.60271
5124_at	YGL118C	NA	3.40482	6.96412	10.9148	3.0981e-08	4.60522e-07	9.3527
6395_at	YDR071C	PAA1	3.40402	5.67381	8.02088	1.32045e-06	7.66979e-06	5.52111
10889_at	YJR141W	NA	-3.40156	5.39347	-5.57557	6.81393e-05	0.000206185	1.46738
9935_at	YLR400W	NA	3.40056	7.36405	11.1924	2.25428e-08	3.74443e-07	9.67446
7062_at	YBR289W	SNF5	3.39799	7.36232	11.5262	1.55097e-08	2.94873e-07	10.0521
7832_at	YPL057C	SUR1	-3.39612	7.32057	-9.65845	1.42303e-07	1.38664e-06	7.80251
7129_at	YBR220C	NA	-3.39584	7.93315	-6.37626	1.7139e-05	6.35648e-05	2.88526
10470_at	YKR091W	SRL3	3.3957	4.68807	8.57236	6.03112e-07	4.11253e-06	6.32523
4116_at	YIL009C-A	EST3	3.39489	6.38406	9.14809	2.76146e-07	2.25334e-06	7.12521
7154_at	YBR198C	TAF5	-3.39469	6.97469	-4.2495	0.000807373	0.00183735	-1.05543
3190_f_at	YHL048W	COS8	-3.38799	9.84409	-12.2698	6.95591e-09	1.68386e-07	10.8587
4727_s_at	YGR029W	ERV1	3.38744	5.32763	9.4757	1.79879e-07	1.63343e-06	7.56331
9921_at	YLR386W	VAC14	-3.38708	6.50886	-3.56627	0.00309516	0.00603832	-2.4076
6729_at	YDL223C	HBT1	-3.38535	6.54433	-5.52895	7.40424e-05	0.000221676	1.38216
6266_at	YDR209C	NA	3.38389	7.88535	10.8771	3.2366e-08	4.74312e-07	9.3084
5733_at	YEL014C	NA	3.38293	6.82159	8.68335	5.17314e-07	3.64865e-06	6.48252
8820_at	YNR061C	NA	-3.38167	6.19666	-6.65336	1.08518e-05	4.32542e-05	3.35533
10563_at	YKL001C	MET14	3.3779	4.89232	9.1264	2.84204e-07	2.29701e-06	7.09578
9745_at	YML099C	ARG81	3.37621	6.10364	8.38596	7.82883e-07	5.02282e-06	6.05768
7563_at	YPR165W	RHO1	-3.37545	5.67446	-10.4903	5.10291e-08	6.47223e-07	8.84658
7942_at	YPL173W	MRPL40	-3.37466	6.87798	-7.83088	1.74433e-06	9.50571e-06	5.23513
4752_at	YGR232W	NAS6	3.37445	8.68357	9.45872	1.8387e-07	1.66159e-06	7.5409
6031_at	YDR425W	SNX41	-3.37282	6.11572	-7.87479	1.635e-06	9.03402e-06	5.30163
10695_at	YKL133C	NA	-3.37276	5.10362	-10.7987	3.54558e-08	4.97163e-07	9.216
9007_at	YNL161W	CBK1	3.3719	9.20777	5.96111	3.46709e-05	0.000114893	2.16104
7117_at	YBR252W	DUT1	3.37127	6.53144	7.98705	1.3871e-06	7.97327e-06	5.47053
6919_at	YCL058C	FYV5	3.37117	7.94838	9.31864	2.20607e-07	1.91569e-06	7.35479
4118_at	YIL009W	FAA3	3.37101	7.61074	5.82222	4.41206e-05	0.000141442	1.91347
4117_at	YIL009C-A	EST3	3.37084	5.73199	8.94619	3.61673e-07	2.77649e-06	6.84911
5081_at	YGL071W	RCS1	3.37077	8.31467	5.49725	7.83592e-05	0.000233086	1.32405
4965_at	YGR039W	NA	3.37004	6.11533	10.9594	2.94243e-08	4.45501e-07	9.40491
5612_at	YER084W	NA	3.36939	7.20872	11.7713	1.18519e-08	2.49184e-07	10.3231
9894_at	YLR445W	NA	3.36886	4.87588	10.9209	3.07617e-08	4.5799e-07	9.3599
10157_at	YLR177W	NA	3.36822	9.57613	12.8548	3.80703e-09	1.11757e-07	11.4619
11108_at	YJL094C	KHA1	3.36818	9.04244	5.32861	0.000106171	0.000302813	1.01273
8828_at	YNR025C	NA	3.36738	7.21869	11.8124	1.1335e-08	2.41581e-07	10.368
9708_at	YML048W	GSF2	-3.36566	5.92492	-11.6823	1.30608e-08	2.62763e-07	10.2253
2886_s_at	NA	NA	3.36501	6.23343	7.23117	4.3264e-06	2.0083e-05	4.30127
7912_at	YPL158C	NA	-3.36496	7.11387	-5.423	8.95303e-05	0.000261749	1.18741
9540_at	YMR098C	NA	-3.36482	8.25873	-7.39609	3.3547e-06	1.63115e-05	4.56287
9405_at	YMR223W	UBP8	3.35937	7.99321	12.8344	3.88632e-09	1.13174e-07	11.4413
11112_at	YJL090C	DPB11	3.35924	8.90456	5.1432	0.000148919	0.000408749	0.666335
7376_at	YBL029W	NA	-3.3573	6.35333	-9.30064	2.25864e-07	1.94685e-06	7.33072
11080_at	YJL077C	ICS3	3.35701	8.15827	9.21385	2.53151e-07	2.11943e-06	7.21412
9043_at	YNL170W	NA	3.35656	4.69601	11.5796	1.46214e-08	2.83175e-07	10.1116
8650_at	YOL093W	TRM10	-3.35653	5.93275	-9.64794	1.4422e-07	1.39657e-06	7.78885
9995_at	YLR326W	NA	-3.35514	7.63763	-9.52899	1.67939e-07	1.55361e-06	7.63344
4583_at	YHL025W	SNF6	-3.35473	6.49546	-10.4864	5.12677e-08	6.48487e-07	8.84184
4340_at	YHR180W	NA	3.35375	7.30615	5.69464	5.51854e-05	0.000171262	1.68374
9988_at	YLR319C	BUD6	-3.35207	5.75931	-6.28672	1.99114e-05	7.17932e-05	2.73109
5811_at	YEL073C	NA	3.35036	5.358	9.23361	2.46643e-07	2.08741e-06	7.24075
9569_at	YMR083W	ADH3	-3.34941	8.33175	-10.7346	3.82161e-08	5.22323e-07	9.14
9179_at	YNL305C	NA	-3.34821	7.98735	-11.7016	1.27879e-08	2.60076e-07	10.2466
3757_f_at	NA	NA	3.34676	4.37969	7.34148	3.64806e-06	1.7455e-05	4.47666
9733_at	YML066C	SMA2	-3.34527	7.59388	-5.17582	0.000140267	0.000388159	0.727577
4124_at	YIL047C	SYG1	-3.345	7.16393	-4.44939	0.000548873	0.00129649	-0.663955
6191_at	YDR271C	NA	3.34376	8.55092	7.59683	2.47302e-06	1.27054e-05	4.87638
4564_at	YHL044W	NA	-3.3436	4.88581	-9.20942	2.54632e-07	2.12421e-06	7.20816
7431_at	YBL065W	NA	3.3436	6.187	9.63233	1.4712e-07	1.41731e-06	7.76854
5644_at	YER071C	NA	3.34291	5.35529	8.49764	6.69286e-07	4.4383e-06	6.21848
5268_at	YGL245W	GUS1	-3.34212	7.46337	-4.49801	0.000500003	0.00119374	-0.569192
9572_at	YMR086W	NA	-3.34199	5.78048	-5.9287	3.6668e-05	0.000120492	2.10351
5384_at	YFL004W	VTC2	-3.3409	6.19558	-6.98029	6.41432e-06	2.78371e-05	3.89621
4721_at	YGR291C	NA	3.33964	5.04682	11.9483	9.78861e-09	2.17564e-07	10.5156
8439_at	YOR102W	NA	3.3386	5.48615	8.61729	5.66692e-07	3.92671e-06	6.38908
9949_at	YLR368W	MDM30	-3.33622	5.54438	-7.47446	2.97636e-06	1.48054e-05	4.68591
4318_at	YHR205W	SCH9	-3.33545	7.22263	-4.01586	0.00127359	0.00273499	-1.5162
4899_at	YGR109C	CLB6	-3.33499	5.19789	-9.37559	2.04809e-07	1.80879e-06	7.43073
10244_at	YLR080W	EMP46	-3.33392	6.16734	-5.7772	4.77338e-05	0.000151357	1.83265
10700_at	YKL128C	PMU1	3.33356	9.58156	8.80414	4.38436e-07	3.22776e-06	6.65202
5602_at	YER118C	SHO1	-3.33339	4.93364	-8.3183	8.6151e-07	5.4047e-06	5.95949
7294_at	YBR071W	NA	-3.33305	5.86998	-7.85196	1.69092e-06	9.29058e-06	5.26708
11369_at	YAL040C	CLN3	-3.33275	6.57424	-8.27666	9.1401e-07	5.69274e-06	5.89879
4281_i_at	YIL171W	NA	-3.33097	7.13009	-5.15873	0.000144733	0.000398785	0.695503
9407_at	YMR225C	MRPL44	3.33053	5.62164	10.4105	5.61485e-08	6.93315e-07	8.74946
7576_at	YPR178W	PRP4	-3.33038	7.19723	-5.71513	5.32286e-05	0.000166336	1.72079
10569_at	YKR006C	MRPL13	-3.32996	5.91735	-8.61686	5.67028e-07	3.92671e-06	6.38847
5738_at	YEL008W	NA	3.32991	6.48002	14.0347	1.20879e-09	5.52994e-08	12.6016
6446_at	YDR032C	PST2	3.32814	6.85283	7.38705	3.40149e-06	1.65116e-05	4.54863
10113_at	YLR221C	RSA3	-3.32669	6.05228	-8.02008	1.32198e-06	7.66979e-06	5.51992
6040_i_at	YDR433W	NPL3	-3.32637	5.62074	-9.88609	1.06777e-07	1.12121e-06	8.09539
4957_at	YGR030C	POP6	3.32493	4.94149	15.5614	3.08684e-10	2.35567e-08	13.9408
9348_at	YMR297W	PRC1	-3.32493	8.58087	-5.45402	8.46738e-05	0.000249111	1.24458
6077_at	YDR380W	ARO10	3.32306	8.51955	9.20461	2.56256e-07	2.13394e-06	7.20166
10265_at	YLR056W	ERG3	-3.3229	8.38296	-8.34503	8.29487e-07	5.23846e-06	5.99836
5790_at	YEL045C	NA	3.32233	5.54621	9.61042	1.51292e-07	1.44264e-06	7.74
10149_at	YLR169W	NA	3.32177	7.61358	10.7881	3.5898e-08	4.98673e-07	9.20344
4450_at	YHR069C	RRP4	-3.31909	5.42078	-8.86574	4.03221e-07	3.00885e-06	6.73777
8804_at	YNR046W	TRM112	3.31779	6.99921	7.27417	4.0474e-06	1.89862e-05	4.36983
4073_at	YIR037W	HYR1	3.3169	6.96295	10.6891	4.03125e-08	5.43026e-07	9.08584
9059_at	YNL200C	NA	3.31674	5.38553	8.6831	5.17494e-07	3.64865e-06	6.48216
6682_at	YDL182W	LYS20	-3.31618	7.67926	-3.77605	0.0020423	0.00416225	-1.99139
6061_at	YDR410C	STE14	-3.31592	6.81402	-8.87574	3.97789e-07	2.98501e-06	6.75166
5308_at	YFR054C	NA	3.31457	6.57443	9.7417	1.28039e-07	1.28107e-06	7.91026
5258_at	YGL255W	ZRT1	-3.31332	6.89932	-7.26943	4.07717e-06	1.90875e-05	4.36229
10672_at	YKL112W	ABF1	-3.31262	6.26353	-7.33138	3.70522e-06	1.77013e-05	4.46067
11367_at	YAL042W	ERV46	-3.31229	6.51305	-12.2655	6.98744e-09	1.68547e-07	10.8542
10795_at	YKL217W	JEN1	-3.30975	6.23312	-7.34197	3.64533e-06	1.74508e-05	4.47743
5068_at	YGL039W	NA	3.30955	8.94501	13.3028	2.43738e-09	8.92273e-08	11.9063
5426_at	YFL054C	NA	-3.30849	8.17965	-3.45704	0.00384579	0.00731319	-2.62404
3319_f_at	NA	NA	3.30745	4.16361	9.93605	1.00321e-07	1.06542e-06	8.15894
6824_at	YCR085W	NA	3.30678	5.9959	12.0896	8.41523e-09	1.95413e-07	10.6675
8881_at	YNL014W	HEF3	3.30464	5.88526	13.4881	2.0345e-09	7.97975e-08	12.0858
4157_at	YIL060W	NA	3.30401	8.02075	7.42488	3.21012e-06	1.57222e-05	4.60817
9004_at	YNL118C	DCP2	-3.30397	6.76944	-4.50759	0.000490915	0.0011756	-0.550546
8014_at	YPL236C	NA	-3.30305	6.11137	-9.21298	2.5344e-07	2.11995e-06	7.21295
6417_at	YDR048C	NA	3.30132	9.30156	11.4173	1.75043e-08	3.16651e-07	9.93001
11125_at	YJL124C	LSM1	3.30004	6.33728	11.5468	1.51607e-08	2.90606e-07	10.075
5173_at	YGL162W	SUT1	-3.29806	4.78981	-9.96531	9.67333e-08	1.03556e-06	8.19604
6762_s_at	YCL024W	KCC4	3.29575	5.82327	9.15264	2.74482e-07	2.24369e-06	7.13139
10520_at	YKR048C	NAP1	-3.28925	8.37938	-7.79635	1.83572e-06	9.94571e-06	5.18265
2354_at	NA	NA	3.28844	7.5321	12.2913	6.80043e-09	1.6662e-07	10.8814
6093_at	YDR396W	NA	3.28687	7.54977	15.2066	4.19314e-10	2.7761e-08	13.6421
5500_at	NA	NA	3.28428	5.41285	11.6299	1.38333e-08	2.7359e-07	10.1674
10989_at	YJR012C	NA	3.28338	7.17809	8.92688	3.71211e-07	2.82392e-06	6.82246
5079_at	YGL073W	HSF1	-3.28252	7.01468	-7.52926	2.73876e-06	1.38271e-05	4.77145
10016_at	YLR301W	NA	3.28168	7.72355	10.1738	7.48091e-08	8.54765e-07	8.45771
8274_at	YOR253W	NAT5	3.28157	9.44743	7.71416	2.07425e-06	1.09955e-05	5.05712
7887_at	YPL138C	SPP1	-3.28144	7.9344	-4.75941	0.000304244	0.000769679	-0.0634141
9527_at	YMR128W	ECM16	3.28112	6.78898	4.002	0.00130868	0.00279874	-1.5436
8536_at	YOR018W	ROD1	-3.28072	6.33784	-4.53883	0.000462446	0.00111433	-0.489799
8460_at	YOR079C	ATX2	-3.27882	5.80485	-15.555	3.10388e-10	2.35567e-08	13.9355
4253_i_at	YIL148W	RPL40BorRPL40A	-3.27798	5.40632	-6.99999	6.21712e-06	2.71327e-05	3.92833
4156_at	YIL061C	SNP1	-3.27718	5.47903	-5.68342	5.62875e-05	0.000174103	1.66344
11162_at	YJL133W	MRS3	-3.27702	5.99034	-8.56269	6.11276e-07	4.15971e-06	6.31144
9433_at	YMR206W	NA	-3.27579	8.28163	-8.35788	8.14553e-07	5.16566e-06	6.017
6542_at	YDL056W	MBP1	-3.27503	4.95281	-8.70808	5.00019e-07	3.56423e-06	6.51736
4997_at	YGR024C	THG1	3.2743	6.6997	7.26146	4.12782e-06	1.92763e-05	4.34959
8371_at	NA	NA	3.27384	6.68864	12.9009	3.63414e-09	1.08733e-07	11.5083
11196_at	YJL184W	GON7	3.27134	5.94593	7.00199	6.19748e-06	2.70596e-05	3.93158
10295_at	YLR043C	TRX1	3.27132	5.48631	7.9365	1.49341e-06	8.47474e-06	5.39469
8738_s_at	NA	NA	3.27106	5.80809	9.00025	3.36318e-07	2.61627e-06	6.92351
5059_at	YGL048C	RPT6	-3.26956	8.365	-11.0229	2.73533e-08	4.26995e-07	9.4788
4502_at	YHR028C	DAP2	-3.2658	6.06876	-6.41263	1.61315e-05	6.0404e-05	2.94757
8047_at	NA	NA	3.26311	4.73244	6.71036	9.89098e-06	3.9988e-05	3.45069
7931_at	YPL183W-A	NA	3.26026	5.11525	14.0298	1.2144e-09	5.52994e-08	12.597
9775_at	YML112W	CTK3	3.25987	8.83718	5.5075	7.69359e-05	0.000229236	1.34284
6897_at	YCL035C	GRX1	3.25788	6.26396	8.89511	3.87495e-07	2.92896e-06	6.77851
3555_s_at	NA	NA	3.25754	6.69392	4.29439	0.000740088	0.00170291	-0.967261
AFFX-YEL021w/URA3_at	NA	NA	3.25421	7.55744	4.55274	0.000450318	0.00108989	-0.46277
11150_at	YJL143W	TIM17	-3.24995	6.00176	-10.306	6.36898e-08	7.6126e-07	8.62137
7902_at	YPL168W	NA	-3.24907	5.83392	-5.38752	9.54412e-05	0.000276191	1.12189
8520_at	YOR047C	STD1	-3.24887	10.3198	-9.08673	2.99605e-07	2.39453e-06	7.0418
7774_at	YPL024W	RMI1	3.24823	5.23037	10.9625	2.93213e-08	4.45065e-07	9.40846
9178_at	YNL306W	MRPS18	-3.24764	8.40841	-7.46073	3.03925e-06	1.50516e-05	4.66441
8947_at	YNL085W	MKT1	-3.2468	6.05248	-5.88406	3.96177e-05	0.000128996	2.02403
3831_s_at	YKR106W	NA	3.24605	7.62584	5.7574	4.94192e-05	0.000155696	1.79702
8878_s_at	YNL017C	NA	3.24473	4.59503	5.52116	7.50797e-05	0.00022435	1.36789
9580_at	YMR049C	ERB1	-3.24417	7.39717	-7.66157	2.24386e-06	1.16954e-05	4.97633
10024_at	YLR309C	IMH1	-3.24371	6.74525	-3.56238	0.00311917	0.00607753	-2.41531
11166_at	YJL129C	TRK1	3.2416	7.62888	4.63216	0.000387103	0.000949949	-0.30883
5109_at	YGL088W	NA	3.24086	6.90836	9.23906	2.44881e-07	2.07815e-06	7.24808
10190_at	YLR165C	PUS5	3.24071	6.97067	13.6498	1.74083e-09	7.2873e-08	12.2405
7737_at	YPR029C	APL4	-3.23985	6.12471	-3.74345	0.00217829	0.00440996	-2.05607
9590_at	YMR060C	SAM37	3.23949	8.90898	11.0015	2.8032e-08	4.33961e-07	9.45399
11380_at	YAL066W	NA	3.23893	5.04666	6.65766	1.0776e-05	4.30258e-05	3.36253
10743_at	YKL176C	LST4	-3.23835	7.07202	-4.55749	0.000446256	0.00108146	-0.453551
10389_at	YLL042C	ATG10	3.2376	7.54772	13.2548	2.55521e-09	9.10417e-08	11.8593
10748_at	YKL171W	NA	-3.23336	6.57286	-6.3776	1.71007e-05	6.3448e-05	2.88756
7702_g_at	YPR038W	NA	3.23331	8.4131	8.66968	5.27143e-07	3.69991e-06	6.46323
7354_at	YBL007C	SLA1	-3.2331	5.08012	-7.75533	1.95093e-06	1.04546e-05	5.12011
8850_at	YNR002C	FUN34	-3.23251	6.3406	-11.4679	1.65462e-08	3.07076e-07	9.98682
5363_at	YFR021W	ATG18	-3.23168	4.8032	-4.94403	0.000215258	0.000566039	0.289683
10952_at	YJR068W	RFC2	-3.23153	6.38881	-10.1572	7.63428e-08	8.64934e-07	8.43706
4886_at	YGR140W	CBF2	3.23019	5.91626	9.70822	1.33584e-07	1.32286e-06	7.86701
2148_at	NA	NA	-3.22986	6.28048	-6.82762	8.18476e-06	3.41855e-05	3.64547
5505_at	NA	NA	3.22745	9.19923	6.27129	2.04348e-05	7.32279e-05	2.70441
11237_at	YJL189W	RPL39	3.22509	4.24309	10.956	2.9541e-08	4.45501e-07	9.40091
8546_at	YOR028C	CIN5	3.22493	7.65484	10.5531	4.73512e-08	6.13922e-07	8.92253
10892_at	YJR144W	MGM101	-3.2241	5.2242	-6.61962	1.14663e-05	4.5336e-05	3.29866
9057_at	YNL202W	SPS19	3.22395	7.69462	10.4633	5.27011e-08	6.63026e-07	8.81383
10957_at	YJR073C	OPI3	-3.22166	7.48334	-10.9041	3.13667e-08	4.62572e-07	9.34017
8375_at	YOR173W	DCS2	-3.22132	6.54455	-5.86128	4.12181e-05	0.000133231	1.98336
7879_at	YPL146C	NOP53	-3.22039	4.67235	-8.65925	5.34784e-07	3.7479e-06	6.44848
9024_at	YNL144C	NA	-3.21592	5.34685	-8.39611	7.71765e-07	4.972e-06	6.07236
10479_at	YKR098C	UBP11	-3.21554	5.41851	-6.35617	1.77238e-05	6.5164e-05	2.85076
2925_s_at	NA	NA	3.21531	4.50593	4.3072	0.000721962	0.00166408	-0.942125
6958_s_at	YCL067C	HMRA2orBUD5orMATALPHA2orHMLALPHA2	-3.21485	5.0552	-8.91917	3.75094e-07	2.84675e-06	6.81181
10876_at	YJR128W	NA	3.21375	6.48202	7.63115	2.34863e-06	1.21533e-05	4.92942
8622_at	YOL076W	MDM20	3.21008	5.96499	3.18568	0.00659954	0.0117795	-3.1591
10588_at	YKL019W	RAM2	-3.20952	6.76796	-9.53262	1.67157e-07	1.54803e-06	7.63821
8413_at	NA	NA	3.20849	5.56991	6.27057	2.04596e-05	7.32605e-05	2.70316
6498_at	YDL009C	NA	3.20588	8.38845	10.1571	7.63477e-08	8.64934e-07	8.43699
8727_at	YOL153C	NA	-3.20563	6.47631	-8.36134	8.10579e-07	5.14395e-06	6.02202
7972_at	YPL232W	SSO1	-3.20503	6.81724	-8.31548	8.64954e-07	5.41902e-06	5.9554
9138_at	YNL256W	FOL1	-3.20404	5.60141	-5.49816	7.82321e-05	0.000232801	1.32571
9174_at	YNL310C	ZIM17	-3.2011	5.90547	-7.62713	2.36285e-06	1.22133e-05	4.92322
7569_at	YPR171W	BSP1	-3.20077	5.33223	-6.91448	7.12222e-06	3.04005e-05	3.78852
8260_at	YOR284W	HUA2	3.20044	6.65281	5.83669	4.30213e-05	0.000138526	1.93938
5779_at	YEL056W	HAT2	-3.20042	6.01215	-6.62258	1.1411e-05	4.51366e-05	3.30364
5196_at	YGL184C	STR3	3.19982	9.83321	11.1554	2.35101e-08	3.87067e-07	9.63197
2778_g_at	NA	NA	-3.19871	5.84854	-8.54134	6.29704e-07	4.24119e-06	6.28099
10248_at	YLR084C	RAX2	3.19848	6.19295	4.65831	0.00036835	0.000911116	-0.258263
4963_at	YGR037C	ACB1	3.19848	5.41667	12.1039	8.28894e-09	1.93443e-07	10.6827
7888_at	YPL137C	NA	-3.19825	7.63129	-3.28675	0.00539716	0.00986732	-2.9604
7668_at	YPR092W	NA	-3.19776	5.90726	-9.46778	1.81728e-07	1.64862e-06	7.55286
8871_at	YNL024C	NA	3.19652	7.42058	6.36596	1.74362e-05	6.43856e-05	2.86759
4403_at	YHR110W	ERP5	-3.19557	5.9528	-7.44585	3.10897e-06	1.53476e-05	4.64109
9637_at	YMR015C	ERG5	-3.19508	5.97765	-7.07936	5.48512e-06	2.45228e-05	4.05719
3307_s_at	NA	NA	3.19504	6.84292	4.84955	0.000256821	0.000664107	0.109436
8199_at	YOR355W	GDS1	-3.19352	4.91705	-6.66692	1.06146e-05	4.24902e-05	3.37806
6489_at	YDL018C	ERP3	-3.1934	6.56433	-6.07688	2.84182e-05	9.69606e-05	2.3654
9202_at	YNL328C	MDJ2	3.19062	6.79469	7.93282	1.50149e-06	8.51029e-06	5.38914
4126_at	YIL045W	PIG2	-3.19037	6.25941	-3.90241	0.00159164	0.00333362	-1.74081
9596_at	YMR066W	SOV1	-3.19014	6.53191	-3.87061	0.00169454	0.0035262	-1.80385
10480_at	YKR099W	BAS1	-3.18957	5.87955	-5.0527	0.000175946	0.00047374	0.495763
6215_at	YDR250C	NA	3.18955	6.63094	9.64208	1.45302e-07	1.40559e-06	7.78122
2884_g_at	NA	NA	3.18912	5.08705	8.07662	1.2179e-06	7.1639e-06	5.60413
3695_f_at	NA	NA	3.18882	3.96084	13.0633	3.0884e-09	1.00105e-07	11.6706
7429_at	YBL067C	UBP13	-3.18728	8.60921	-4.71298	0.000332118	0.000833195	-0.152772
7209_at	YBR162W-A	YSY6	3.18691	4.31242	7.53309	2.72292e-06	1.37546e-05	4.77741
8844_at	YNR041C	COQ2	-3.18632	5.6374	-5.90036	3.85126e-05	0.000125925	2.05309
8722_at	YOL159C	NA	3.18599	6.68292	8.44121	7.24326e-07	4.72507e-06	6.13743
10671_at	YKL113C	RAD27	-3.18546	9.89627	-13.7799	1.53745e-09	6.64447e-08	12.3636
6785_at	YCR090C	NA	3.18446	6.99163	9.09443	2.96545e-07	2.37414e-06	7.0523
9048_at	YNL165W	NA	-3.18341	7.91235	-4.56832	0.000437129	0.00106266	-0.43253
8219_at	YOR329C	SCD5	-3.18305	4.8096	-4.70902	0.000334614	0.000837882	-0.160403
8687_at	YOL147C	PEX11	-3.1807	6.17611	-8.35637	8.16297e-07	5.17321e-06	6.0148
9105_at	YNL244C	SUI1	3.1789	5.18064	9.24676	2.42414e-07	2.06228e-06	7.25843
7339_at	YBR026C	ETR1	3.17879	7.24209	6.76155	9.10417e-06	3.73634e-05	3.53596
6644_at	YDL176W	NA	-3.17854	5.3178	-4.91081	0.000229017	0.000598676	0.226408
6326_at	YDR136C	NA	3.17825	8.39947	12.2244	7.29606e-09	1.73747e-07	10.8108
9479_at	YMR167W	MLH1	-3.17502	6.12042	-6.2739	2.03453e-05	7.29634e-05	2.70892
7716_at	YPR051W	MAK3	3.17402	10.1652	7.8562	1.68038e-06	9.24355e-06	5.2735
9960_at	YLR379W	NA	-3.17176	7.41457	-5.3512	0.000101915	0.000292102	1.05464
7893_at	YPL132W	COX11	-3.17141	7.96979	-6.79389	8.64123e-06	3.57403e-05	3.58964
8658_at	YOL085C	NA	3.16975	6.08878	9.22612	2.49091e-07	2.09547e-06	7.23065
6256_at	YDR199W	NA	3.1691	7.60918	7.54526	2.67322e-06	1.35328e-05	4.79635
3798_s_at	NA	NA	3.16843	7.16767	4.93842	0.000217522	0.000570706	0.278996
4316_at	YHR202W	NA	-3.16484	7.49661	-8.04241	1.2798e-06	7.46686e-06	5.55322
5617_at	YER088C	DOT6	-3.16362	6.0438	-5.37111	9.83119e-05	0.000283079	1.09152
4428_at	YHR092C	HXT4	3.16325	8.76152	8.67169	5.25687e-07	3.69525e-06	6.46606
7703_at	YPR039W	TIP41	3.16275	8.52381	7.37721	3.45319e-06	1.67197e-05	4.53311
5421_i_at	YFL067W	NA	3.16167	6.36707	6.94403	6.79475e-06	2.92569e-05	3.83694
5408_at	YFL022C	FRS2	-3.16156	9.24183	-6.103	2.71783e-05	9.32411e-05	2.41125
9850_at	YLR446W	NA	3.16057	10.0326	11.8611	1.07529e-08	2.3199e-07	10.4211
6285_at	YDR183W	PLP1	-3.15685	5.64124	-6.32843	1.85657e-05	6.78057e-05	2.80304
10220_at	YLR101C	NA	3.1557	7.8187	11.1383	2.39707e-08	3.92573e-07	9.61235
7200_at	YBR154C	RPB5	-3.15556	7.30714	-7.68225	2.17547e-06	1.14347e-05	5.00815
9319_at	YMR311C	GLC8	-3.15508	5.67361	-8.24739	9.52926e-07	5.86816e-06	5.856
10267_at	YLR058C	SHM2	3.15379	8.52565	9.38573	2.02124e-07	1.78847e-06	7.4442
4733_at	YGR257C	MTM1	-3.15325	5.88576	-11.1941	2.25007e-08	3.74443e-07	9.67635
9167_at	YNL317W	PFS2	-3.15179	8.63573	-4.95979	0.000209037	0.000551542	0.319644
11323_at	YAL001C	TFC3	3.15172	4.44054	10.8511	3.33579e-08	4.81142e-07	9.27782
9866_i_at	YLR465C	NA	3.15141	7.10362	17.5399	6.23143e-11	8.43049e-09	15.4827
5174_at	YGL161C	YIP5	-3.15062	5.82548	-10.4871	5.12216e-08	6.48487e-07	8.84275
9688_at	YML022W	APT1	3.14903	6.55183	13.0809	3.03495e-09	9.94792e-08	11.688
10360_at	YLL026W	HSP104	3.14637	8.3726	4.62627	0.000391459	0.000959881	-0.320222
6504_at	YDL047W	SIT4	-3.14575	6.3142	-10.0811	8.38176e-08	9.21599e-07	8.34198
9951_at	YLR370C	ARC18	3.14334	4.35366	9.33888	2.14849e-07	1.87792e-06	7.38182
4823_at	YGR168C	NA	-3.14312	7.06035	-4.57988	0.000427603	0.00104112	-0.41011
11076_at	YJL036W	SNX4	-3.14151	9.01901	-11.6054	1.42116e-08	2.78525e-07	10.1402
7592_at	YPR149W	NCE102	-3.13924	5.42989	-9.12079	2.86332e-07	2.3102e-06	7.08816
10994_at	YJR017C	ESS1	-3.13874	5.22914	-6.21506	2.24678e-05	7.94156e-05	2.6069
9110_at	YNL238W	KEX2	-3.13761	5.41317	-5.86741	4.07808e-05	0.000132	1.99431
6098_at	YDR357C	NA	3.13752	5.37739	14.1882	1.0477e-09	4.98994e-08	12.7428
10577_at	YKR014C	YPT52	3.13564	4.82641	9.00307	3.35051e-07	2.60893e-06	6.92738
8143_at	YOR389W	NA	-3.13549	5.77856	-4.01407	0.00127807	0.00274208	-1.51974
10909_at	YJR116W	NA	3.13525	7.75542	6.6689	1.05805e-05	4.2372e-05	3.38137
4880_at	YGR135W	PRE9	3.13509	7.3945	7.9284	1.51123e-06	8.53438e-06	5.3825
6576_at	YDL110C	NA	3.13359	6.57079	8.48802	6.78343e-07	4.48705e-06	6.2047
9094_s_at	NA	NA	3.1324	6.44065	11.9899	9.36079e-09	2.0905e-07	10.5605
6146_at	YDR315C	IPK1	3.13229	6.37561	11.4958	1.60408e-08	3.00685e-07	10.0181
6695_at	YDL213C	NOP6	3.12913	6.57161	11.1986	2.23845e-08	3.74411e-07	9.68158
4243_at	YIL158W	NA	-3.1287	4.60024	-6.70588	9.96317e-06	4.02624e-05	3.44321
9867_s_at	YLR465C	NA	3.12705	5.95501	9.01087	3.31563e-07	2.59225e-06	6.93809
3733_s_at	YLR464W	YRF1-5orYRF1-4orYRF1-7orYRF1-6orYRF1-3orYRF1-2orYRF1-1	3.12655	9.38428	10.773	3.65348e-08	5.04455e-07	9.18561
11254_at	YJL218W	NA	3.12595	6.32211	9.2079	2.55145e-07	2.12659e-06	7.2061
7859_at	YPL121C	MEI5	-3.12583	5.23025	-8.57512	6.00808e-07	4.09981e-06	6.32915
6703_at	YDL205C	HEM3	3.12386	8.63914	8.47281	6.92942e-07	4.55536e-06	6.18286
8161_at	YOR362C	PRE10	-3.12374	6.09018	-6.68964	1.02294e-05	4.11779e-05	3.41608
7939_at	YPL176C	NA	-3.12247	5.8332	-7.97004	1.42196e-06	8.13357e-06	5.44504
6115_at	YDR373W	FRQ1	3.12216	6.83595	8.37501	7.95073e-07	5.06968e-06	6.04183
11062_at	YJL051W	NA	-3.121	6.84852	-4.19773	0.000892801	0.00200826	-1.15726
8868_at	YNL027W	CRZ1	-3.12003	6.49871	-6.76145	9.10571e-06	3.73634e-05	3.53578
2785_s_at	NA	NA	-3.11862	6.20629	-5.23677	0.000125471	0.000351418	0.841674
9593_at	YMR063W	RIM9	3.1174	6.87515	6.29686	1.95752e-05	7.08549e-05	2.74859
4040_at	NA	NA	3.11632	8.81826	11.8142	1.13124e-08	2.41581e-07	10.37
10527_at	YKR055W	RHO4	-3.11463	5.29212	-12.3064	6.69343e-09	1.6546e-07	10.8973
9644_at	YML020W	NA	3.11439	8.95532	7.90324	1.56803e-06	8.77554e-06	5.34459
3832_s_at	YKR106W	NA	3.11418	8.64922	7.71091	2.08433e-06	1.10239e-05	5.05213
4122_at	YIL005W	EPS1	-3.11388	7.25361	-3.62392	0.00276045	0.0054468	-2.29326
2786_s_at	NA	NA	-3.11348	8.38774	-5.96982	3.41534e-05	0.000113703	2.17649
5755_at	YEL035C	UTR5	3.11322	7.37634	8.27539	9.15661e-07	5.69847e-06	5.89694
6104_at	YDR363W	ESC2	-3.11227	7.83819	-12.2688	6.96273e-09	1.68386e-07	10.8577
9117_at	YNL231C	PDR16	3.11094	7.84472	7.17339	4.73363e-06	2.16504e-05	4.20875
2616_at	NA	NA	-3.11091	6.0777	-6.80229	8.52519e-06	3.53448e-05	3.60355
6829_at	YCR041W	MATALPHA1orHMLALPHA1	3.10854	4.69773	7.35356	3.58092e-06	1.71986e-05	4.49576
6354_at	YDR119W	NA	3.1074	7.70485	4.21374	0.000865441	0.00195429	-1.12576
10504_at	YKR079C	TRZ1	-3.10729	5.24423	-4.7603	0.000303737	0.000768813	-0.0617134
7929_at	YPL185W	NA	3.10673	6.04552	12.7255	4.34061e-09	1.22787e-07	11.3309
4857_at	YGR156W	PTI1	3.10669	8.78214	12.8168	3.95625e-09	1.13986e-07	11.4235
7704_at	YPR040W	TIP41	-3.10588	5.65256	-6.74852	9.29792e-06	3.80251e-05	3.5143
4808_at	YGR198W	NA	3.10511	9.70367	5.56556	6.93646e-05	0.000209553	1.44909
8287_at	YOR266W	PNT1	-3.10468	5.46848	-7.38875	3.3926e-06	1.64776e-05	4.55132
5369_at	YFL017C	GNA1	3.10377	5.71439	11.9146	1.01498e-08	2.23462e-07	10.4792
6339_at	YDR148C	KGD2	-3.10194	5.74988	-9.29291	2.28164e-07	1.95951e-06	7.32037
9157_at	YNL282W	POP3	3.10139	7.87326	6.39739	1.65458e-05	6.16833e-05	2.92149
9135_at	YNL259C	ATX1	3.09979	4.2759	10.2745	6.61699e-08	7.81894e-07	8.58253
11363_at	YAL045C	NA	3.09951	6.11355	10.4392	5.42428e-08	6.74242e-07	8.78454
5420_s_at	YFL068W	NA	3.0992	7.96367	10.1462	7.73732e-08	8.70884e-07	8.42341
6034_at	YDR428C	NA	3.09771	7.95113	9.59656	1.53997e-07	1.45675e-06	7.72191
10742_at	YKL177W	NA	-3.0953	7.80002	-8.00552	1.35028e-06	7.80769e-06	5.49817
4512_at	YHR038W	RRF1	3.09363	6.14699	9.42969	1.90911e-07	1.70868e-06	7.50251
4395_at	NA	NA	3.09307	5.83105	9.70334	1.34413e-07	1.32777e-06	7.8607
8477_at	YOR095C	RKI1	3.08985	5.4534	6.77863	8.85655e-06	3.64854e-05	3.56432
7242_at	YBR106W	PHO88	3.08981	7.03592	9.83139	1.14352e-07	1.17935e-06	8.02553
9337_at	YMR288W	HSH155	-3.08528	7.64271	-4.56298	0.000441607	0.00107243	-0.442898
9728_at	YML071C	COG8	3.08515	9.26995	7.42709	3.19929e-06	1.56913e-05	4.61165
7040_g_at	YBR266C	NA	3.07967	7.96723	11.7727	1.18337e-08	2.49184e-07	10.3247
4405_at	YHR112C	NA	3.07867	9.11106	13.3592	2.30651e-09	8.61958e-08	11.9612
9911_at	YLR420W	URA4	3.07739	8.79743	10.6856	4.04801e-08	5.44498e-07	9.08163
7880_at	YPL145C	KES1	-3.07673	6.48991	-6.37377	1.72102e-05	6.37529e-05	2.881
8585_at	YOL022C	NA	-3.07504	8.19608	-6.24328	2.14223e-05	7.62691e-05	2.65589
5697_at	YER042W	MXR1	3.07352	6.30118	9.41708	1.9406e-07	1.72858e-06	7.4858
5056_at	YGL051W	MST27orMST28	-3.07293	6.00115	-6.4702	1.46616e-05	5.59093e-05	3.04583
9926_at	NA	NA	3.07102	8.1633	7.40363	3.31616e-06	1.61568e-05	4.57475
4877_at	YGR132C	PHB1	-3.07077	5.20974	-5.81129	4.49711e-05	0.00014364	1.89387
8905_at	YNL036W	NCE103	3.07068	4.78604	5.04737	0.000177692	0.000477889	0.48567
4109_at	YIL015W	BAR1	3.06983	8.90878	10.9048	3.13413e-08	4.62572e-07	9.34099
6612_at	YDL119C	NA	-3.0676	5.3308	-13.4907	2.02943e-09	7.97975e-08	12.0883
3829_f_at	NA	NA	3.06603	4.2322	8.77224	4.57944e-07	3.33727e-06	6.60742
6816_at	YCR075C	ERS1	-3.06311	7.24496	-11.4359	1.71459e-08	3.12001e-07	9.95089
8339_at	YOR227W	NA	3.06246	7.15161	2.85232	0.0127819	0.0212538	-3.80639
7923_at	YPL147W	PXA1	-3.06221	5.37501	-7.26041	4.13457e-06	1.92981e-05	4.34791
8003_at	YPL247C	NA	-3.05831	8.86277	-7.31437	3.80364e-06	1.80697e-05	4.43371
9723_at	YML076C	WAR1	-3.05812	5.24138	-5.93596	3.62106e-05	0.000119181	2.11641
9061_at	YNL198C	NA	3.05782	8.55258	7.14612	4.93969e-06	2.24171e-05	4.16492
9724_at	YML075C	HMG1	3.05758	6.68455	4.40096	0.000602445	0.00141267	-0.758528
4737_at	YGR261C	APL6	3.05745	8.41211	5.12872	0.000152935	0.000418543	0.639106
4806_at	YGR196C	FYV8	-3.05744	5.80133	-5.31683	0.000108463	0.000308779	0.990846
10945_at	YJR061W	NA	-3.05726	5.60944	-6.46703	1.47389e-05	5.61126e-05	3.04041
7811_at	YPL079W	RPL21BorRPL21A	-3.05705	9.45344	-6.7939	8.64115e-06	3.57403e-05	3.58965
4560_at	YHL002W	HSE1	3.05567	8.16619	4.63236	0.000386956	0.000949839	-0.308444
AFFX-YEL024w/RIP1_at	NA	NA	3.0551	6.96509	9.31886	2.20543e-07	1.91569e-06	7.35509
10258_at	YLR094C	GIS3	-3.05371	6.99132	-3.50154	0.00352004	0.00676262	-2.5359
4850_at	YGR150C	NA	-3.05207	5.52722	-3.29592	0.00529955	0.00970436	-2.94233
11065_at	YJL048C	UBX6	-3.04747	8.90545	-6.50362	1.38736e-05	5.32963e-05	3.10265
10261_at	YLR052W	IES3	-3.04686	4.77855	-8.72203	4.9054e-07	3.51705e-06	6.53697
5538_at	YEL020W-A	TIM9	3.04677	4.41059	7.51934	2.78025e-06	1.40063e-05	4.75599
3479_f_at	NA	NA	3.04557	3.95673	10.0102	9.14922e-08	9.88518e-07	8.25278
4072_at	YIR036C	NA	3.04435	8.11081	6.85424	7.84247e-06	3.30368e-05	3.68942
8038_at	YPL257W	NA	3.0441	7.41234	11.1023	2.49762e-08	4.01988e-07	9.57079
9900_at	YLR409C	UTP21	3.04407	7.73241	4.59094	0.000418679	0.00102126	-0.38865
4422_at	YHR128W	FUR1	3.04259	8.00995	12.0529	8.75151e-09	2.0122e-07	10.6282
5364_at	YFR022W	ROG3	-3.0416	8.65656	-6.48246	1.43674e-05	5.49445e-05	3.06667
9051_at	YNL207W	RIO2	-3.04077	6.6812	-6.91257	7.144e-06	3.04517e-05	3.78538
6331_at	YDR140W	NA	-3.04006	6.61582	-6.66276	1.06868e-05	4.27609e-05	3.37109
7885_at	YPL140C	MKK2	-3.03836	4.90135	-3.94689	0.00145826	0.00308597	-1.65269
6067_at	YDR416W	SYF1	-3.03733	6.60176	-4.94818	0.000213601	0.000562831	0.297577
3065_g_at	NA	NA	3.03731	4.55821	10.1848	7.3804e-08	8.47156e-07	8.47147
5057_at	YGL050W	NA	3.03725	8.79037	7.92851	1.511e-06	8.53438e-06	5.38266
2881_at	NA	NA	3.03692	5.07706	8.12186	1.14087e-06	6.77915e-06	5.67121
4185_at	YIL079C	AIR1	3.03643	8.59222	15.688	2.77149e-10	2.17411e-08	14.0457
5816_at	YEL066W	HPA3	3.03637	6.26686	6.46456	1.47992e-05	5.6236e-05	3.03622
6726_at	YDL226C	GCS1	-3.03562	6.08406	-7.29768	3.90292e-06	1.84469e-05	4.40721
10447_s_at	YKL198C	PTK1	-3.03528	9.71492	-4.27306	0.000771314	0.00176433	-1.00914
9679_at	YML031W	NDC1	-3.03399	6.79304	-4.08937	0.00110289	0.00241629	-1.37093
9463_at	YMR153W	NUP53	-3.03392	7.81134	-9.90062	1.04855e-07	1.10352e-06	8.1139
6636_at	YDL139C	SCM3	-3.03184	4.74477	-7.38036	3.43652e-06	1.66581e-05	4.53809
4066_at	YIR030C	DCG1	3.03074	8.67426	11.2113	2.20656e-08	3.71139e-07	9.69609
7837_at	YPL098C	NA	-3.02933	8.08386	-6.59566	1.19248e-05	4.69302e-05	3.25833
4201_at	YIL110W	NA	-3.02927	5.16541	-11.0752	2.57623e-08	4.12506e-07	9.53944
6677_at	YDL187C	NA	3.0288	7.44703	7.87799	1.62731e-06	9.01739e-06	5.30647
5489_at	NA	NA	3.02775	4.27005	10.273	6.62853e-08	7.82027e-07	8.58076
9012_at	YNL156C	NA	3.02631	5.92784	6.08556	2.79996e-05	9.57422e-05	2.38065
9983_at	YLR359W	ADE13	-3.02527	8.26811	-6.82157	8.26475e-06	3.44734e-05	3.63547
3326_at	YFL063W	NA	3.02457	4.31051	11.218	2.18998e-08	3.69451e-07	9.70371
3649_f_at	NA	NA	3.02446	5.31184	13.2802	2.49213e-09	8.9477e-08	11.8842
5927_at	YDL048C	STP4	-3.02277	9.05008	-3.30797	0.0051739	0.00950195	-2.91857
8692_at	YOL142W	RRP40	3.02188	8.83174	6.19303	2.33212e-05	8.1598e-05	2.56857
9635_at	YMR013C	SEC59	-3.0208	7.58653	-4.55709	0.000446596	0.00108201	-0.454327
8359_at	YOR202W	HIS3	3.02025	6.58239	6.85654	7.81365e-06	3.296e-05	3.69321
3699_f_at	NA	NA	3.02009	4.24698	9.92125	1.02189e-07	1.08044e-06	8.14014
8180_at	YOR381W	FRE3	-3.01911	7.65976	-3.30222	0.00523355	0.00959639	-2.92993
10005_at	YLR335W	NUP2	-3.0189	5.98586	-3.79559	0.00196494	0.00401723	-1.95263
4256_at	YIL145C	PAN6	3.0172	10.0669	9.92079	1.02247e-07	1.08044e-06	8.13957
11192_at	YJL188C	NA	3.01701	4.75732	12.7485	4.24031e-09	1.2105e-07	11.3542
6607_at	YDL124W	NA	3.01552	7.80231	11.6597	1.33892e-08	2.68216e-07	10.2003
5112_at	YGL085W	NA	-3.01365	5.89832	-5.98205	3.34412e-05	0.00011161	2.19815
4082_at	YIR001C	SGN1	-3.01226	4.46269	-6.93058	6.94184e-06	2.97061e-05	3.81491
7272_at	YBR091C	MRS5	3.01214	5.30468	7.74814	1.97189e-06	1.05367e-05	5.10913
4483_s_at	YHR053C	CUP1-1orCUP1-2	3.01159	7.98015	10.9574	2.94934e-08	4.45501e-07	9.40254
9161_at	YNL278W	CAF120	-3.00986	8.24552	-6.58403	1.21543e-05	4.77127e-05	3.23872
4213_at	YIL098C	FMC1	3.00847	5.91131	4.9612	0.000208487	0.000550559	0.322333
5052_at	YGL055W	OLE1	-3.00784	7.03211	-5.16284	0.000143644	0.000396018	0.703233
11191_at	YJL147C	NA	3.00732	7.05193	10.9371	3.01929e-08	4.53136e-07	9.3788
8999_at	YNL123W	NA	3.00689	5.97508	3.15112	0.00706915	0.012541	-3.22683
4827_at	YGR172C	YIP1	-3.00658	6.48154	-11.1239	2.43676e-08	3.93556e-07	9.59574
5915_at	YDR536W	STL1	3.00645	8.35061	5.66227	5.84293e-05	0.000180072	1.62511
8914_at	YNL073W	MSK1	-3.00636	6.63963	-4.02432	0.00125265	0.00270182	-1.49947
8286_at	YOR265W	RBL2	3.00627	5.90027	7.47911	2.9554e-06	1.47157e-05	4.69318
6023_at	YDR463W	STP1	3.00618	8.7778	6.51208	1.36813e-05	5.27311e-05	3.117
7397_at	YBL010C	NA	-3.00541	7.58464	-8.96959	3.50458e-07	2.69928e-06	6.88136
2547_at	NA	NA	3.00489	3.37503	8.00528	1.35077e-06	7.80769e-06	5.49779
11291_at	YAR029W	NA	3.00453	4.59548	8.26095	9.3468e-07	5.7975e-06	5.87584
7658_at	YPR082C	DIB1	3.00366	5.43842	7.90548	1.56288e-06	8.75721e-06	5.34797
5750_at	YEL040W	UTR2	-3.00327	7.35138	-7.35879	3.55222e-06	1.71104e-05	4.50404
9081_at	YNL222W	SSU72	3.00206	5.63018	11.0508	2.64919e-08	4.18447e-07	9.51118
9501_at	YMR146C	TIF34	-3.00144	8.27766	-9.38328	2.02771e-07	1.79249e-06	7.44094
8560_at	YOL002C	IZH2	-3.00082	7.42221	-5.97322	3.39538e-05	0.000113159	2.18252
3233_f_at	NA	NA	2.99953	3.95183	8.47729	6.88603e-07	4.53963e-06	6.1893
8578_at	YOL029C	NA	-2.99916	5.72054	-8.18612	1.04019e-06	6.289e-06	5.76606
10487_at	YKR062W	TFA2	-2.99705	5.90664	-10.3884	5.76601e-08	7.07302e-07	8.72247
8641_at	YOL102C	TPT1	2.99542	7.38995	13.4425	2.12654e-09	8.13575e-08	12.0419
4167_at	YIL050W	PCL7	-2.99418	7.00295	-6.69198	1.01905e-05	4.10568e-05	3.42
6813_at	YCR072C	NA	-2.99416	9.31366	-7.09355	5.36408e-06	2.40392e-05	4.08014
10326_g_at	YLR029C	RPL15BorRPL15A	-2.99335	6.08264	-8.4594	7.06079e-07	4.62544e-06	6.1636
5202_at	YGL177W	NA	2.99316	6.83846	12.4214	5.93637e-09	1.53083e-07	11.0176
9970_at	YLR346C	NA	2.99292	5.38826	8.26242	9.32734e-07	5.78928e-06	5.87798
5529_at	YER180C	ISC10	-2.99071	5.93328	-8.25859	9.37829e-07	5.80931e-06	5.87239
10195_at	YLR122C	NA	2.99069	6.2384	8.54898	6.23045e-07	4.20848e-06	6.29189
10734_at	YKL139W	CTK1	2.98889	6.02703	3.11176	0.00764444	0.0134415	-3.30382
4734_at	YGR258C	RAD2	-2.98716	6.32453	-6.17385	2.40919e-05	8.40111e-05	2.53515
7373_at	YBR014C	NA	-2.98715	6.49044	-6.52795	1.33279e-05	5.15191e-05	3.14392
4158_at	YIL059C	NA	2.98709	6.80148	7.18483	4.64989e-06	2.13721e-05	4.22711
10002_i_at	YLR333C	NA	2.98622	5.83637	7.71288	2.07821e-06	1.10067e-05	5.05515
9905_at	YLR414C	NA	-2.98317	7.08216	-14.504	7.83924e-10	4.15481e-08	13.0286
8588_at	YOL019W	NA	-2.98227	6.13596	-6.52997	1.32837e-05	5.13922e-05	3.14734
6780_at	YCR086W	CSM1	-2.98178	6.0735	-6.31389	1.90236e-05	6.92341e-05	2.77799
5225_at	YGL200C	EMP24	-2.98052	6.91318	-5.77333	4.80583e-05	0.000152166	1.82569
4495_at	YHR021W-A	ECM12	2.97882	4.54488	11.3245	1.94205e-08	3.40595e-07	9.82511
4319_at	YHR206W	SKN7	-2.97877	5.25691	-13.8459	1.44399e-09	6.38844e-08	12.4257
7039_at	YBR266C	NA	2.97757	8.63031	10.2722	6.63487e-08	7.82027e-07	8.57978
4961_at	YGR035C	NA	-2.97712	5.11097	-7.3214	3.76264e-06	1.79171e-05	4.44486
5599_at	YER114C	BOI2	2.97681	8.66935	3.09178	0.00795415	0.0139257	-3.34285
9014_at	YNL154C	YCK2	2.97671	5.06562	7.72903	2.02879e-06	1.08098e-05	5.07989
2615_s_at	NA	NA	-2.97556	6.64914	-4.52078	0.000478685	0.0011502	-0.524896
10351_at	YLL035W	GRC3	-2.97535	8.37886	-4.07365	0.00113732	0.00248348	-1.40197
8900_at	YNL041C	COG6	2.97516	8.3728	3.92191	0.0015317	0.00322182	-1.70218
4755_at	YGR235C	NA	-2.97498	6.64882	-8.74888	4.72817e-07	3.41444e-06	6.57468
4846_at	YGR146C	NA	2.97477	7.91623	9.47667	1.79654e-07	1.63298e-06	7.56459
7791_at	YPL052W	OAZ1	-2.97472	6.77062	-7.63345	2.34051e-06	1.21292e-05	4.93298
6398_at	YDR074W	TPS2	-2.97452	8.89199	-3.16204	0.00691727	0.0122996	-3.20544
11300_at	YAR047C	NA	2.97338	4.57891	9.845	1.12415e-07	1.1647e-06	8.04294
4325_at	NA	NA	-2.97267	5.8723	-8.79914	4.41439e-07	3.23965e-06	6.64502
6474_at	YDR013W	PSF1	2.97155	5.87471	8.23577	9.68863e-07	5.93071e-06	5.83898
6722_at	YDL231C	BRE4	-2.97092	6.98702	-3.19024	0.00654004	0.0116867	-3.15017
4517_at	YHR001W	OSH7	-2.96912	6.0656	-9.38822	2.01471e-07	1.78437e-06	7.44751
8434_at	YOR097C	NA	2.9676	6.24259	8.23517	9.69693e-07	5.9319e-06	5.8381
7358_s_at	YBL003C	HTA1orHTA2	-2.96682	4.87621	-6.57214	1.23937e-05	4.85096e-05	3.21866
8642_at	YOL101C	IZH4	-2.96604	6.95694	-13.4795	2.05157e-09	7.97975e-08	12.0775
4470_at	YHR041C	SRB2	2.96553	9.0124	6.06611	2.89464e-05	9.85108e-05	2.34647
8978_at	YNL099C	OCA1	2.96443	8.40911	8.88093	3.95e-07	2.96647e-06	6.75887
7399_at	YBL053W	NA	2.96432	7.49489	11.1239	2.4368e-08	3.93556e-07	9.59573
11262_s_at	NA	NA	-2.95992	7.87989	-9.02439	3.25614e-07	2.56037e-06	6.95662
3837_f_at	NA	NA	2.95988	4.01244	8.9836	3.43922e-07	2.65991e-06	6.90063
7980_at	YPL224C	MMT2	-2.95978	6.51042	-10.0286	8.94275e-08	9.71834e-07	8.27602
4087_at	YIR006C	PAN1	2.95972	7.50007	5.00581	0.000191909	0.000511139	0.406993
4975_at	YGR049W	SCM4	-2.95875	5.16851	-8.06861	1.23212e-06	7.2384e-06	5.59221
8981_at	YNL096C	RPS7B	2.95824	5.9561	8.17334	1.05945e-06	6.38886e-06	5.74723
10003_f_at	YLR333C	RPS25B	2.95718	5.09497	9.52828	1.68092e-07	1.55361e-06	7.63251
8942_at	YNL090W	RHO2	2.95708	5.31135	8.72813	4.86448e-07	3.49307e-06	6.54556
6652_at	YDL168W	SFA1	2.95644	7.96646	10.2778	6.59035e-08	7.80723e-07	8.58663
3633_f_at	NA	NA	2.95581	5.42119	11.1281	2.42523e-08	3.93556e-07	9.60054
11370_at	YAL039C	CYC3	-2.95573	8.72502	-4.52951	0.000470758	0.00113319	-0.507917
6471_at	YDR010C	NA	2.95553	5.0139	10.5193	4.92924e-08	6.30261e-07	8.88174
9612_at	YMR034C	NA	-2.95336	5.83354	-9.45967	1.83645e-07	1.66116e-06	7.54215
7553_at	YPR200C	ARR2	2.95178	5.90788	7.28869	3.95753e-06	1.86395e-05	4.39292
9774_at	YML113W	DAT1	-2.95082	5.56863	-9.23737	2.45425e-07	2.08088e-06	7.24581
10268_at	YLR059C	REX2	-2.94996	7.01703	-6.35363	1.77991e-05	6.53895e-05	2.8464
5781_i_at	YEL054C	RPL12AorRPL12B	2.9498	7.11644	7.76817	1.91407e-06	1.03044e-05	5.13971
5243_at	YGL226C-A	OST5	2.94929	5.81577	7.63321	2.34138e-06	1.21292e-05	4.9326
3786_s_at	NA	NA	-2.94921	8.38058	-3.40693	0.00424898	0.00799359	-2.72319
5053_at	YGL054C	ERV14	2.94909	5.47301	7.33559	3.68127e-06	1.75958e-05	4.46734
10488_at	YKR063C	LAS1	-2.9486	6.48096	-5.76129	4.90832e-05	0.000154899	1.80403
5044_at	YGL018C	JAC1	2.94825	6.83195	8.88532	3.92663e-07	2.95606e-06	6.76494
8686_at	YOL148C	SPT20	-2.94561	6.46055	-8.68003	5.19689e-07	3.65859e-06	6.47782
8491_at	YOR063W	RPL3	-2.94523	6.83765	-6.44867	1.51943e-05	5.75176e-05	3.00912
9742_at	YML101C	CUE4	2.94497	6.14103	8.40447	7.62735e-07	4.93084e-06	6.08443
3556_s_at	NA	NA	2.94481	6.66636	4.30948	0.000718778	0.00165756	-0.937644
6374_at	YDR094W	NA	2.94406	5.2229	7.01315	6.08904e-06	2.6661e-05	3.94974
5303_at	YFR049W	YMR31	2.94366	5.67944	10.9288	3.04852e-08	4.56057e-07	9.36904
7212_at	YBR165W	UBS1	-2.94289	5.68683	-7.08784	5.41242e-06	2.42209e-05	4.07091
8298_at	YOR232W	MGE1	-2.94189	4.75547	-6.7639	9.06971e-06	3.72813e-05	3.53986
6949_f_at	NA	NA	2.94165	5.23439	9.49557	1.75325e-07	1.60019e-06	7.5895
8982_i_at	YNL140C	RLR1	2.94153	5.65002	3.77365	0.00205203	0.00417972	-1.99616
7858_at	YPL122C	TFB2	2.94146	9.05323	11.1252	2.43312e-08	3.93556e-07	9.59726
11193_at	YJL187C	SWE1	2.93987	9.78877	5.35461	0.000101289	0.000290398	1.06095
8240_at	YOR305W	NA	-2.93939	5.26006	-9.62463	1.48572e-07	1.42834e-06	7.75852
5605_at	YER120W	SCS2	-2.93855	5.70525	-7.01211	6.09907e-06	2.66799e-05	3.94805
5547_at	YER153C	PET122	2.93821	7.76553	8.12337	1.13841e-06	6.77311e-06	5.67344
10760_at	YKL206C	NA	2.93737	7.80397	9.97777	9.52484e-08	1.02318e-06	8.2118
10177_at	YLR147C	SMD3	2.93674	5.87361	8.18966	1.03493e-06	6.2775e-06	5.77127
9122_at	YNL272C	SEC2	-2.93513	8.07763	-4.23221	0.000834924	0.00189543	-1.08941
7295_at	YBR072W	HSP26	2.9351	6.76544	9.70709	1.33774e-07	1.32286e-06	7.86556
4041_at	NA	NA	-2.93422	4.50196	-7.88215	1.61738e-06	8.9817e-06	5.31276
8147_s_at	YOR394W	NA	2.93198	6.44048	8.3839	7.85166e-07	5.03402e-06	6.0547
11255_at	YJL217W	NA	2.93008	7.6697	10.0467	8.74566e-08	9.53746e-07	8.29872
2682_s_at	NA	NA	-2.92948	5.03847	-10.1521	7.68144e-08	8.68114e-07	8.43079
5626_at	YER095W	RAD51	-2.92934	6.05374	-11.6372	1.3723e-08	2.72915e-07	10.1755
8787_at	YNR032C-A	HUB1	2.92931	5.54656	7.04243	5.81376e-06	2.56603e-05	3.99733
11266_f_at	NA	NA	2.9272	7.27519	9.49203	1.76126e-07	1.60455e-06	7.58484
10106_at	YLR214W	FRE1	-2.92694	5.04797	-3.62586	0.00274985	0.00542933	-2.28941
11224_at	YJL202C	NA	2.92688	5.95715	11.4661	1.65797e-08	3.07085e-07	9.98478
11106_at	YJL096W	MRPL49	-2.92523	4.33536	-9.61352	1.50694e-07	1.44132e-06	7.74404
4732_at	YGR256W	GND2	2.92423	9.79394	8.88621	3.92188e-07	2.95487e-06	6.76618
10770_at	YKL192C	ACP1	2.92101	6.43889	8.34867	8.25235e-07	5.21922e-06	6.00363
6409_at	YDR085C	AFR1	-2.91995	5.55755	-6.12323	2.62569e-05	9.05883e-05	2.44669
10368_s_at	YLL020C	KNS1	2.91993	6.54878	9.78942	1.20552e-07	1.22454e-06	7.9717
10187_at	YLR162W	NA	2.91851	6.81569	9.51929	1.70048e-07	1.56548e-06	7.6207
5192_at	YGL188C	NA	2.91523	4.10016	6.56886	1.24607e-05	4.8731e-05	3.21312
10306_at	YLR010C	TEN1	2.9137	4.65159	7.76235	1.93069e-06	1.03819e-05	5.13082
7360_at	YBL001C	ECM15	2.91251	4.7217	9.08945	2.9852e-07	2.3879e-06	7.04551
8559_at	YOL003C	NA	-2.91072	8.1504	-6.69858	1.00819e-05	4.06895e-05	3.43102
10159_at	YLR179C	NA	2.91046	7.64488	8.56674	6.0784e-07	4.14174e-06	6.31722
8698_at	YOL136C	PFK27	-2.90955	4.858	-9.22234	2.50334e-07	2.10339e-06	7.22556
10764_at	YKL202W	NA	2.90937	4.89088	10.9005	3.14967e-08	4.63756e-07	9.33598
6845_at	YCR060W	TAH1	2.90765	4.52778	6.80727	8.45706e-06	3.51184e-05	3.6118
5347_at	YFR005C	SAD1	-2.90713	6.07522	-7.32061	3.76723e-06	1.79241e-05	4.44361
9502_at	YMR147W	NA	-2.90428	7.50339	-7.28899	3.95567e-06	1.86395e-05	4.39341
8195_at	YOR351C	MEK1	2.90399	8.77904	6.47638	1.45126e-05	5.54091e-05	3.05633
7415_at	YBL037W	APL3	-2.9037	6.54118	-4.27473	0.000768822	0.00175949	-1.00586
5161_at	YGL174W	BUD13	2.90326	8.19198	8.68505	5.16107e-07	3.64437e-06	6.48491
7977_at	YPL227C	ALG5	-2.90177	6.0397	-7.15264	4.88957e-06	2.22546e-05	4.17541
9285_at	YMR320W	NA	2.89988	6.79608	8.47612	6.89732e-07	4.54386e-06	6.18762
9518_at	YMR119W-A	ASI1	2.89982	5.15498	7.80671	1.80779e-06	9.81146e-06	5.19841
6892_at	YCR015C	NA	2.89922	7.84769	12.9392	3.49679e-09	1.06119e-07	11.5467
3950_at	YNL180C	RHO5	-2.89803	6.50766	-6.36256	1.75354e-05	6.45985e-05	2.86175
6755_i_at	YCR018C-A	NA	2.89691	3.86193	5.32725	0.000106434	0.00030347	1.01019
8296_at	YOR275C	RIM20	-2.89683	5.28574	-6.01072	3.18313e-05	0.000107041	2.24884
6012_at	YDR453C	TSA2	2.89668	5.26302	5.71183	5.35393e-05	0.00016705	1.71482
3916_s_at	NA	NA	2.89495	6.10433	4.22737	0.000842822	0.00191197	-1.09894
8805_at	YNR047W	NA	-2.89478	5.34126	-6.19021	2.34329e-05	8.18968e-05	2.56366
6667_at	YDL196W	NA	2.89383	6.37776	10.7101	3.93314e-08	5.33661e-07	9.11083
6435_at	YDR066C	NA	-2.89296	6.38622	-8.52831	6.41234e-07	4.30642e-06	6.26239
5969_at	YDR500C	RPL37B	-2.89267	6.93317	-5.12825	0.000153066	0.000418778	0.638232
5707_at	YER007C-A	NA	2.89228	7.54299	8.99748	3.37571e-07	2.62165e-06	6.91971
6929_at	YCL047C	NA	2.8918	8.0575	5.97607	3.37874e-05	0.000112645	2.18757
4738_at	YGR262C	BUD32	2.89075	5.7437	5.6539	5.93002e-05	0.000182335	1.60993
8923_at	YNL065W	AQR1	-2.89023	5.8008	-6.37128	1.72819e-05	6.39423e-05	2.87673
10376_at	YLL054C	NA	-2.89016	6.96597	-3.7509	0.00214644	0.00435588	-2.0413
7771_at	YPL027W	SMA1	-2.88972	6.62233	-7.47433	2.97695e-06	1.48054e-05	4.68571
5061_at	YGL046W	RIM8	-2.88963	5.26955	-9.88463	1.06971e-07	1.122e-06	8.09354
10701_at	YKL127W	PGM1	2.88667	9.28421	5.98258	3.34107e-05	0.000111588	2.19908
6263_at	YDR206W	EBS1	-2.88555	6.36855	-5.12231	0.000154748	0.000422514	0.62705
5604_at	YER119C-A	NA	2.88389	4.14236	7.89491	1.58735e-06	8.85178e-06	5.33202
5724_at	NA	NA	2.88296	7.47289	6.53344	1.3208e-05	5.1267e-05	3.15321
6121_at	NA	NA	2.88278	8.11813	6.43793	1.54672e-05	5.82674e-05	2.99081
9045_at	YNL168C	NA	2.88096	7.71196	7.57042	2.5735e-06	1.31133e-05	4.83543
6178_at	YDR304C	CPR5	-2.87984	5.35878	-6.10885	2.69084e-05	9.24852e-05	2.4215
11371_at	YAL038W	CDC19	-2.87623	6.75816	-12.4228	5.92779e-09	1.53083e-07	11.019
5763_at	YEL027W	CUP5	-2.87614	7.40345	-7.33849	3.66489e-06	1.75265e-05	4.47193
10444_at	YKR035C	NA	2.87599	8.30229	8.81845	4.29977e-07	3.18306e-06	6.67197
7678_at	YPR058W	YMC1	-2.87537	7.72466	-9.84202	1.12837e-07	1.16778e-06	8.03912
8824_at	YNR021W	NA	-2.87259	5.36655	-5.81073	4.50145e-05	0.000143662	1.89288
4439_at	YHR101C	BIG1	2.87242	7.65142	8.46532	7.00249e-07	4.59369e-06	6.1721
7277_at	YBR096W	NA	-2.87226	5.3049	-6.73763	9.46321e-06	3.85592e-05	3.49617
5745_at	YEL001C	NA	2.87125	5.85602	6.19429	2.32715e-05	8.15156e-05	2.57077
11265_i_at	NA	NA	2.87084	5.4218	10.3592	5.97199e-08	7.24949e-07	8.68679
8009_at	YPL241C	CIN2	-2.86846	6.15992	-8.55027	6.21927e-07	4.20397e-06	6.29373
8838_at	YNR035C	ARC35	-2.86814	5.27706	-7.28045	4.00827e-06	1.88428e-05	4.37982
7493_at	NA	NA	2.86806	5.58284	10.1007	8.18257e-08	9.07177e-07	8.36647
7629_at	YPR099C	NA	2.86776	7.22092	8.50379	6.63556e-07	4.41504e-06	6.2273
10030_at	YLR315W	NKP2	-2.86746	5.04878	-6.114	2.66729e-05	9.17435e-05	2.43054
4096_at	YIR015W	RPR2	2.86544	5.22745	6.13924	2.5551e-05	8.83402e-05	2.47471
9618_at	YMR040W	NA	2.86539	6.10163	10.5456	4.77711e-08	6.17475e-07	8.91357
7128_at	YBR218C	PYC2	-2.86522	8.07921	-4.0932	0.00109465	0.00240154	-1.36335
9427_at	YMR200W	ROT1	-2.86417	7.02498	-5.73268	5.16112e-05	0.000161838	1.75247
10536_at	YKR019C	IRS4	2.86409	8.25825	4.58286	0.000425181	0.0010355	-0.404331
8936_at	YNL096C	RPS7B	2.86393	6.2532	6.58263	1.21824e-05	4.78026e-05	3.23636
4913_at	YGR077C	PEX8	-2.86307	6.86308	-4.97123	0.000204634	0.000541764	0.341389
4352_at	YHR192W	NA	-2.86262	5.70435	-6.65824	1.07658e-05	4.30095e-05	3.36351
5400_at	YFL030W	AGX1	2.86227	8.24322	6.59083	1.20195e-05	4.72431e-05	3.2502
5242_at	YGL227W	VID30	-2.86031	6.49341	-3.80387	0.00193308	0.00395816	-1.93621
10288_at	YLR036C	NA	2.86006	7.96663	8.68971	5.12808e-07	3.62932e-06	6.49148
6052_at	YDR402C	DIT2	2.85964	8.6837	10.2282	6.99982e-08	8.12728e-07	8.52533
10307_at	YLR011W	LOT6	2.85846	7.79825	10.8487	3.34506e-08	4.81142e-07	9.27501
11157_at	YJL137C	GLG2	2.85767	9.34282	13.5907	1.84261e-09	7.54421e-08	12.1842
6621_at	YDL154W	MSH5	2.85704	8.12453	4.42042	0.000580292	0.00136415	-0.72049
10386_s_at	YLL045C	RPL8BorRPL8A	-2.8569	5.05621	-8.11915	1.14534e-06	6.80136e-06	5.6672
7627_at	YPR139C	VPS66	-2.85631	5.72236	-12.9777	3.36427e-09	1.04685e-07	11.5853
5266_at	YGL247W	BRR6	2.85617	8.7177	6.50278	1.38928e-05	5.33481e-05	3.10122
5237_at	YGL232W	TAN1	2.8558	6.80845	7.47903	2.95575e-06	1.47157e-05	4.69306
9092_at	YNL211C	NA	2.85521	9.26549	8.88387	3.93433e-07	2.95708e-06	6.76294
8234_at	YOR300W	BUD7	2.85463	7.01793	9.60161	1.53006e-07	1.45154e-06	7.7285
7695_at	YPR075C	OPY2	-2.85459	5.91494	-7.06092	5.64667e-06	2.51128e-05	4.02733
4215_g_at	YIL141W	AXL2	2.85423	8.16003	4.96137	0.000208424	0.000550547	0.322643
7822_at	YPL067C	NA	2.8526	6.93561	7.59868	2.46615e-06	1.26771e-05	4.87923
10949_at	YJR065C	ARP3	-2.85234	8.32657	-4.81603	0.000273493	0.000702355	0.0452585
9170_at	YNL314W	DAL82	-2.85176	5.6352	-5.22681	0.000127773	0.000357008	0.823063
8489_at	YOR061W	CKA2	-2.8505	5.48382	-8.23658	9.67745e-07	5.92776e-06	5.84016
10599_at	YKL008C	LAC1	-2.84971	6.39034	-4.45592	0.000542031	0.00128195	-0.651211
6469_at	YDR008C	NA	2.84863	5.39805	7.3212	3.76383e-06	1.79171e-05	4.44453
11024_at	YJR002W	MPP10	-2.84804	6.5484	-8.55386	6.18822e-07	4.19721e-06	6.29886
6194_at	YDR274C	NA	2.84771	8.11888	6.11532	2.66132e-05	9.16055e-05	2.43284
7945_at	YPL170W	DAP1	2.84742	6.46087	4.38353	0.000623016	0.00145797	-0.792608
6198_at	YDR278C	NA	2.84729	5.14823	7.26483	4.10631e-06	1.92046e-05	4.35497
7370_at	YBR011C	IPP1	2.8464	7.80916	5.09855	0.000161671	0.00044	0.582287
9942_at	YLR363C	NMD4	2.84477	5.64128	10.1014	8.17478e-08	9.07177e-07	8.36744
6053_at	YDR401W	NA	2.84373	9.15101	6.71211	9.86284e-06	3.98915e-05	3.45362
11128_at	YJL121C	RPE1	2.84341	7.98237	6.98816	6.33478e-06	2.75431e-05	3.90904
4934_at	YGR053C	NA	-2.84328	6.84177	-7.34954	3.6031e-06	1.72664e-05	4.48941
6654_at	YDL166C	FAP7	2.84201	7.22825	6.52994	1.32843e-05	5.13922e-05	3.14728
9914_at	YLR423C	ATG17	-2.84159	4.42331	-7.80748	1.80574e-06	9.81146e-06	5.19958
10053_at	YLR293C	GSP1	-2.84022	6.36803	-5.66321	5.83331e-05	0.000179898	1.62681
6794_at	YCR099C	NA	-2.83945	5.37681	-6.0118	3.17722e-05	0.000106972	2.25075
6800_at	YCR106W	RDS1	2.8392	7.202	3.50811	0.0034744	0.00668732	-2.5229
10731_at	YKL142W	MRP8	2.83821	6.29088	9.25455	2.39943e-07	2.04741e-06	7.26891
3131_g_at	NA	NA	-2.8375	4.34575	-5.93983	3.59689e-05	0.000118563	2.12329
8037_at	YPL258C	THI21	-2.83592	7.5353	-3.39037	0.00439129	0.00822156	-2.75591
9326_at	YMR277W	FCP1	-2.83505	5.25226	-6.232	2.18341e-05	7.75285e-05	2.63631
7306_at	YBR038W	CHS2	-2.83483	5.69051	-6.5424	1.30146e-05	5.06005e-05	3.16838
3606_f_at	NA	NA	2.83379	4.07969	10.9954	2.82303e-08	4.36308e-07	9.44685
5017_at	YGR001C	NA	2.83343	4.34605	9.94276	9.94861e-08	1.05775e-06	8.16746
10079_at	YLR232W	NA	2.83267	8.45753	7.27595	4.03627e-06	1.8953e-05	4.37266
2191_s_at	NA	NA	-2.83236	6.162	-8.51748	6.50996e-07	4.35319e-06	6.24689
6247_at	YDR236C	FMN1	2.83179	7.83974	7.5871	2.50957e-06	1.28577e-05	4.86129
10075_at	YLR270W	DCS1	2.83133	8.97757	7.98918	1.3828e-06	7.95344e-06	5.47372
8277_at	YOR256C	NA	-2.82971	6.04995	-3.07182	0.00827579	0.0144266	-3.38178
4426_at	YHR090C	YNG2	-2.82919	5.06027	-9.49831	1.74707e-07	1.59734e-06	7.5931
6495_at	YDL012C	NA	2.8291	7.49162	6.81979	8.28846e-06	3.45435e-05	3.63252
11372_at	YAL037W	NA	2.82866	7.12931	6.30265	1.93858e-05	7.03511e-05	2.7586
4198_at	YIL113W	SDP1	2.82842	8.36825	7.01669	6.05501e-06	2.65244e-05	3.95551
10496_at	YKR071C	DRE2	-2.82832	5.84019	-7.09766	5.3296e-06	2.39191e-05	4.08677
9458_at	YMR187C	NA	-2.825	8.42218	-11.5182	1.56473e-08	2.96283e-07	10.0432
5501_at	NA	NA	2.82348	8.18764	4.68004	0.000353488	0.000879006	-0.216311
5970_at	NA	NA	2.82342	5.80794	8.62883	5.57722e-07	3.87088e-06	6.40543
4155_at	YIL062C	ARC15	2.82303	6.99056	7.99548	1.37017e-06	7.90027e-06	5.48315
10723_at	YKL150W	MCR1	-2.82296	5.15395	-10.4747	5.19844e-08	6.54911e-07	8.82774
9158_at	YNL281W	HCH1	2.82291	6.17355	8.37572	7.94284e-07	5.06968e-06	6.04285
4831_at	YGR176W	NA	2.82284	5.91361	6.84458	7.96498e-06	3.34622e-05	3.67347
11212_at	YJL171C	NA	-2.82195	8.89722	-8.28103	9.08339e-07	5.66487e-06	5.90518
9589_at	YMR059W	SEN15	2.82173	5.54131	5.93648	3.61776e-05	0.000119125	2.11734
9323_at	YMR315W	NA	2.8209	7.25177	8.65969	5.3446e-07	3.7479e-06	6.4491
6438_at	YDR023W	SES1	-2.81965	5.88288	-9.16141	2.71315e-07	2.22317e-06	7.14326
6212_at	YDR247W	VHS1	-2.81869	8.51763	-7.60188	2.45432e-06	1.26301e-05	4.88418
7282_at	YBR101C	FES1	2.81776	7.80176	7.95829	1.44657e-06	8.24403e-06	5.42742
4173_at	YIL093C	RSM25	2.81698	6.70005	6.95574	6.66931e-06	2.87566e-05	3.85611
7927_at	YPL187W	MF(ALPHA)1	2.81613	7.09132	7.90924	1.55429e-06	8.71937e-06	5.35364
9597_at	YMR067C	UBX4	-2.81521	5.99499	-7.05607	5.68998e-06	2.52332e-05	4.01947
9777_at	YML110C	COQ5	-2.81516	5.28414	-7.30021	3.8877e-06	1.83941e-05	4.41123
9208_at	YNL322C	KRE1	-2.81475	9.64329	-6.23013	2.1903e-05	7.7684e-05	2.63307
8329_at	YOR218C	NA	2.81463	6.79006	7.13871	4.99729e-06	2.26455e-05	4.15299
6575_at	YDL111C	RRP42	-2.81346	5.57118	-6.88609	7.45263e-06	3.16085e-05	3.74187
7789_at	YPL054W	LEE1	-2.81166	6.25036	-10.401	5.67932e-08	6.99425e-07	8.73786
8486_at	YOR058C	ASE1	-2.81156	6.04495	-5.42121	8.98178e-05	0.000262508	1.18413
8697_at	YOL137W	BSC6	-2.81074	5.82404	-5.82289	4.4069e-05	0.000141418	1.91467
6993_f_at	NA	NA	2.81035	5.11119	6.46163	1.48711e-05	5.64547e-05	3.03123
10165_at	YLR184W	NA	-2.80976	6.44888	-6.21019	2.26536e-05	7.98305e-05	2.59843
8863_at	YNR015W	SMM1	-2.80813	6.12955	-8.39831	7.69376e-07	4.96346e-06	6.07554
7643_at	YPR111W	DBF20	-2.8066	4.26695	-8.59915	5.81111e-07	4.0005e-06	6.36332
10726_at	YKL147C	NA	2.80653	8.60291	8.59182	5.87047e-07	4.02356e-06	6.35291
5402_at	YFL028C	CAF16	2.80601	8.24419	5.26515	0.000119146	0.000335918	0.894642
4347_at	YHR187W	IKI1	-2.80551	4.83691	-7.24039	4.26491e-06	1.98173e-05	4.31599
3017_g_at	NA	NA	-2.80547	5.2513	-7.29332	3.92926e-06	1.85251e-05	4.4003
7905_at	YPL165C	SET6	2.80209	7.40954	11.0708	2.58925e-08	4.13881e-07	9.53434
8490_at	YOR062C	NA	-2.80161	7.02223	-7.05673	5.68411e-06	2.52192e-05	4.02053
3687_f_at	NA	NA	2.80129	4.10852	9.57748	1.57805e-07	1.48349e-06	7.69698
6592_at	YDL094C	NA	2.80045	6.48657	8.95953	3.55232e-07	2.73379e-06	6.86751
10013_at	YLR298C	YHC1	-2.80041	5.34572	-6.42482	1.58079e-05	5.93353e-05	2.9684
3701_f_at	NA	NA	2.80027	4.32491	8.37517	7.94903e-07	5.06968e-06	6.04205
11179_at	YJL159W	HSP150	-2.79974	4.98633	-8.51553	6.5277e-07	4.35881e-06	6.2441
5759_at	YEL031W	SPF1	2.79919	5.80411	2.65506	0.0188305	0.0299562	-4.18087
11175_at	YJL163C	NA	2.79609	8.6689	6.14585	2.52651e-05	8.74814e-05	2.48627
4153_at	YIL064W	NA	2.79587	7.13442	11.352	1.88316e-08	3.31685e-07	9.85621
9736_at	YML106W	URA5	2.79433	8.03752	8.77636	4.55375e-07	3.32623e-06	6.61319
4515_i_at	YHL001W	RPL14AorRPL14B	2.79407	6.2737	4.91043	0.000229178	0.000598928	0.225692
7350_at	YBR036C	CSG2	2.79085	7.70821	4.65744	0.000368961	0.000912142	-0.259949
9173_at	YNL311C	NA	-2.78981	5.0348	-6.16732	2.43604e-05	8.47891e-05	2.52376
9913_at	YLR422W	NA	2.78913	4.41722	4.01152	0.00128449	0.00275458	-1.52479
3711_f_at	NA	NA	2.78871	3.78368	9.53957	1.65671e-07	1.54062e-06	7.64732
8684_at	YOL150C	NA	2.78743	7.69993	8.68685	5.14828e-07	3.63809e-06	6.48746
3814_f_at	NA	NA	2.78703	3.87573	10.2986	6.4261e-08	7.65148e-07	8.61229
9439_at	YMR171C	NA	-2.78702	5.32711	-5.49712	7.83779e-05	0.000233086	1.3238
7715_at	YPR050C	NA	2.7843	9.18285	9.37097	2.06046e-07	1.81628e-06	7.42457
7254_at	YBR117C	TKL2	-2.78357	7.8854	-4.74623	0.000311901	0.000786706	-0.0887581
7530_s_at	NA	NA	2.78326	4.91016	6.93055	6.94212e-06	2.97061e-05	3.81486
7964_at	YPL196W	OXR1	2.78297	5.55344	9.24627	2.42569e-07	2.06228e-06	7.25778
6065_at	YDR414C	ERD1	-2.78283	5.56085	-11.384	1.81678e-08	3.25905e-07	9.89245
8493_at	YOR065W	CYT1	-2.78144	6.07991	-8.51057	6.57299e-07	4.38278e-06	6.23701
10984_at	YJR055W	HIT1	2.78113	5.97103	6.93692	6.87207e-06	2.95217e-05	3.8253
10311_at	YLR015W	BRE2	-2.78098	8.38781	-6.99509	6.26561e-06	2.73085e-05	3.92034
9475_at	YMR163C	NA	2.78053	7.75977	6.40737	1.62733e-05	6.08291e-05	2.93857
11312_at	YAL009W	SPO7	-2.77961	6.3142	-7.76035	1.93641e-06	1.04007e-05	5.12778
6149_at	YDR318W	MCM21	-2.77905	6.44606	-9.65346	1.4321e-07	1.39244e-06	7.79603
11105_at	YJL097W	NA	-2.77851	6.66795	-3.83985	0.0018005	0.00371687	-1.86483
9421_s_at	YMR194W	RPL36AorRPL36B	2.77839	8.05334	7.91565	1.53973e-06	8.65868e-06	5.3633
10128_at	YLR193C	NA	2.77792	4.50888	8.16926	1.06567e-06	6.42225e-06	5.74122
7246_at	YBR110W	ALG1	-2.77791	9.11352	-7.18718	4.63294e-06	2.13047e-05	4.23086
6852_at	YCR020C	PET18	2.77756	8.31594	8.32746	8.50394e-07	5.34574e-06	5.97282
9628_at	YMR006C	PLB2	2.77752	9.03744	3.98191	0.00136131	0.00290132	-1.58336
6669_at	YDL194W	SNF3	-2.77618	5.04549	-6.14985	2.50942e-05	8.6954e-05	2.49325
5560_at	YER167W	BCK2	2.77505	5.49305	2.83094	0.0133324	0.0220631	-3.84734
6436_at	YDR021W	FAL1	-2.77494	4.18027	-5.39315	9.44766e-05	0.000273809	1.1323
10137_at	YLR202C	NA	2.77347	7.13737	10.9251	3.06135e-08	4.57243e-07	9.36479
5337_at	YFR038W	NA	-2.77268	5.85676	-5.49173	7.91375e-05	0.00023512	1.31391
8357_at	YOR200W	NA	2.77264	8.56113	16.1462	1.88871e-10	1.63251e-08	14.4177
7416_at	YBL036C	NA	-2.77254	6.59482	-6.27434	2.03302e-05	7.29634e-05	2.70969
6789_at	YCR094W	CDC50	-2.77224	5.93487	-6.00418	3.21909e-05	0.000107978	2.2373
2642_s_at	NA	NA	2.77155	6.35252	10.1531	7.67209e-08	8.68109e-07	8.43203
3048_at	NA	NA	2.76834	4.23876	4.13674	0.00100544	0.00222886	-1.27744
4978_at	YGR052W	NA	-2.76819	5.18475	-10.3161	6.291e-08	7.5564e-07	8.63389
3139_f_at	NA	NA	2.76813	4.16341	7.12746	5.08611e-06	2.29922e-05	4.13487
2573_at	NA	NA	2.76741	8.06605	7.8325	1.74017e-06	9.50011e-06	5.23758
8664_at	YOL125W	NA	-2.76704	5.70461	-9.21497	2.52776e-07	2.11819e-06	7.21564
8011_at	YPL239W	YAR1	2.76677	8.47659	7.28536	3.97795e-06	1.87227e-05	4.38763
5757_at	YEL033W	NA	2.76646	6.91825	5.66315	5.83393e-05	0.000179898	1.6267
5159_at	YGL129C	RSM23	2.76633	7.51207	10.8802	3.2247e-08	4.73312e-07	9.31213
5657_at	YER046W	SPO73	2.76595	6.77922	7.29737	3.90477e-06	1.84469e-05	4.40672
3352_s_at	NA	NA	2.76588	7.84649	3.61654	0.00280118	0.00551318	-2.3079
5150_at	YGL139W	NA	-2.76458	5.2322	-7.35174	3.59095e-06	1.7217e-05	4.49289
5317_s_at	YFL042C	NA	-2.76352	7.3232	-5.12207	0.000154816	0.000422576	0.626602
5372_at	YFL014W	HSP12	2.76327	5.93418	5.18036	0.000139105	0.000385097	0.73609
6907_at	YCL025C	AGP1	-2.76327	7.2729	-6.35217	1.78426e-05	6.55235e-05	2.84389
8830_at	YNR027W	BUD17	2.76319	9.38039	8.44345	7.22057e-07	4.71357e-06	6.14065
4523_at	YHR005C-A	MRS11	2.76281	5.21715	5.70232	5.44432e-05	0.000169466	1.69764
9873_at	YLR426W	NA	-2.76242	6.34117	-5.40856	9.18886e-05	0.000267638	1.16076
7315_at	YBR047W	NA	2.76223	7.24309	10.1619	7.58988e-08	8.64934e-07	8.44299
8254_at	YOR278W	HEM4	-2.76122	6.9096	-8.93512	3.6711e-07	2.8044e-06	6.83384
9690_at	YML064C	TEM1	2.76118	7.06909	7.20213	4.52628e-06	2.08656e-05	4.25482
8967_at	YNL110C	NOP15	2.76087	7.23268	4.28648	0.000751516	0.00172581	-0.982791
9044_at	YNL169C	PSD1	2.75876	7.88032	5.2685	0.000118421	0.000334078	0.900885
8412_at	YOR120W	GCY1	2.75673	9.26566	12.959	3.42799e-09	1.05961e-07	11.5666
7645_at	YPR113W	PIS1	-2.75348	6.13272	-5.14573	0.000148229	0.000407455	0.671084
10961_at	YJR077C	MIR1	-2.75315	7.72927	-9.31372	2.22032e-07	1.92332e-06	7.34821
[truncated: 7,336 more rows]
