# Supplementary material for: Covert Genetic Selections to Optimize Phenotypes
Source: PLoS One. 2007 Nov 21;2(11):e1200. doi: 10.1371/journal.pone.0001200 (PMC2075469; doi:10.1371/journal.pone.0001200)
Supplement: Table S4 — glc37 vs glc30 (1.82 MB XLS) [file pone.0001200.s009.xls]

## Sheet: glu37VSglu30_allID
ID	YN	Gene	logFC	AveExpr	t	P.Value	adj.P.Val	B
6043_at	YDR436W	PPZ2	-4.68361	6.13387	-15.8937	2.33027e-10	7.25102e-07	13.4287
10778_at	YKL185W	ASH1	-4.46697	7.6458	-13.0819	3.03202e-09	3.53799e-06	11.2985
10702_at	YKL126W	YPK1	-4.37315	5.71901	-10.7495	3.7555e-08	2.69674e-05	9.06326
4509_at	YHR035W	NA	-4.30912	8.92722	-19.5966	1.39528e-11	1.3025e-07	15.5502
11025_at	YJR003C	NA	-4.19551	8.14925	-6.87768	7.55355e-06	0.00154866	4.03161
10281_at	YLR072W	NA	-4.12796	5.77577	-11.7727	1.18341e-08	1.06417e-05	10.1046
10179_at	YLR149C	NA	-4.11953	8.49566	-13.4905	2.02981e-09	3.15805e-06	11.6425
9028_at	YNL186W	UBP10	-4.05627	5.87456	-7.88796	1.60362e-06	0.000482898	5.53458
8332_at	YOR221C	MCT1	-4.01631	9.3643	-13.1813	2.74718e-09	3.53799e-06	11.3834
4128_at	YIL043C	CBR1	-3.98976	9.96264	-11.7196	1.25398e-08	1.06417e-05	10.053
4319_at	YHR206W	SKN7	-3.98883	5.25691	-18.5409	2.9508e-11	1.37729e-07	15.0104
10962_at	YJR078W	BNA2	-3.83662	6.59964	-5.0059	0.000191875	0.0180058	0.849722
7652_at	YPR120C	CLB5	-3.83118	7.46735	-7.00107	6.20653e-06	0.00137948	4.22316
8316_at	YOR249C	APC5	-3.80224	9.6507	-5.45136	8.50799e-05	0.00956892	1.65272
10019_at	YLR304C	ACO1	-3.71333	7.15818	-4.41998	0.000580791	0.0401606	-0.243545
10609_at	YKL043W	PHD1	-3.70551	6.01524	-9.89081	1.06147e-07	5.82874e-05	8.10647
7919_at	YPL151C	PRP46	-3.70018	5.99417	-14.6333	6.973e-10	1.30186e-06	12.5395
8580_at	YOL027C	MDM38	-3.63061	6.05911	-6.90195	7.26614e-06	0.00154866	4.06946
11137_at	YJL110C	GZF3	-3.61513	5.53999	-7.34662	3.61931e-06	0.000938508	4.74763
5037_at	YGL025C	PGD1	-3.6029	5.06084	-15.1053	4.58169e-10	1.06925e-06	12.884
8005_at	YPL245W	NA	-3.5479	8.10172	-10.0523	8.68486e-08	5.06708e-05	8.29259
9900_at	YLR409C	UTP21	-3.41703	7.73241	-5.15343	0.000146147	0.0144597	1.11859
7488_at	YBL098W	BNA4	-3.4052	5.85342	-7.91484	1.54157e-06	0.000479685	5.57257
7917_at	YPL153C	RAD53	-3.39929	5.99265	-8.89992	3.84978e-07	0.000179688	6.8976
8992_at	YNL130C	CPT1	-3.29709	9.47953	-7.9264	1.51566e-06	0.000479685	5.58888
8199_at	YOR355W	GDS1	-3.1915	4.91705	-6.66272	1.06874e-05	0.00203606	3.69251
8902_at	YNL039W	BDP1	-3.15218	6.17651	-5.47455	8.16114e-05	0.00952303	1.69379
7354_at	YBL007C	SLA1	-3.14192	5.08012	-7.53661	2.70843e-06	0.000743624	5.02859
10286_at	YLR034C	SMF3	-3.12024	5.45299	-9.14022	2.79042e-07	0.000137098	7.20169
7643_at	YPR111W	DBF20	-3.11862	4.26695	-9.55514	1.62392e-07	8.42181e-05	7.71009
9392_at	YMR253C	NA	-3.09036	5.54687	-8.53777	6.32842e-07	0.000256851	6.42541
10767_at	YKL195W	MIA40	-3.0464	7.33057	-10.8979	3.15915e-08	2.45756e-05	9.22074
9440_at	YMR172W	HOT1	-3.03113	5.3514	-6.68617	1.02872e-05	0.00200065	3.72984
10851_at	YJR149W	NA	-2.9896	8.30111	-7.06288	5.62925e-06	0.00128168	4.31826
7704_at	YPR040W	TIP41	-2.97052	5.65256	-6.45442	1.505e-05	0.00265078	3.35731
6694_at	YDL214C	PRR2	-2.95842	6.85637	-3.71948	0.00228414	0.0867248	-1.58909
7934_at	YPL181W	CTI6	-2.88408	5.10479	-7.48555	2.92659e-06	0.000780564	4.95358
10183_at	YLR153C	ACS2	-2.86956	6.77464	-6.0976	2.74299e-05	0.00419767	2.76799
11126_at	YJL123C	NA	-2.80776	7.82345	-8.14825	1.09834e-06	0.000394345	5.8983
10740_at	YKL179C	COY1	-2.79302	7.13332	-4.39612	0.000608081	0.0410284	-0.288814
7413_at	YBL039C	URA7	-2.72997	6.82093	-4.13118	0.00101641	0.0558127	-0.794721
5257_at	YGL256W	ADH4	-2.72847	6.00908	-8.09345	1.18863e-06	0.000410959	5.82249
9326_at	YMR277W	FCP1	-2.68483	5.25226	-5.90178	3.84183e-05	0.0054942	2.43651
9572_at	YMR086W	NA	-2.68344	5.78048	-4.76042	0.000303666	0.0246497	0.396346
7352_at	YBL009W	NA	-2.6534	7.30468	-2.03336	0.0614084	0.376393	-4.71295
5027_at	YGL035C	MIG1	-2.64987	4.85372	-7.18823	4.62532e-06	0.00107943	4.5094
7202_at	YBR156C	SLI15	-2.63254	4.45827	-7.9814	1.39858e-06	0.000466275	5.66622
9737_at	YML105C	SEC65	-2.59097	7.19006	-7.27096	4.06756e-06	0.0010135	4.63428
5038_at	YGL024W	NA	-2.58193	8.98987	-8.54811	6.23798e-07	0.000256851	6.43913
8666_at	YOL123W	HRP1	-2.57875	5.72257	-5.32246	0.000107363	0.0113187	1.42311
9001_at	YNL121C	TOM70	-2.56636	7.43869	-3.30244	0.00523123	0.13234	-2.39593
10919_at	YJR126C	VPS70	-2.56247	6.06186	-5.14969	0.000147153	0.0144597	1.11181
7099_at	YBR281C	NA	-2.52283	8.86866	-3.41004	0.00422274	0.121048	-2.18817
7642_at	YPR111W	DBF20	-2.51187	4.34683	-10.6505	4.21893e-08	2.81313e-05	8.95699
7907_at	YPL163C	SVS1	-2.49291	7.6254	-5.23405	0.000126096	0.0127947	1.26431
5348_at	YFR006W	NA	-2.48545	7.5215	-4.31381	0.000712788	0.0431822	-0.445391
9401_at	YMR219W	ESC1	-2.48238	7.94439	-3.68208	0.00245976	0.0911184	-1.6615
7064_at	YBR291C	CTP1	-2.45021	4.39958	-12.0703	8.59037e-09	8.91012e-06	10.389
6902_at	YCL030C	HIS4	-2.44515	10.3536	-3.54146	0.00325153	0.104666	-1.93386
7826_at	YPL063W	TIM50	-2.42809	5.67764	-3.13323	0.00732517	0.15162	-2.72121
7452_at	YBL089W	AVT5	-2.41547	10.6212	-5.33603	0.000104753	0.0112399	1.4474
5400_at	YFL030W	AGX1	-2.37423	8.24322	-5.46704	8.27174e-05	0.00953292	1.68051
9500_at	YMR145C	NDE1	-2.37031	8.00976	-5.56796	6.90687e-05	0.00848364	1.85842
8219_at	YOR329C	SCD5	-2.36833	4.8096	-3.50372	0.00350486	0.108178	-2.00694
10538_at	YKR021W	NA	-2.36621	4.95022	-4.53727	0.000463823	0.0334845	-0.0217392
7854_i_at	YPL081W	RPS9A	-2.36123	7.96596	-6.58799	1.20757e-05	0.00221032	3.573
8333_at	YOR221C	MCT1	-2.34986	6.36051	-5.42521	8.91745e-05	0.00991004	1.60633
9956_at	YLR375W	STP3	-2.33228	5.50584	-8.16248	1.0761e-06	0.000394345	5.91791
7574_at	YPR176C	BET2	-2.32909	7.87177	-3.47626	0.00370153	0.110955	-2.06008
8535_at	YOR017W	PET127	-2.30946	6.26941	-2.52994	0.0240209	0.258631	-3.85093
9396_at	YMR214W	SCJ1	-2.29062	7.6277	-4.82617	0.000268337	0.022981	0.518478
8961_at	YNL115C	NA	-2.28599	5.85572	-3.83383	0.00182202	0.0786606	-1.3678
5324_at	YFR027W	ECO1	2.28176	6.51447	4.62859	0.000389737	0.0298213	0.149995
8390_at	YOR143C	THI80	-2.26363	7.41084	-7.24505	4.23421e-06	0.0010135	4.59527
4796_at	YGR230W	BNS1	2.25778	3.84026	5.00307	0.000192884	0.0180058	0.844541
7847_at	YPL088W	NA	-2.22128	8.2335	-4.02535	0.00125012	0.0627413	-0.998178
3913_s_at	NA	NA	2.2199	10.6678	2.21649	0.0437099	0.321259	-4.40504
4356_at	YHR151C	NA	-2.21962	9.21657	-6.03325	3.06233e-05	0.00461078	2.65968
7966_at	YPL194W	DDC1	-2.21661	5.759	-5.39888	9.3506e-05	0.0102692	1.55952
10467_at	YKR088C	NA	-2.2139	5.14353	-7.56551	2.59266e-06	0.000733408	5.07086
7933_at	YPL182C	NA	-2.20903	7.01744	-6.32305	1.87338e-05	0.00296406	3.14256
8365_at	YOR208W	PTP2	-2.1857	5.76085	-3.12767	0.00740656	0.152627	-2.73186
5565_at	YER125W	RSP5	-2.18549	5.59994	-5.95019	3.53305e-05	0.00515328	2.51899
8327_at	YOR216C	RUD3	-2.17867	5.91796	-5.73497	5.14044e-05	0.0069545	2.14966
6837_at	YCR048W	ARE1	-2.15716	9.1712	-5.89541	3.88449e-05	0.0054942	2.42563
5599_at	YER114C	BOI2	-2.15331	8.66935	-2.23648	0.0420973	0.31715	-4.37066
7819_at	YPL070W	MUK1	-2.15092	4.81593	-5.35638	0.000100965	0.0109594	1.48376
7892_at	YPL133C	RDS2	-2.15036	6.18632	-3.66606	0.00253916	0.0915334	-1.69255
10096_at	YLR248W	RCK2	-2.13008	7.0067	-4.82006	0.000271431	0.0230347	0.507155
5365_at	YFR023W	PES4	-2.11181	6.05559	-4.35861	0.000653689	0.0417958	-0.360102
4285_at	YIL166C	NA	-2.10172	6.97736	-4.35325	0.000660487	0.0419432	-0.370298
7306_at	YBR038W	CHS2	-2.09547	5.69051	-4.83605	0.000263408	0.0227811	0.536786
7885_at	YPL140C	MKK2	-2.09341	4.90135	-2.71938	0.016603	0.216514	-3.50319
5086_at	YGL066W	SGF73	-2.08537	6.1419	-4.75489	0.000306851	0.0246936	0.386041
4398_at	YHR148W	IMP3	2.0775	6.26813	6.3776	1.71006e-05	0.00287591	3.23206
10632_at	YKL064W	MNR2	-2.07635	6.05165	-4.10908	0.00106122	0.0566084	-0.837151
8415_at	YOR123C	LEO1	-2.06862	7.14586	-5.2868	0.000114543	0.0118806	1.3592
7760_at	YPR008W	HAA1	-2.05697	8.17554	-5.57905	6.77185e-05	0.00848364	1.87789
6134_at	YDR348C	NA	-2.04945	7.09625	-3.09202	0.00795036	0.158582	-2.80007
8938_at	YNL094W	APP1	-2.0482	5.07091	-3.18299	0.00663502	0.145736	-2.62579
10480_at	YKR099W	BAS1	-2.04561	5.87955	-3.24052	0.00591735	0.13914	-2.5152
4750_at	YGR274C	TAF1	-2.04027	5.99623	-4.31236	0.000714787	0.0431822	-0.448149
9175_at	YNL309W	STB1	-2.0357	6.68866	-8.65695	5.36476e-07	0.000238477	6.58268
5608_at	YER123W	YCK3	-2.03449	7.80445	-6.36502	1.74636e-05	0.00287591	3.21145
5399_at	YFL032W	HAC1	2.03268	6.8705	4.22172	0.000852113	0.0503448	-0.621222
7927_at	YPL187W	MF(ALPHA)1	-2.03132	7.09132	-5.70507	5.41805e-05	0.00722536	2.09782
10957_at	YJR073C	OPI3	2.03014	7.48334	6.87128	7.63131e-06	0.00154866	4.02161
4890_at	YGR100W	MDR1	-2.02904	5.6581	-4.31968	0.000704738	0.0431822	-0.4342
5927_at	YDL048C	STP4	-2.02783	9.05008	-2.21916	0.0434912	0.321195	-4.40045
9007_at	YNL161W	CBK1	-2.02344	9.20777	-3.57719	0.0030288	0.101412	-1.86468
4897_at	YGR107W	NA	2.02274	6.50446	5.83243	4.3342e-05	0.00603876	2.31775
6903_at	YCL029C	BIK1	-2.01867	4.85916	-8.35917	8.13064e-07	0.000316248	6.18625
6137_at	YDR351W	SBE2	-2.01439	4.53604	-10.1649	7.5627e-08	4.70652e-05	8.42056
9060_at	YNL199C	GCR2	-2.0139	5.22104	-6.53474	1.31798e-05	0.00236602	3.48733
7951_at	YPL207W	NA	-2.01345	5.41854	-2.30929	0.0366828	0.302383	-4.24422
10157_at	YLR177W	NA	-2.01132	9.57613	-7.67621	2.19523e-06	0.000640389	5.23172
4421_at	YHR127W	NA	2.01056	7.83854	3.69444	0.00240028	0.0903494	-1.63758
9138_at	YNL256W	FOL1	-2.0018	5.60141	-3.43511	0.00401728	0.117559	-2.1397
8575_at	YOL032W	NA	1.99915	4.9801	5.03442	0.000182	0.0175151	0.901909
5299_at	YFR045W	NA	1.99601	4.65302	4.79792	0.000282961	0.0235843	0.466074
7773_at	YPL025C	NA	1.9931	6.58344	4.385	0.000621246	0.0410284	-0.309928
7992_at	YPL212C	PUS1	-1.98573	7.36183	-4.90551	0.000231294	0.0211679	0.665185
5704_at	YER005W	YND1	-1.97154	5.18332	-4.12736	0.00102402	0.0559017	-0.802057
7843_at	YPL092W	SSU1	-1.96591	6.17323	-6.61632	1.15284e-05	0.00215235	3.6184
6487_at	YDL020C	RPN4	-1.96555	8.02977	-1.31794	0.208664	0.674472	-5.75407
6265_at	YDR208W	MSS4	-1.96449	5.10944	-3.99724	0.00132096	0.0644521	-1.05232
5079_at	YGL073W	HSF1	-1.96152	7.01468	-4.49924	0.000498831	0.0350119	-0.0935215
7203_at	YBR157C	ICS2	1.9596	5.09698	3.85003	0.00176473	0.07698	-1.33649
11357_at	YAL053W	NA	-1.95395	5.77545	-6.32893	1.85501e-05	0.00296406	3.15223
8500_at	YOR073W	SGO1	-1.95311	4.62934	-5.59581	6.57312e-05	0.008437	1.90727
9723_at	YML076C	WAR1	-1.94184	5.24138	-3.76919	0.00207018	0.0848222	-1.49285
4914_at	YGR078C	PAC10	1.93583	8.6058	3.83202	0.00182853	0.0786606	-1.3713
7174_at	YBR172C	SMY2	-1.93479	7.73854	-3.77491	0.0020469	0.0848222	-1.48178
7829_at	YPL060W	LPE10	-1.93183	4.58239	-4.83573	0.000263563	0.0227811	0.536205
6551_at	YDL090C	RAM1	-1.93065	4.64304	-6.87773	7.55297e-06	0.00154866	4.03168
7611_at	YPR125W	NA	-1.92553	7.52039	-4.38517	0.00062105	0.0410284	-0.309616
7323_at	YBR055C	PRP6	-1.91598	5.99485	-3.22982	0.0060447	0.140366	-2.53579
11228_at	YJL198W	PHO90	-1.8954	8.66924	-5.45405	8.46692e-05	0.00956892	1.65749
4858_at	YGR157W	CHO2	-1.88168	6.07212	-3.47464	0.0037135	0.110955	-2.06322
4505_at	YHR031C	RRM3	-1.88041	5.71125	-5.95578	3.49912e-05	0.00515328	2.52849
7894_at	YPL131W	RPL5	-1.87793	8.42231	-2.20001	0.0450833	0.322987	-4.43329
6673_at	YDL190C	UFD2	-1.87278	7.05543	-2.14656	0.0498186	0.338223	-4.52418
10799_at	YKL213C	DOA1	-1.86625	7.16904	-2.26106	0.0401901	0.312906	-4.32817
5135_at	YGL107C	RMD9	-1.86427	8.17027	-2.82571	0.0134705	0.198339	-3.30474
9945_at	YLR366W	NA	1.86232	4.32358	5.55935	7.01358e-05	0.00850282	1.8433
3148_s_at	YCR096C	HMRA2orBUD5orMATALPHA2orHMLALPHA2	1.86026	6.87911	3.12631	0.00742654	0.152702	-2.73445
8291_at	YOR270C	VPH1	-1.85427	7.78261	-2.70076	0.0172201	0.219864	-3.53772
10147_at	YLR167W	RPS31	1.84708	4.97353	3.29688	0.00528943	0.132733	-2.40665
10097_at	YLR249W	YEF3	-1.84387	6.23524	-3.67532	0.00249297	0.0915334	-1.67461
10621_at	YKL031W	NA	1.84384	8.30434	5.31964	0.000107913	0.0113187	1.41807
10903_at	YJR110W	YMR1	-1.8281	5.99989	-4.04671	0.00119888	0.0609735	-0.957056
10143_at	YLR205C	HMX1	1.81497	7.71389	3.98721	0.00134722	0.0651623	-1.07165
11392_at	YAL056W	GPB2	-1.81347	6.03097	-2.42976	0.0291423	0.276048	-4.03124
2911_s_at	NA	NA	-1.80834	6.27148	-4.7628	0.000302309	0.0246497	0.400767
8429_at	YOR137C	SIA1	-1.7939	7.76116	-1.87677	0.0815289	0.431509	-4.96483
9456_at	YMR186W	HSC82orHSP82	-1.78276	8.06751	-3.7666	0.0020808	0.0848222	-1.49786
6327_at	YDR137W	RGP1	-1.78229	9.66338	-2.97956	0.00993816	0.173407	-3.01434
6141_at	YDR311W	TFB1	-1.77831	5.99262	-4.3917	0.000613284	0.0410284	-0.297213
10247_at	YLR083C	EMP70	-1.77463	7.49423	-2.42607	0.0293496	0.276336	-4.03783
6603_at	YDL127W	PCL2	1.77352	9.28935	6.81985	8.28761e-06	0.00164606	3.94107
6958_s_at	YCL067C	HMRA2orBUD5orMATALPHA2orHMLALPHA2	1.76263	5.0552	4.89019	0.00023801	0.0214456	0.636916
6505_at	YDL046W	NA	1.75481	8.27342	4.27361	0.000770485	0.0461056	-0.522064
7181_at	YBR179C	FZO1	-1.75134	5.8857	-3.58956	0.00295527	0.0995936	-1.8407
4846_at	YGR146C	NA	1.74905	7.91623	5.57192	6.85837e-05	0.00848364	1.86537
10497_at	YKR072C	SIS2	-1.74452	5.29361	-5.4934	7.89018e-05	0.0093234	1.72711
4068_at	YIR032C	DAL3	1.73578	9.71204	3.25743	0.00572154	0.137302	-2.48266
7730_at	YPR023C	EAF3	-1.73539	8.58085	-3.75872	0.00211351	0.0857808	-1.51313
8486_at	YOR058C	ASE1	-1.73472	6.04495	-3.34487	0.00480754	0.128235	-2.31407
5108_at	YGL089C	MF(ALPHA)2	1.73169	6.27298	4.19852	0.000891438	0.0513547	-0.665634
4892_at	YGR102C	NA	1.72296	5.5015	3.61234	0.00282462	0.0971916	-1.79659
5189_at	YGL190C	CDC55	-1.72154	5.40594	-4.62332	0.000393665	0.0298769	0.140098
7135_at	YBR225W	NA	-1.71894	9.3228	-2.68528	0.0177499	0.221212	-3.56636
10266_at	YLR057W	NA	-1.71753	5.59935	-3.61104	0.00283194	0.0971916	-1.79911
5268_at	YGL245W	GUS1	-1.71025	7.46337	-2.30174	0.0372116	0.303457	-4.2574
9354_at	YMR260C	TIF11	1.70907	4.12144	3.65304	0.00260551	0.0931563	-1.71775
8678_at	YOL110W	SHR5	1.70819	7.50906	3.8779	0.00167038	0.0742522	-1.28263
10258_at	YLR094C	GIS3	1.70429	6.99132	1.95422	0.07093	0.400564	-4.84167
4215_g_at	YIL141W	AXL2	1.70174	8.16003	2.95806	0.0103706	0.17666	-3.05512
7939_at	YPL176C	NA	-1.6964	5.8332	-4.33002	0.000690795	0.0431173	-0.41451
3544_at	YBL108W	NA	1.69425	7.18513	4.50323	0.000495032	0.0350085	-0.0859817
10998_at	YJR021C	REC107	1.69404	9.65674	3.38208	0.00446438	0.12515	-2.24221
10131_at	YLR196W	PWP1	-1.69257	7.51914	-3.31549	0.00509706	0.131077	-2.37076
10126_at	YLR191W	PEX13	-1.69216	4.89096	-4.85463	0.000254389	0.022403	0.571191
10583_at	YKL024C	URA6	1.69129	8.3255	3.16104	0.00693108	0.148451	-2.6679
2652_s_at	NA	NA	-1.69015	5.01951	-2.86821	0.0123873	0.192085	-3.22489
6421_at	YDR052C	DBF4	-1.68971	5.43763	-3.16064	0.00693662	0.148451	-2.66867
8984_at	YNL138W	SRV2	-1.68834	4.79218	-2.56813	0.0223059	0.248542	-3.7815
10110_at	YLR218C	NA	1.68642	6.70216	2.96449	0.0102394	0.17649	-3.04294
5663_at	YER051W	NA	-1.67073	6.57681	-5.00662	0.000191619	0.0180058	0.851044
6500_at	YDL007W	RPT2	-1.66937	4.34292	-2.6041	0.0207987	0.24059	-3.71578
10239_at	YLR075W	RPL10	1.668	7.49739	3.32898	0.00496202	0.130114	-2.34473
8444_at	YOR107W	RGS2	1.66685	5.50383	4.35938	0.000652719	0.0417958	-0.358639
6727_at	YDL225W	SHS1	-1.66677	5.73426	-2.85225	0.0127837	0.195919	-3.25492
10745_at	YKL174C	TPO5	-1.66604	6.26585	-3.6513	0.00261456	0.0931563	-1.72114
7168_at	YBR212W	NGR1	-1.66554	7.0093	-3.99544	0.00132564	0.0644521	-1.05579
9623_at	YMR001C	CDC5	-1.66477	6.65028	-2.58199	0.0217131	0.245687	-3.75622
11168_at	YJL127C	SPT10	-1.66232	4.22418	-6.36171	1.75605e-05	0.00287591	3.20602
8914_at	YNL073W	MSK1	-1.65804	6.63963	-2.21945	0.0434674	0.321195	-4.39995
8510_at	YOR037W	CYC2	-1.65625	6.53159	-4.88814	0.000238922	0.0214456	0.63314
9205_at	YNL325C	FIG4	-1.65595	7.88259	-1.96814	0.0691631	0.394162	-4.81923
10479_at	YKR098C	UBP11	-1.65525	5.41851	-3.27195	0.00555854	0.135287	-2.45469
7772_at	YPL026C	SKS1	-1.65488	6.33943	-3.42214	0.00412224	0.119954	-2.16477
4205_at	YIL105C	SLM1	-1.65427	7.64269	-4.06668	0.00115292	0.0594615	-0.918638
9144_at	YNL295W	NA	-1.65225	6.2565	-3.19097	0.00653048	0.143778	-2.61046
6130_at	YDR344C	NA	1.64842	5.76922	3.14103	0.00721247	0.150623	-2.70627
7733_at	YPR026W	ATH1	-1.64563	5.64968	-3.52374	0.00336807	0.107219	-1.96817
7102_at	YBR237W	PRP5	-1.64509	6.25042	-2.04942	0.0596247	0.370506	-4.68649
9988_at	YLR319C	BUD6	-1.64324	5.75931	-3.08185	0.00811253	0.161129	-2.81949
8594_at	YOL057W	NA	-1.64133	7.34319	-2.95354	0.0104639	0.177442	-3.0637
7363_at	YBR003W	COQ1	-1.64121	6.54261	-4.05893	0.00117055	0.0600389	-0.933552
6644_at	YDL176W	NA	-1.63979	5.3178	-2.53346	0.0238579	0.258368	-3.84455
9342_at	YMR292W	GOT1	1.63611	5.39271	4.00874	0.0012915	0.0640094	-1.03016
5558_at	YER165W	PAB1	-1.63029	7.88766	-3.90575	0.00158122	0.0723561	-1.22883
11294_g_at	YAR031W	PRM8orPRM9	-1.62792	6.21174	-3.90821	0.00157357	0.0723561	-1.22408
7867_at	YPL113C	NA	-1.62719	8.81226	-3.30816	0.00517197	0.131708	-2.38489
4915_at	YGR079W	NA	1.62479	8.95566	4.2444	0.000815394	0.0484822	-0.577854
6194_at	YDR274C	NA	1.61294	8.11888	3.46371	0.00379508	0.112825	-2.08436
6643_at	YDL177C	NA	1.61207	6.53452	3.50122	0.00352229	0.108178	-2.01177
4567_at	YHL041W	NA	1.61091	6.66908	4.57182	0.000434226	0.0321706	0.0433211
4446_at	YHR065C	RRP3	-1.61067	7.98174	-4.46502	0.000532644	0.0371062	-0.158211
2843_at	NA	NA	-1.60552	6.32644	-2.30047	0.0373019	0.303457	-4.25963
11144_at	YJL103C	NA	-1.60374	9.4177	-3.57601	0.0030359	0.101412	-1.86696
10521_at	YKR049C	NA	1.60272	5.92992	3.12269	0.00748022	0.153131	-2.74139
7079_at	YBR259W	NA	-1.59834	9.97155	-3.32731	0.00497856	0.130131	-2.34796
9560_at	YMR075W	NA	-1.59544	5.43972	-3.66747	0.00253204	0.0915334	-1.6898
7555_s_at	YPL075W	GCR1	-1.59332	6.84595	-2.69949	0.0172628	0.219864	-3.54006
4782_at	YGR216C	GPI1	-1.58783	6.67403	-3.54924	0.00320167	0.10405	-1.9188
7365_at	YBR005W	RCR1	1.58703	6.55587	3.2324	0.00601375	0.139996	-2.53082
8927_at	YNL061W	NOP2	-1.58562	3.45765	-2.9482	0.0105751	0.178515	-3.07382
5938_at	YDR514C	NA	-1.58343	10.3468	-4.09092	0.00109955	0.0579903	-0.87204
5757_at	YEL033W	NA	1.57974	6.91825	3.23385	0.00599642	0.139941	-2.52803
5302_at	YFR048W	RMD8	-1.57782	6.12758	-3.89068	0.00162883	0.0739566	-1.25793
11087_at	YJL070C	NA	-1.57624	4.47852	-4.73062	0.000321229	0.0249889	0.34083
10661_at	YKL079W	SMY1	-1.56618	10.5156	-3.033	0.00893879	0.167702	-2.91269
5351_at	YFR009W	GCN20	-1.56558	9.12201	-2.4015	0.030766	0.282776	-4.0816
5921_at	YDR525W-A	SNA2	1.56552	4.96165	4.37898	0.000628501	0.0410284	-0.321373
11039_at	YJL028W	NA	1.56427	6.7348	3.01546	0.00925527	0.168926	-2.94609
8252_at	YOR276W	CAF20	1.56102	6.86289	3.21466	0.00622988	0.141499	-2.56495
4080_at	YIL002C	INP51	-1.56082	6.71437	-2.47365	0.0267819	0.269561	-3.95259
9491_at	YMR137C	PSO2	-1.55983	5.51891	-2.33092	0.0352048	0.298755	-4.20631
5144_at	YGL145W	TIP20	-1.5595	7.11645	-2.11361	0.0529641	0.347938	-4.57967
4453_at	YHR072W	ERG7	-1.55734	7.63983	-1.60865	0.129984	0.540409	-5.36716
8998_at	YNL124W	NAF1	-1.55646	7.21821	-2.74033	0.0159344	0.212222	-3.46426
9674_at	YML035C-A	NA	-1.55624	8.08981	-3.30758	0.00517801	0.131708	-2.38602
5651_at	YER078C	NA	-1.55588	7.00803	-3.45329	0.00387454	0.114479	-2.10452
11027_at	YJR005W	APL1	-1.55191	6.26085	-2.6921	0.0175145	0.220207	-3.55374
11062_at	YJL051W	NA	-1.54992	6.84852	-2.08463	0.0558806	0.358273	-4.6281
9331_at	YMR282C	AEP2	-1.54927	9.85972	-3.06038	0.00846592	0.164988	-2.86049
2766_s_at	NA	NA	-1.54672	6.33589	-3.25186	0.00578528	0.138122	-2.49337
9420_i_at	YMR194W	RPL36A	1.54522	10.5806	4.15221	0.000975564	0.0547043	-0.754375
10565_at	YKR002W	PAP1	-1.54396	7.382	-1.03911	0.31635	0.801041	-6.06783
4810_at	YGR200C	ELP2	-1.54312	6.54566	-3.26928	0.00558813	0.135494	-2.45983
8001_at	YPL249C	GYP5	-1.54186	5.90945	-2.09926	0.0543903	0.353329	-4.60369
9731_at	YML068W	ITT1	-1.5381	4.24058	-3.37025	0.0045707	0.126047	-2.26505
10052_at	YLR292C	SEC72	1.53219	7.0749	4.07303	0.00113869	0.0592388	-0.906426
10169_at	YLR188W	MDL1	-1.53164	8.57727	-2.2404	0.0417873	0.316826	-4.36389
7924_at	YPL190C	NAB3	-1.53145	5.76985	-7.25104	4.19504e-06	0.0010135	4.6043
10072_at	YLR267W	NA	-1.53059	9.60562	-2.9141	0.0113133	0.185104	-3.13833
7716_at	YPR051W	MAK3	1.53041	10.1652	3.78801	0.00199457	0.0838709	-1.45643
8298_at	YOR232W	MGE1	1.5299	4.75547	3.5175	0.00341011	0.107779	-1.98025
10053_at	YLR293C	GSP1	1.52966	6.36803	3.05004	0.00864151	0.167067	-2.88021
10307_at	YLR011W	LOT6	1.52958	7.79825	5.80521	4.54511e-05	0.0062395	2.27094
10802_at	YKL210W	UBA1	-1.52812	6.0464	-3.34795	0.00477814	0.128172	-2.30812
6936_g_at	YCL042W	GLK1	1.52791	10.304	1.84496	0.0862806	0.444372	-5.01457
8973_at	YNL104C	LEU4	-1.52568	8.70275	-2.47815	0.0265505	0.269561	-3.9445
6310_at	YDR164C	SEC1	-1.52456	8.65015	-2.54058	0.0235309	0.255717	-3.83163
4174_at	YIL092W	NA	-1.52452	7.3039	-2.7029	0.0171481	0.219585	-3.53375
8597_at	YOL054W	NA	-1.51947	9.48003	-3.74424	0.00217492	0.0858287	-1.54116
6380_at	YDR100W	NA	1.51732	4.85269	4.73476	0.000318731	0.0249889	0.348537
7888_at	YPL137C	NA	-1.51646	7.63129	-1.55843	0.141426	0.562634	-5.43793
9949_at	YLR368W	MDM30	-1.5144	5.54438	-3.39286	0.0043696	0.123233	-2.22137
6315_at	YDR169C	STB3	-1.51396	6.31219	-1.92252	0.0751076	0.414869	-4.89243
10263_at	YLR054C	OSW2	-1.51382	10.3102	-4.61118	0.000402856	0.0301964	0.11732
8511_at	YOR038C	HIR2	-1.50682	7.16546	-3.02619	0.0090604	0.168149	-2.92566
8485_at	YOR057W	SGT1	-1.5063	7.60806	-4.07143	0.00114226	0.0592388	-0.909504
10060_at	YLR258W	GSY2	-1.5061	9.46367	-2.02081	0.0628356	0.381633	-4.73355
10278_at	YLR069C	MEF1	-1.49892	8.22176	-2.42531	0.0293923	0.276336	-4.03918
10743_at	YKL176C	LST4	-1.49766	7.07202	-2.10773	0.053544	0.350978	-4.58952
10166_at	YLR185W	RPL37AorRPL37B	1.49513	7.29383	2.99506	0.00963746	0.170193	-2.98489
4692_f_at	NA	NA	-1.49218	10.9778	-4.34839	0.000666709	0.0420522	-0.379538
9020_at	YNL148C	ALF1	1.49156	6.73393	2.28122	0.0386874	0.308409	-4.29318
9460_at	YMR189W	GCV2	-1.49069	7.05213	-1.51942	0.150895	0.580867	-5.49182
9197_s_at	YNL334C	SNO2orSNO3	1.48873	9.12998	2.91371	0.0113221	0.185104	-3.13907
5378_at	YFL010C	WWM1	1.48775	6.68095	3.02664	0.00905232	0.168149	-2.92481
4833_at	YGR178C	PBP1	-1.4868	7.61181	-1.74628	0.102636	0.486349	-5.16556
8433_at	YOR141C	ARP8	-1.486	7.7768	-2.11847	0.0524882	0.345785	-4.5715
10658_at	YKL081W	TEF4	1.4843	7.04146	3.17374	0.00675818	0.14718	-2.64353
10560_at	YKL004W	AUR1	-1.4841	3.6512	-2.72463	0.0164328	0.215147	-3.49343
7059_at	YBR286W	APE3	-1.48048	10.4933	-5.51709	7.56276e-05	0.00905107	1.76892
9549_at	YMR107W	SPG4	1.4788	4.08321	1.98996	0.0664746	0.385751	-4.78389
9932_at	YLR397C	AFG2	-1.47695	10.3009	-3.00412	0.00946584	0.169372	-2.96766
9418_at	YMR193W	MRPL24	-1.47617	6.8817	-4.37474	0.000633658	0.0410778	-0.329428
10372_at	YLL016W	SDC25	-1.47533	5.13106	-2.75403	0.0155112	0.211074	-3.43874
4862_at	YGR161C	RTS3	1.47519	5.83279	2.78306	0.0146509	0.207799	-3.3846
4228_at	YIL128W	MET18	-1.47265	6.93813	-1.73367	0.104912	0.490876	-5.18447
7936_at	YPL179W	PPQ1	-1.47218	7.56211	-2.17732	0.0470398	0.327699	-4.47201
7098_at	YBR280C	NA	-1.47174	9.56445	-2.70931	0.016934	0.218833	-3.52187
7276_at	YBR095C	NA	-1.46974	10.4903	-5.25227	0.000121975	0.0125125	1.29712
10057_at	YLR255C	NA	1.46947	6.60354	3.12392	0.00746201	0.153094	-2.73904
2844_at	NA	NA	-1.46851	5.38334	-3.15971	0.00694945	0.148451	-2.67045
9544_at	YMR102C	NA	-1.46606	8.089	-2.00811	0.0643113	0.383728	-4.75433
10999_at	YJR021C	REC107	1.46285	7.64201	3.3333	0.00491958	0.130097	-2.3364
10089_at	YLR241W	NA	1.46204	5.59987	1.33867	0.201991	0.664642	-5.72838
9925_at	YLR390W	ECM19	1.46198	6.21966	3.88968	0.00163204	0.0739566	-1.25986
10513_at	YKR041W	NA	1.459	5.19202	3.42183	0.00412484	0.119954	-2.16538
4107_at	YIL017C	VID28	-1.45734	6.39942	-2.13696	0.0507163	0.34053	-4.54039
6363_at	YDR128W	NA	-1.45587	5.58847	-1.51948	0.150881	0.580867	-5.49174
10243_at	YLR079W	SIC1	-1.45461	5.33098	-5.13648	0.00015077	0.0146608	1.08783
6504_at	YDL047W	SIT4	-1.45183	6.3142	-4.65263	0.000372341	0.0287256	0.195065
9891_at	YLR442C	SIR3	-1.45106	5.12684	-1.17934	0.257899	0.737369	-5.91762
7775_at	YPL023C	MET12	-1.4508	7.90111	-2.0251	0.0623447	0.380136	-4.72652
9522_at	YMR123W	PKR1	1.45043	6.22266	3.03956	0.00882316	0.167067	-2.90019
8274_at	YOR253W	NAT5	-1.44908	9.44743	-3.40643	0.00425322	0.121048	-2.19515
10672_at	YKL112W	ABF1	-1.44858	6.26353	-3.20595	0.00633877	0.142406	-2.58168
8323_at	YOR212W	STE4	1.44638	4.55974	2.22899	0.0426947	0.317765	-4.38355
4251_at	YIL150C	MCM10	-1.44396	6.40477	-2.14715	0.0497634	0.338153	-4.52318
4260_at	YIL141W	AXL2	1.44329	9.30029	3.06311	0.00842015	0.16444	-2.85528
4920_at	YGR084C	MRP13	-1.44287	6.06645	-3.66787	0.00253002	0.0915334	-1.68902
8915_at	YNL072W	RNH201	1.4409	7.00195	1.83629	0.0876193	0.447933	-5.02805
9772_at	YML115C	VAN1	-1.44013	6.50199	-2.24693	0.0412763	0.315849	-4.35262
8366_at	YOR165W	SEY1	-1.43674	4.70114	-1.37694	0.19013	0.647054	-5.68016
5147_at	YGL142C	GPI10	-1.43652	7.90452	-2.44422	0.0283434	0.273841	-4.00538
6849_at	YCR017C	CWH43	-1.43477	7.29496	-3.06901	0.00832217	0.163209	-2.84403
4146_at	YIL025C	NA	1.43427	6.35986	3.16378	0.00689334	0.14827	-2.66264
10446_s_at	YKL199C	PTK1	1.43409	5.8883	2.67321	0.0181742	0.221885	-3.58867
10602_at	YKL050C	NA	-1.43128	6.71751	-1.52098	0.150506	0.580768	-5.48968
9994_at	YLR325C	RPL38	1.42896	5.38122	2.90429	0.0115349	0.185342	-3.15685
8819_at	YNR060W	FRE4	-1.42731	8.7393	-1.87204	0.0822203	0.433631	-4.97226
10035_at	YLR277C	YSH1	-1.4254	7.83378	-2.83901	0.0131218	0.196967	-3.27978
8722_at	YOL159C	NA	1.42258	6.68292	3.76909	0.00207059	0.0848222	-1.49305
6583_at	YDL103C	QRI1	-1.41963	8.84695	-4.3805	0.000626662	0.0410284	-0.318484
6224_at	YDR259C	YAP6	-1.41861	3.08903	-6.36806	1.73752e-05	0.00287591	3.21643
8498_at	YOR071C	NA	-1.41771	6.97185	-1.86385	0.0834307	0.437297	-4.9851
10535_at	YKR018C	NA	-1.41552	9.36467	-1.91895	0.0755919	0.416805	-4.89812
6235_at	YDR224C	HTB1	1.41293	3.83729	3.93255	0.00149997	0.0697197	-1.17708
9044_at	YNL169C	PSD1	-1.41033	7.88032	-2.69336	0.0174713	0.220207	-3.55141
9675_at	YML034W	SRC1	-1.40959	10.0213	-2.77282	0.0149489	0.208506	-3.40371
4427_at	YHR091C	MSR1	-1.40883	10.269	-3.68258	0.00245737	0.0911184	-1.66055
4995_at	YGR022C	NA	1.40811	5.36119	2.58534	0.0215722	0.245282	-3.7501
9416_at	YMR191W	SPG5	-1.40792	9.3502	-4.85641	0.000253542	0.022403	0.574487
9457_g_at	YMR186W	HSC82orHSP82	-1.40744	8.87529	-3.14563	0.00714675	0.150287	-2.69745
4034_at	YIR020W-B	NA	1.40567	6.01745	3.10549	0.00774032	0.155724	-2.7743
4758_at	YGR238C	KEL2	-1.4019	6.14083	-1.40754	0.181064	0.632571	-5.64088
11037_at	YJL030W	MAD2	1.39854	5.41093	3.5105	0.00345791	0.108173	-1.99381
9583_at	YMR053C	STB2	-1.39818	4.2933	-2.5117	0.0248842	0.261271	-3.88396
5564_at	YER171W	RAD3	-1.3974	8.76904	-2.33369	0.0350198	0.298755	-4.20144
8867_at	YNR019W	ARE2	-1.39714	6.72851	-3.44036	0.00397553	0.116703	-2.12954
4131_at	YIL040W	APQ12	-1.39548	5.1372	-3.55656	0.00315543	0.103648	-1.90461
11377_at	YAL034C	FUN19	-1.39492	5.6489	-3.04038	0.00880883	0.167067	-2.89863
4808_at	YGR198W	NA	-1.39282	9.70367	-2.49647	0.0256278	0.264934	-3.91148
6168_at	YDR294C	DPL1	-1.39167	8.32978	-1.70536	0.110185	0.502235	-5.22662
11305_s_at	YAR062W	NA	1.39156	7.39903	1.88689	0.0800682	0.429027	-4.94891
6217_at	YDR252W	BTT1	1.38852	8.90233	2.84932	0.0128578	0.196123	-3.26042
6012_at	YDR453C	TSA2	1.38653	5.26302	2.73404	0.0161322	0.213912	-3.47595
10360_at	YLL026W	HSP104	-1.38505	8.3726	-2.03651	0.0610546	0.375559	-4.70777
6637_at	YDL138W	RGT2	-1.38345	9.899	-2.60494	0.0207647	0.240495	-3.71424
4881_at	YGR136W	LSB1	1.38229	7.52653	4.15059	0.000978641	0.0547043	-0.757473
9944_at	YLR365W	NA	1.38196	6.56162	3.34289	0.00482648	0.128362	-2.31788
3184_s_at	YIL177C	YRF1-5orYRF1-7orYRF1-6orYRF1-3orYRF1-2orYRF1-1	1.38099	8.71992	2.4559	0.0277137	0.270049	-3.98446
6246_at	YDR235W	PRP42	-1.38058	7.92997	-3.52244	0.00337679	0.107219	-1.97068
7268_at	NA	NA	1.3803	3.79471	2.85184	0.012794	0.195919	-3.25568
9763_at	YML122C	NA	1.3783	5.95252	3.28894	0.00537372	0.133027	-2.42196
10681_at	YKL103C	LAP4	-1.3782	9.86221	-3.28107	0.0054585	0.134092	-2.43711
4756_at	YGR236C	SPG1	1.37607	5.76805	3.5396	0.0032636	0.104693	-1.93747
7542_at	YPR190C	RPC82	-1.37585	7.26174	-1.88447	0.0804145	0.429027	-4.95272
9631_at	YMR009W	NA	1.3735	5.51082	3.1444	0.00716419	0.150287	-2.6998
10317_at	YLR021W	NA	1.3724	6.00327	2.3088	0.0367169	0.302383	-4.24508
10909_at	YJR116W	NA	1.36814	7.75542	2.91013	0.0114024	0.185342	-3.14582
6364_at	YDR129C	SAC6	-1.36806	4.11707	-3.77985	0.002027	0.0848222	-1.47222
5269_at	YGL244W	RTF1	-1.36752	4.72134	-3.97111	0.00139049	0.0658895	-1.10269
11248_s_at	YJL225C	YRF1-5orYRF1-7orYRF1-6orYRF1-3orYRF1-2orYRF1-1	1.36723	7.96386	3.7421	0.00218414	0.0858287	-1.5453
5501_at	NA	NA	-1.36412	8.18764	-2.26108	0.0401887	0.312906	-4.32814
9677_at	YML032C	RAD52	-1.3629	7.24224	-2.53053	0.0239934	0.258631	-3.84986
9106_at	YNL243W	SLA2	-1.36234	7.01493	-1.47113	0.163355	0.602021	-5.55718
7651_at	YPR119W	CLB2	-1.36193	4.22306	-5.21262	0.000131131	0.0131624	1.22565
4543_at	YHL019C	APM2	-1.3599	8.85504	-2.4632	0.0273265	0.269561	-3.97136
2162_g_at	NA	NA	1.35742	6.59791	3.27849	0.00548669	0.134431	-2.4421
6691_at	YDL217C	TIM22	1.35736	5.80807	3.01973	0.00917731	0.168926	-2.93797
7598_at	YPR155C	NCA2	-1.35457	8.17944	-1.99189	0.066241	0.385532	-4.78075
8380_at	YOR178C	GAC1	-1.35436	6.004	-1.64068	0.123111	0.527006	-5.32123
5699_at	YER044C	ERG28	1.35396	4.92191	4.21445	0.000864244	0.0507404	-0.635139
10805_at	YKL207W	NA	1.35395	8.33134	2.29056	0.0380087	0.304559	-4.27691
6125_at	YDR339C	NA	1.3529	8.09163	4.01281	0.00128122	0.0639584	-1.02232
6313_at	YDR167W	TAF10	1.35231	6.7713	2.54285	0.0234273	0.255483	-3.82749
9069_at	YNL190W	NA	1.35215	4.21777	2.75818	0.0153854	0.210957	-3.43102
5968_at	YDR499W	LCD1	-1.35178	4.84658	-2.31781	0.0360936	0.301468	-4.2293
8010_i_at	YPL240C	HSC82orHSP82	-1.35153	8.97094	-2.87394	0.0122478	0.191512	-3.21409
8897_at	YNL045W	NA	-1.34952	9.36344	-1.9437	0.0722925	0.404587	-4.85857
8676_at	YOL112W	MSB4	-1.34895	5.86512	-2.75883	0.0153657	0.210957	-3.42981
5407_at	YFL023W	BUD27	-1.34887	6.78059	-2.9833	0.00986484	0.17324	-3.00724
5229_at	YGL239C	NA	1.34844	5.95794	2.23568	0.0421606	0.31715	-4.37203
10895_at	YJR147W	HMS2	-1.34708	6.21334	-2.58273	0.0216818	0.245687	-3.75486
9317_at	YMR309C	NIP1	-1.34545	5.24746	-2.50891	0.0250188	0.261271	-3.889
8423_at	YOR131C	NA	1.34482	6.70204	3.5542	0.00317027	0.103648	-1.90919
9547_at	YMR105C	PGM2	-1.34481	9.88322	-3.57503	0.00304182	0.101412	-1.86886
10351_at	YLL035W	GRC3	-1.3446	8.37886	-1.84094	0.0868993	0.445717	-5.02083
3854_f_at	YKL225W	NA	1.34454	7.06516	2.83788	0.0131513	0.197059	-3.28192
11135_at	YJL112W	MDV1	-1.34347	8.45414	-2.05863	0.0586236	0.36768	-4.67126
5186_at	YGL193C	NA	1.34274	6.74576	3.74665	0.00216458	0.0858287	-1.53649
7577_at	YPR179C	HDA3	-1.34213	8.08737	-2.68549	0.0177427	0.221212	-3.56598
8328_at	YOR217W	RFC1	-1.34078	8.0534	-2.33486	0.0349423	0.298755	-4.1994
4470_at	YHR041C	SRB2	1.34067	9.0124	2.74241	0.0158694	0.212222	-3.46039
4568_at	YHL040C	ARN1	-1.34039	6.02394	-3.54519	0.00322758	0.104254	-1.92665
4770_at	YGR250C	NA	-1.33847	8.34413	-1.65833	0.119458	0.521581	-5.29564
9995_at	YLR326W	NA	1.33829	7.63763	3.80089	0.00194447	0.082134	-1.43152
6100_at	YDR359C	VID21	-1.33695	7.00588	-2.42161	0.0296021	0.276336	-4.04579
9421_s_at	YMR194W	RPL36AorRPL36B	1.33685	8.05334	3.80871	0.00191465	0.0812422	-1.41638
10148_at	YLR168C	NA	1.33532	7.29459	4.39218	0.000612721	0.0410284	-0.296307
10142_at	YLR204W	QRI5	1.33496	5.45269	3.74939	0.00215285	0.0858287	-1.53118
9575_at	YMR042W	ARG80	1.33407	7.40538	2.27635	0.0390457	0.309445	-4.30165
2410_g_at	NA	NA	1.33316	4.90897	3.55398	0.00317168	0.103648	-1.90962
4133_at	YIL038C	NOT3	-1.33296	7.27095	-1.99858	0.0654391	0.385532	-4.76987
10712_at	YKL117W	SBA1	1.33286	6.1227	3.01394	0.00928323	0.168926	-2.94898
10964_at	YJR080C	NA	-1.33091	8.70343	-3.66597	0.0025396	0.0915334	-1.69272
6245_at	YDR234W	LYS4	-1.32925	9.20674	-1.52078	0.150557	0.580768	-5.48996
7822_at	YPL067C	NA	1.32809	6.93561	3.53772	0.00327579	0.104724	-1.9411
10309_at	YLR013W	GAT3	1.32712	4.21326	3.24163	0.0059043	0.13914	-2.51307
7779_at	YPL019C	VTC3	-1.32551	7.82431	-1.41234	0.179671	0.630589	-5.63465
9171_at	YNL313C	NA	-1.32521	8.22392	-1.79345	0.0945033	0.466877	-5.09403
9998_at	YLR329W	REC102	1.32436	7.26036	4.10475	0.00107024	0.0567652	-0.845475
6506_at	YDL045W-A	MRP10	1.32388	6.83446	2.67252	0.0181989	0.221885	-3.58995
2919_s_at	NA	NA	1.32347	5.70046	3.37538	0.00452426	0.125696	-2.25514
5008_at	YGL009C	LEU1	-1.32282	7.8402	-1.51797	0.151257	0.581734	-5.4938
7673_at	YPR097W	NA	-1.32236	9.00455	-1.82167	0.0899168	0.454786	-5.05067
6349_at	YDR114C	NA	1.32219	6.27118	3.02017	0.00916928	0.168926	-2.93713
9653_at	YML012W	ERV25	1.32208	7.48377	2.67619	0.0180686	0.221353	-3.58317
5642_at	YER069W	ARG5,6	-1.31992	9.81834	-2.89433	0.0117642	0.187085	-3.17565
6542_at	YDL056W	MBP1	-1.31986	4.95281	-3.50942	0.00346535	0.108173	-1.9959
2275_g_at	NA	NA	1.31985	8.85848	3.15769	0.00697741	0.148708	-2.67433
6461_at	YDL001W	RMD1	-1.31947	8.79765	-4.7333	0.00031961	0.0249889	0.345818
3762_s_at	NA	NA	1.31945	8.62995	2.31317	0.0364133	0.302383	-4.23743
4580_at	YHL028W	WSC4	-1.31942	10.4574	-2.84407	0.0129916	0.196558	-3.27028
8895_at	YNL047C	SLM2	-1.31922	6.5334	-2.08741	0.0555951	0.357918	-4.62348
8391_at	YOR144C	ELG1	-1.31866	8.78918	-2.00349	0.064856	0.3844	-4.76187
7154_at	YBR198C	TAF5	-1.31816	6.97469	-1.65009	0.121152	0.523626	-5.30761
4412_at	YHR119W	SET1	-1.31638	5.89105	-0.805089	0.434217	0.895855	-6.28155
11207_at	YJL176C	SWI3	-1.3161	4.59303	-3.36574	0.0046119	0.126047	-2.27376
9649_at	YML015C	TAF11	1.3159	9.65578	2.94563	0.0106289	0.178747	-3.07867
10222_at	YLR103C	CDC45	-1.31269	7.76498	-2.5022	0.0253456	0.262988	-3.90113
6729_at	YDL223C	HBT1	-1.31166	6.54433	-2.1422	0.050224	0.33974	-4.53154
4710_at	YGR280C	PXR1	1.31009	8.34175	1.83828	0.0873097	0.44684	-5.02495
8562_at	YOR001W	RRP6	-1.3098	6.74622	-2.35057	0.0339114	0.294859	-4.17174
9394_at	YMR212C	EFR3	-1.30906	7.20735	-2.3295	0.0353001	0.298755	-4.2088
10248_at	YLR084C	RAX2	1.30789	6.19295	1.90482	0.0775356	0.422777	-4.92056
7629_at	YPR099C	NA	1.30782	7.22092	3.8781	0.00166972	0.0742522	-1.28224
10259_at	YLR095C	IOC2	-1.30668	8.98295	-2.40032	0.0308357	0.282776	-4.0837
9125_at	YNL269W	BSC4	1.30653	5.31369	3.74115	0.00218824	0.0858287	-1.54713
11101_at	YJL056C	ZAP1	-1.30604	3.99688	-2.89983	0.0116371	0.185696	-3.16528
11234_at	YJL192C	SOP4	1.30456	6.50671	4.12081	0.00103718	0.0562911	-0.81462
11102_at	YJL100W	LSB6	-1.30312	11.7429	-3.81567	0.00188852	0.0804992	-1.40292
6621_at	YDL154W	MSH5	-1.30198	8.12453	-2.01442	0.0635739	0.382385	-4.74401
8874_at	YNL021W	HDA1	-1.30188	6.8912	-3.15035	0.00708003	0.149869	-2.6884
9698_at	YML057W	CMP2	-1.30178	5.22031	-3.04104	0.0087974	0.167067	-2.89739
8200_at	YOR356W	NA	-1.30023	3.42975	-1.88824	0.0798751	0.429027	-4.94679
4206_at	YIL104C	SHQ1	-1.29713	7.32813	-1.4296	0.174748	0.62286	-5.61215
5815_at	YEL067C	NA	1.29706	5.59186	2.60172	0.0208954	0.241409	-3.72014
10103_at	YLR211C	NA	1.29458	6.08063	3.09297	0.00793534	0.158582	-2.79825
7156_at	YBR200W	BEM1	-1.2942	8.61992	-2.51925	0.0245233	0.260947	-3.8703
2163_s_at	NA	NA	1.29363	10.0359	3.19608	0.00646438	0.143337	-2.60063
4431_at	YHR095W	NA	1.29341	6.96706	2.67718	0.0180335	0.221212	-3.58133
4565_at	YHL043W	ECM34	1.29142	6.18385	3.21806	0.00618781	0.141499	-2.5584
7347_at	YBR033W	NA	1.29129	7.41434	1.25519	0.22994	0.706083	-5.8299
3096_f_at	NA	NA	-1.291	10.4925	-3.00362	0.00947532	0.169372	-2.96862
5625_at	YER094C	PUP3	1.2902	6.47572	2.27449	0.0391833	0.30998	-4.30488
8246_s_at	YOR309C	NOP58	-1.28972	7.91393	-2.23373	0.0423157	0.317524	-4.37539
9469_at	YMR158W	MRPS8	1.28703	5.16574	2.38725	0.0316173	0.286551	-4.10691
2842_at	NA	NA	-1.28341	5.90299	-3.76741	0.00207748	0.0848222	-1.4963
9748_at	YML096W	NA	-1.28328	6.95601	-4.7373	0.000317204	0.0249889	0.353279
7634_at	YPR103W	PRE2	1.28316	7.41914	4.18941	0.00090738	0.0516488	-0.68308
4485_at	YHR057C	CPR2	1.28153	6.36344	2.98099	0.00991003	0.17324	-3.01162
9451_at	YMR181C	NA	1.2805	4.23921	2.46312	0.0273309	0.269561	-3.97151
10647_at	YKL092C	BUD2	-1.27848	7.32344	-1.64272	0.122682	0.526633	-5.31827
8007_at	YPL243W	SRP68	-1.27842	7.31539	-2.34435	0.0343159	0.296267	-4.1827
11308_s_at	YAR068W	NA	1.27782	9.79368	3.3261	0.00499056	0.130131	-2.35029
AFFX-YER022w5_at	NA	NA	1.27691	6.3359	2.64179	0.019325	0.230628	-3.64659
10876_at	YJR128W	NA	1.27641	6.48202	3.03089	0.00897634	0.167702	-2.91672
7062_at	YBR289W	SNF5	-1.27607	7.36232	-4.3285	0.000692832	0.0431173	-0.417412
9974_at	YLR350W	ORM2	1.27578	6.9417	2.91256	0.0113478	0.185104	-3.14123
11356_at	YAL054C	ACS1	-1.2738	11.2349	-2.83008	0.0133551	0.197262	-3.29655
6179_at	YDR305C	HNT2	1.2737	8.19697	3.3645	0.0046233	0.126047	-2.27616
11310_at	YAL011W	SWC3	-1.27246	6.10841	-2.59194	0.0212968	0.24472	-3.73803
7094_at	YBR276C	PPS1	-1.2714	8.74118	-2.56278	0.0225387	0.249964	-3.79124
10772_at	YKL190W	CNB1	1.27105	8.16579	2.78087	0.014714	0.207799	-3.38868
8999_at	YNL123W	NA	-1.27038	5.97508	-1.33132	0.204338	0.668827	-5.73753
7193_at	YBR147W	NA	-1.26663	6.41587	-3.36093	0.00465626	0.126355	-2.28305
10517_at	YKR045C	NA	1.26497	5.3103	2.75055	0.0156176	0.211904	-3.44522
7572_at	YPR174C	NA	1.2644	4.54193	3.01734	0.00922098	0.168926	-2.94252
4129_at	YIL042C	NA	1.26413	10.7882	4.13808	0.00100281	0.055392	-0.781475
11012_at	YJL009W	NA	1.26399	7.28913	3.3518	0.00474166	0.127929	-2.30068
8435_at	YOR098C	NUP1	-1.26243	5.25799	-2.70686	0.0170154	0.218833	-3.5264
11153_at	YJL141C	YAK1	-1.26242	9.70734	-3.01074	0.00934235	0.169372	-2.95507
5036_at	YGL026C	TRP5	-1.26203	9.88422	-2.63852	0.0194489	0.230986	-3.65261
6521_at	YDL031W	DBP10	-1.26131	7.98151	-1.53217	0.147743	0.575138	-5.47431
7721_at	YPR014C	NA	1.26089	4.98725	3.92961	0.00150866	0.0697197	-1.18275
7740_at	YPR032W	SRO7	-1.25987	4.75325	-2.39598	0.0310933	0.284286	-4.09141
8307_at	YOR241W	MET7	-1.25846	7.44527	-2.18495	0.0463729	0.326053	-4.459
11096_at	YJL061W	NUP82	-1.25826	6.34466	-1.55829	0.141457	0.562634	-5.43812
6614_at	YDL117W	CYK3	-1.25437	8.18304	-1.68128	0.114852	0.510695	-5.26213
4186_at	YIL078W	THS1	-1.25358	7.05562	-3.04	0.00881547	0.167067	-2.89936
10652_at	YKL087C	CYT2	1.25164	7.52207	3.24318	0.00588606	0.139105	-2.51007
5218_at	YGL207W	SPT16	-1.24989	6.24394	-2.70406	0.0171091	0.219386	-3.5316
7084_at	YBR264C	YPT10	1.24927	9.00553	3.13501	0.00729923	0.15162	-2.71779
10725_at	YKL148C	SDH1	-1.24893	7.59135	-2.39079	0.0314039	0.285171	-4.10063
10275_at	YLR066W	SPC3	1.24839	6.86866	4.20366	0.000882563	0.0512143	-0.655785
10639_at	YKL057C	NUP120	-1.24829	5.35013	-2.07593	0.056785	0.361588	-4.64257
4875_at	YGR130C	NA	-1.24722	5.4442	-2.40388	0.0306259	0.282224	-4.07736
11426_s_at	NA	NA	-1.24586	7.50311	-1.64087	0.123071	0.527006	-5.32095
8397_at	YOR150W	MRPL23	1.24501	7.01914	2.78112	0.014707	0.207799	-3.38822
9662_at	YML007W	YAP1	-1.24389	5.82133	-2.75874	0.0153684	0.210957	-3.42997
5598_at	YER113C	NA	-1.24344	7.62083	-1.35581	0.19661	0.65583	-5.70692
9341_at	YMR291W	NA	-1.24321	5.82171	-2.7552	0.0154757	0.210957	-3.43657
10655_at	YKL084W	HOT13	1.24132	6.34352	3.87121	0.00169253	0.0748796	-1.29555
7425_s_at	YBL072C	RPS8BorRPS8A	1.2412	7.30216	2.70699	0.0170112	0.218833	-3.52617
9890_s_at	NA	NA	1.24117	7.12624	2.73491	0.0161047	0.213851	-3.47433
10859_at	YJR157W	NA	1.23985	5.68455	3.72021	0.00228086	0.0867248	-1.58768
7480_at	YBL106C	SRO77	-1.23923	6.19062	-1.0185	0.325704	0.811039	-6.08856
5071_at	YGL080W	NA	1.23817	4.3853	3.14442	0.00716395	0.150287	-2.69976
10756_at	YKL163W	PIR3	1.23796	6.41541	2.80595	0.0140053	0.20249	-3.34178
4127_at	YIL044C	AGE2	1.23498	6.1845	2.92343	0.0111064	0.18433	-3.12069
11122_at	YJL080C	SCP160	-1.23452	5.61649	-1.28287	0.220351	0.690549	-5.79681
7097_at	YBR279W	PAF1	-1.23417	7.06743	-2.15058	0.049447	0.337823	-4.51739
10718_at	YKL155C	RSM22	-1.2316	7.03889	-2.8862	0.0119548	0.187875	-3.19099
10773_at	YKL190W	CNB1	1.23005	8.02419	2.40127	0.0307799	0.282776	-4.08202
8997_at	YNL125C	ESBP6	-1.22884	6.91257	-2.00569	0.0645958	0.383728	-4.75827
5574_at	YER133W	GLC7	-1.22881	6.26302	-2.97074	0.0101134	0.175476	-3.03108
11365_at	YAL043C	PTA1	-1.22752	6.73387	-3.07421	0.00823655	0.162899	-2.83408
5429_at	YFL051C	NA	1.22739	6.07491	2.81119	0.0138616	0.200928	-3.33197
7233_at	YBR142W	MAK5	-1.22714	6.25577	-2.70675	0.0170191	0.218833	-3.52661
8035_at	YPL260W	NA	-1.22588	11.3713	-3.74614	0.00216674	0.0858287	-1.53747
9497_i_at	YMR143W	RPS16AorRPS16B	1.22518	3.59681	3.07822	0.00817131	0.161952	-2.82644
7253_g_at	YBR116C	TKL2	-1.22469	9.84813	-2.44166	0.0284833	0.273841	-4.00997
4971_at	YGR045C	NA	1.22366	6.50806	2.35025	0.0339324	0.294859	-4.17231
4876_at	YGR131W	NA	1.2227	8.55559	3.20001	0.00641412	0.142902	-2.5931
11293_at	YAR031W	PRM9	-1.22226	4.4431	-3.97819	0.00137129	0.0655645	-1.08904
9589_at	YMR059W	SEN15	1.22113	5.54131	2.56907	0.0222652	0.248542	-3.77979
8187_at	YOR343C	NA	1.21991	6.98935	3.87798	0.0016701	0.0742522	-1.28246
4557_at	YHL005C	NA	1.21858	4.22149	4.11258	0.00105399	0.0566084	-0.83043
9489_at	YMR135W-A	NA	1.21767	5.77451	3.47372	0.00372028	0.110955	-2.065
3025_s_at	NA	NA	1.21747	5.11705	1.86825	0.0827782	0.435586	-4.97821
10158_at	YLR178C	TFS1	1.21696	8.99731	2.39312	0.031264	0.28503	-4.09649
4199_at	YIL112W	HOS4	-1.21691	6.74865	-1.64373	0.122472	0.526633	-5.31681
11060_at	YJL052W	TDH1	1.21655	9.28981	3.06968	0.008311	0.163209	-2.84274
6810_g_at	YCR068W	ATG15	-1.21652	11.0273	-5.5937	6.59776e-05	0.008437	1.90358
8419_at	YOR127W	RGA1	-1.21619	4.25981	-2.39093	0.0313952	0.285171	-4.10038
7370_at	YBR011C	IPP1	1.21581	7.80916	2.1778	0.0469976	0.32765	-4.47119
9372_at	YMR233W	NA	1.21536	4.72663	2.54136	0.0234952	0.255717	-3.83021
10099_at	YLR251W	SYM1	1.21435	5.04336	3.16702	0.00684918	0.14827	-2.65644
7564_at	YPR166C	MRP2	1.21346	4.52812	3.93192	0.00150182	0.0697197	-1.17829
5081_at	YGL071W	RCS1	-1.2125	8.31467	-1.97741	0.0680092	0.390033	-4.80424
9287_s_at	YMR322C	SNO4orHSP32orHSP33	1.21237	9.0944	3.74624	0.00216633	0.0858287	-1.53728
5010_at	YGL007W	NA	1.21197	7.59015	2.79951	0.014184	0.204552	-3.35383
7290_at	YBR067C	TIP1	1.21119	8.27162	2.38189	0.0319432	0.288106	-4.11641
8359_at	YOR202W	HIS3	1.20934	6.58239	2.74543	0.0157756	0.212222	-3.45477
8980_at	YNL097C	PHO23	1.20781	6.25958	2.24094	0.0417452	0.316826	-4.36296
10684_at	YKL100C	NA	-1.20734	9.87682	-3.36493	0.00461934	0.126047	-2.27533
11260_at	YJL212C	OPT1	1.20653	7.5274	2.25946	0.0403118	0.313331	-4.33094
9977_at	YLR353W	BUD8	-1.20537	7.13814	-3.00367	0.00947431	0.169372	-2.96852
7339_at	YBR026C	ETR1	1.20475	7.24209	2.56261	0.0225463	0.249964	-3.79156
4072_at	YIR036C	NA	1.20441	8.11081	2.71169	0.016855	0.218632	-3.51745
5371_at	YFL015C	NA	1.20315	6.92356	3.28801	0.00538363	0.133027	-2.42374
4380_at	YHR131C	NA	-1.20295	5.52628	-1.95111	0.07133	0.401366	-4.84667
4574_at	YHL034C	SBP1	1.20281	8.16296	2.26896	0.0395946	0.310638	-4.31447
8691_at	YOL143C	RIB4	1.20262	6.84625	2.86962	0.0123529	0.192085	-3.22224
5122_at	YGL120C	PRP43	-1.20171	11.0457	-2.54877	0.0231599	0.25435	-3.81674
8276_at	YOR255W	OSW1	1.20135	5.82796	2.84587	0.0129456	0.19618	-3.2669
10332_at	YLL011W	SOF1	-1.19815	9.2372	-4.55431	0.00044897	0.0330011	0.0103716
10898_at	YJR105W	ADO1	-1.19702	7.6981	-4.03523	0.00122614	0.0618706	-0.97915
7741_at	YPR033C	HTS1	-1.19604	8.09099	-2.12875	0.051496	0.34329	-4.55422
5015_at	YGL002W	ERP6	1.19308	5.76647	2.96163	0.0102975	0.176619	-3.04835
7513_f_at	NA	NA	-1.19295	10.8781	-2.91719	0.0112443	0.184798	-3.13248
2918_s_at	NA	NA	1.19253	5.76297	2.46194	0.027393	0.269561	-3.97362
10136_at	YLR201C	NA	1.19183	7.6791	3.00473	0.00945446	0.169372	-2.96651
4193_at	YIL118W	RHO3	1.19124	4.83409	2.83266	0.0132872	0.197262	-3.2917
7912_at	YPL158C	NA	-1.18757	7.11387	-1.9139	0.0762816	0.419122	-4.90615
7258_at	YBR122C	MRPL36	1.18752	4.62795	3.28773	0.00538663	0.133027	-2.42428
7239_at	YBR103W	SIF2	-1.18726	11.1406	-3.19867	0.00643119	0.142941	-2.59566
7682_at	YPR062W	FCY1	1.18699	8.22647	2.67761	0.0180185	0.221212	-3.58054
6281_at	YDR179W-A	NA	1.18615	4.44135	3.97622	0.00137661	0.0655645	-1.09284
5587_at	YER147C	SCC4	-1.18592	9.0201	-2.22926	0.0426729	0.317765	-4.38308
7870_at	YPL110C	NA	-1.18546	6.93786	-0.999679	0.334417	0.817392	-6.10717
11288_at	YAR023C	NA	1.18303	5.39987	2.24851	0.0411535	0.315849	-4.34989
11083_at	YJL074C	SMC3	1.18283	5.10248	2.54803	0.0231934	0.254419	-3.81809
10210_at	YLR136C	TIS11	1.18264	8.48371	2.91862	0.0112126	0.184637	-3.12978
6408_at	YDR084C	NA	1.18253	6.72627	2.51933	0.0245196	0.260947	-3.87016
8028_at	YPL267W	NA	1.18155	5.52882	3.13009	0.00737108	0.152232	-2.72723
10021_at	YLR306W	UBC12	1.18144	8.71251	2.98699	0.00979293	0.172485	-3.00023
6222_at	YDR257C	SET7	-1.18078	6.90783	-6.12405	2.62202e-05	0.00407942	2.81233
10911_at	YJR118C	ILM1	1.18056	4.79451	4.32173	0.000701959	0.0431822	-0.430306
6655_at	YDL165W	CDC36	1.18009	7.43311	3.75083	0.00214674	0.0858287	-1.52839
6050_at	YDR399W	HPT1	1.17995	5.44866	2.52844	0.0240906	0.258631	-3.85364
10186_s_at	YLR156W	NA	1.17924	6.84744	4.10955	0.00106024	0.0566084	-0.836249
10992_at	YJR015W	NA	-1.17846	7.2189	-2.45787	0.0276089	0.269747	-3.98094
5188_at	YGL191W	COX13	1.1783	7.59961	3.23464	0.00598697	0.139941	-2.52651
10734_at	YKL139W	CTK1	-1.1781	6.02703	-1.22653	0.24021	0.720139	-5.86356
6669_at	YDL194W	SNF3	-1.17789	5.04549	-2.60927	0.0205901	0.24	-3.7063
9697_at	YML058C-A	NA	-1.17769	7.03098	-2.46231	0.0273733	0.269561	-3.97295
4155_at	YIL062C	ARC15	1.17606	6.99056	3.33088	0.00494329	0.130114	-2.34107
4813_at	YGR203W	NA	1.1758	5.62543	2.49079	0.0259103	0.266967	-3.92171
6345_at	YDR154C	CPR1	1.17521	6.09714	3.23732	0.00595512	0.139676	-2.52135
2913_at	NA	NA	-1.17436	5.65211	-3.00635	0.00942418	0.169372	-2.96343
8659_at	YOL084W	PHM7	-1.17399	9.77224	-1.39565	0.184543	0.637096	-5.65622
6419_at	YDR050C	TPI1	1.17346	9.4302	2.37498	0.032368	0.289144	-4.12865
9699_at	YML056C	IMD4	-1.1727	8.73671	-1.83543	0.0877521	0.447954	-5.02937
8920_i_at	YNL067W	RPL9B	1.17243	4.16643	3.05438	0.00856749	0.166273	-2.87195
2779_s_at	NA	NA	1.17176	7.07889	2.4938	0.0257604	0.265717	-3.9163
5615_at	YER087W	NA	-1.1709	7.31268	-2.0568	0.0588213	0.367805	-4.67429
10770_at	YKL192C	ACP1	1.17028	6.43889	3.34483	0.00480794	0.128235	-2.31415
9397_at	YMR215W	GAS3	-1.16979	11.3557	-3.48567	0.00363295	0.109753	-2.04188
9629_at	YMR007W	NA	1.16874	5.17388	2.91853	0.0112147	0.184637	-3.12996
4108_at	YIL016W	SNL1	1.16653	4.41179	2.85279	0.01277	0.195919	-3.25389
7731_at	YPR024W	YME1	-1.16631	6.43257	-1.81083	0.0916545	0.45851	-5.06737
8247_at	YOR310C	NOP58	-1.16561	7.06891	-2.29217	0.0378934	0.304559	-4.27411
10374_at	YLL056C	NA	1.16556	9.07754	3.32335	0.00501795	0.130365	-2.3556
9498_f_at	YMR143W	RPS16AorRPS16B	1.16478	6.9696	2.8722	0.0122899	0.19185	-3.21736
5646_at	YER073W	ALD5	-1.16452	8.48388	-3.24417	0.00587447	0.139105	-2.50817
4448_at	YHR067W	HTD2	1.16438	4.65452	2.55593	0.0228406	0.252029	-3.80372
9327_at	YMR278W	NA	-1.1614	8.8172	-2.76913	0.0150578	0.209173	-3.4106
8638_at	YOL105C	WSC3	1.16122	5.29897	3.4106	0.00421802	0.121048	-2.18708
8827_at	YNR024W	NA	1.16068	4.94662	2.51883	0.0245433	0.260947	-3.87106
4481_at	YHR051W	COX6	1.16012	5.12901	3.31032	0.00514981	0.131708	-2.38073
10231_at	YLR112W	NA	1.15938	6.01485	3.14314	0.00718221	0.150327	-2.70222
2882_at	NA	NA	-1.15782	6.63784	-2.46158	0.0274121	0.269561	-3.97427
7133_at	YBR223C	TDP1	-1.15708	11.4957	-4.60924	0.000404344	0.0301964	0.113681
6054_at	YDR403W	DIT1	-1.15649	7.55498	-2.08173	0.0561813	0.358968	-4.63294
9344_at	YMR294W	JNM1	1.15612	5.58645	2.77748	0.0148125	0.208506	-3.39501
9139_at	YNL255C	GIS2	1.15565	4.06006	3.00288	0.00948917	0.169372	-2.97002
7257_at	YBR121C	GRS1	-1.1556	8.98112	-2.85839	0.0126297	0.19552	-3.24337
5134_at	YGL108C	NA	1.15482	5.01827	3.33622	0.00489103	0.12971	-2.33076
8905_at	YNL036W	NCE103	1.1533	4.78604	1.89572	0.0788122	0.426006	-4.93498
6209_at	YDR244W	PEX5	-1.1523	5.96773	-2.35203	0.0338173	0.294859	-4.16917
10232_at	YLR113W	HOG1	1.15066	5.93038	3.09868	0.00784585	0.157508	-2.78734
11347_at	YAL020C	ATS1	1.14997	8.07841	2.20522	0.0446446	0.322568	-4.42436
8718_at	YOL163W	NA	1.14892	4.83227	2.13169	0.0512157	0.342233	-4.54927
8953_at	YNL079C	TPM1	1.14848	7.21119	2.83893	0.0131241	0.196967	-3.27994
9722_at	YML077W	BET5	1.1482	5.63483	3.55337	0.0031755	0.103648	-1.91079
6825_at	YCR035C	RRP43	-1.1475	9.10068	-4.54112	0.000460431	0.0334845	-0.0144983
3791_s_at	YLL067C	YRF1-5orYRF1-7orYRF1-6orYRF1-3orYRF1-2orYRF1-1	1.14679	10.2644	2.50549	0.0251846	0.262094	-3.89518
10032_at	YLR274W	CDC46	-1.14624	7.02176	-1.30812	0.211884	0.677398	-5.76613
6398_at	YDR074W	TPS2	-1.14621	8.89199	-1.21847	0.243161	0.722045	-5.87291
10412_f_at	YLL064C	PAU4orPAU6orPAU1orPAU2orDAN3	1.14562	7.70921	3.44325	0.00395276	0.116401	-2.12395
8598_at	YOL053W	NA	-1.14498	9.48603	-3.9805	0.00136509	0.0655645	-1.08459
6402_at	YDR078C	SHU2	1.14453	9.00879	2.74314	0.0158466	0.212222	-3.45902
5989_at	YDR475C	NA	1.14363	6.74301	2.80568	0.0140127	0.20249	-3.34228
10483_at	YKR102W	FLO10	1.14289	4.92434	2.44375	0.0283692	0.273841	-4.00623
8843_at	YNR040W	NA	1.14275	5.30984	2.98172	0.00989571	0.17324	-3.01023
5751_at	YEL039C	CYC7	1.14247	4.63331	3.50613	0.00348806	0.108176	-2.00226
10274_at	YLR065C	NA	1.14235	8.57644	3.39972	0.00431031	0.1223	-2.20811
7211_at	YBR164C	ARL1	1.14094	8.44247	2.81878	0.0136557	0.198621	-3.31774
10312_at	YLR016C	NA	1.14043	5.18552	3.11617	0.00757784	0.154589	-2.75388
9570_at	YMR084W	NA	1.13996	6.6552	2.21232	0.0440536	0.321259	-4.41219
8947_at	YNL085W	MKT1	-1.13973	6.05248	-2.0655	0.0578879	0.365174	-4.6599
6263_at	YDR206W	EBS1	-1.1394	6.36855	-2.02261	0.0626287	0.38112	-4.73059
5150_at	YGL139W	NA	-1.13924	5.2322	-3.02954	0.00900037	0.167702	-2.91928
9603_at	YMR026C	PEX12	-1.13844	5.55356	-3.69218	0.00241104	0.0903898	-1.64195
11082_at	YJL075C	NA	1.1381	5.80717	2.93516	0.0108516	0.181297	-3.0985
9153_at	YNL286W	CUS2	1.13785	5.55813	2.74328	0.0158422	0.212222	-3.45876
10040_at	YLR281C	NA	1.13749	6.59673	2.50637	0.0251422	0.261945	-3.89361
9607_at	YMR030W	RSF1	-1.13727	4.47509	-1.90321	0.0777598	0.423258	-4.92311
9540_at	YMR098C	NA	-1.137	8.25873	-2.4992	0.0254928	0.263831	-3.90654
5242_at	YGL227W	VID30	-1.1368	6.49341	-1.51181	0.152803	0.583045	-5.50221
7157_at	YBR202W	CDC47	-1.13663	6.74354	-1.89494	0.0789217	0.426104	-4.9362
7311_at	YBR043C	QDR3	-1.13647	9.07389	-1.94563	0.0720405	0.40366	-4.85547
6566_at	YDL077C	VAM6	1.13623	6.89431	1.78099	0.0965938	0.472591	-5.11303
6591_at	YDL095W	PMT1	-1.13574	8.94173	-2.33634	0.0348439	0.298755	-4.1968
7579_at	YPR181C	SEC23	-1.13474	5.40281	-2.10385	0.0539303	0.352302	-4.59602
9574_at	YMR087W	NA	1.13402	8.2756	2.99469	0.00964456	0.170193	-2.9856
9110_at	YNL238W	KEX2	-1.13378	5.41317	-2.12021	0.0523196	0.344991	-4.56859
9546_at	YMR104C	YPK2	-1.13375	8.27182	-2.20554	0.0446177	0.322568	-4.42381
5056_at	YGL051W	MST27orMST28	1.13302	6.00115	2.38563	0.031715	0.286788	-4.10977
8634_at	YOL063C	NA	-1.13286	10.3803	-1.64033	0.123184	0.527006	-5.32173
10969_at	YJR040W	GEF1	1.13262	3.73084	1.85832	0.0842555	0.439284	-4.99374
10894_at	YJR146W	HMS2	1.13257	7.4074	2.71926	0.0166068	0.216514	-3.5034
10087_at	YLR239C	LIP2	1.13226	8.85408	3.9312	0.00150396	0.0697197	-1.17969
4383_at	YHR134W	WSS1	1.13205	5.98762	2.67895	0.0179711	0.221212	-3.57806
10308_at	YLR012C	NA	1.13179	3.73788	3.60524	0.00286473	0.0975994	-1.81035
11085_at	YJL072C	PSF2	1.13154	6.58011	2.51728	0.0246168	0.260992	-3.87386
7200_at	YBR154C	RPB5	1.13064	7.30714	2.75256	0.0155561	0.211377	-3.44149
10551_at	YKR034W	DAL80	1.13019	4.78662	2.91946	0.011194	0.184637	-3.12819
4779_f_at	YGR214W	RPS0BorRPS0A	1.12874	8.10698	2.41489	0.0299865	0.277978	-4.05778
7728_at	YPR021C	AGC1	-1.12809	4.89572	-2.20099	0.0449998	0.322987	-4.43159
9182_s_at	YNL302C	RPS19BorRPS19A	1.1272	9.42104	3.00955	0.00936448	0.169372	-2.95734
10963_at	YJR079W	BNA2	1.12562	8.64689	3.33024	0.00494961	0.130114	-2.3423
7739_at	YPR031W	NA	-1.12536	9.9627	-1.65597	0.119942	0.522959	-5.29908
5619_at	YER090W	TRP2	-1.12464	9.61425	-3.73463	0.00221668	0.0861181	-1.55976
10545_at	YKR028W	SAP190	-1.12392	6.09886	-2.27362	0.0392473	0.310223	-4.30638
8715_at	YOL166C	NA	1.12309	6.05544	2.90088	0.0116129	0.185696	-3.16329
7321_at	YBR053C	NA	1.12242	8.40715	3.54792	0.00321011	0.10405	-1.92136
10093_at	YLR245C	CDD1	1.12102	5.96568	2.9641	0.0102472	0.17649	-3.04366
6003_at	YDR442W	NA	1.11977	5.09943	2.49502	0.0256998	0.265385	-3.9141
8201_at	YOR357C	GRD19	1.11959	5.22908	3.29545	0.00530449	0.132754	-2.4094
4571_at	YHL037C	NA	1.11783	5.77072	3.08747	0.00802248	0.15968	-2.80876
10230_at	YLR111W	NA	1.11782	7.20929	2.34282	0.0344165	0.296382	-4.1854
9085_at	YNL218W	MGS1	-1.1171	3.63626	-3.73312	0.0022233	0.0861181	-1.56268
10010_at	YLR295C	ATP14	1.11571	4.88669	3.63539	0.00269836	0.0954137	-1.75195
7865_at	YPL115C	BEM3	-1.11523	7.04743	-1.56394	0.140128	0.560296	-5.43024
3024_g_at	NA	NA	1.11457	4.25724	2.99583	0.00962275	0.170193	-2.98343
5372_at	YFL014W	HSP12	1.11405	5.93418	2.08853	0.0554795	0.357667	-4.6216
9011_at	YNL157W	NA	1.11361	7.27108	2.55886	0.0227109	0.251193	-3.79838
11360_at	YAL048C	GEM1	-1.11321	6.20944	-2.27585	0.0390826	0.309445	-4.30251
6538_at	YDL060W	TSR1	-1.11286	11.5897	-2.30549	0.0369482	0.302907	-4.25086
11070_at	YJL043W	NA	1.1128	9.15476	2.84737	0.0129072	0.19618	-3.26407
7694_at	YPR074C	TKL1	-1.11244	10.2069	-2.48067	0.0264216	0.269561	-3.93995
8428_at	YOR136W	IDH2	1.11212	9.34488	3.13584	0.00728724	0.15162	-2.71621
7334_at	YBR021W	FUR4	-1.11157	8.12634	-2.27214	0.0393577	0.31057	-4.30896
7931_at	YPL183W-A	NA	-1.1115	5.11525	-4.7831	0.000290965	0.0240368	0.438533
3247_s_at	NA	NA	1.11097	8.44432	2.30451	0.0370167	0.302931	-4.25257
7874_at	YPL106C	SSE1	-1.11085	6.42959	-1.25352	0.23053	0.706962	-5.83188
6204_at	YDR284C	DPP1	1.11083	6.38349	2.20945	0.0442914	0.321259	-4.41711
9027_at	YNL141W	AAH1	-1.11062	5.7421	-1.6059	0.13059	0.541321	-5.37108
9907_at	YLR416C	NA	1.11051	7.78058	3.48692	0.0036239	0.109753	-2.03946
4510_at	YHR036W	BRL1	-1.1105	8.39035	-3.21599	0.00621333	0.141499	-2.56238
10960_at	YJR076C	CDC11	-1.1097	6.98585	-3.03609	0.00888421	0.167702	-2.90681
8879_at	YNL016W	PUB1	-1.10866	7.14756	-3.17568	0.00673218	0.147178	-2.63981
10554_at	YKR037C	SPC34	1.10709	5.80858	2.08643	0.0556956	0.358149	-4.62511
8752_f_at	NA	NA	-1.10702	11.0784	-2.43773	0.0286995	0.273841	-4.017
9014_at	YNL154C	YCK2	-1.1058	5.06562	-2.87119	0.0123144	0.191912	-3.21926
6560_at	YDL082W	RPL13BorRPL13A	1.10536	8.78545	2.48547	0.0261782	0.268542	-3.93132
6884_at	YCR006C	NA	1.105	5.63235	3.51472	0.00342906	0.107779	-1.98565
8985_at	YNL137C	NAM9	-1.10461	4.89902	-1.99066	0.0663896	0.385654	-4.78275
8353_at	YOR196C	LIP5	-1.10372	5.63653	-3.04301	0.008763	0.167067	-2.89362
5623_at	YER093C-A	NA	1.10361	7.07363	2.26166	0.040145	0.312906	-4.32714
6558_i_at	YDL083C	RPS16AorRPS16B	1.10346	8.13271	2.56066	0.0226317	0.250613	-3.79511
8166_at	YOR367W	SCP1	1.10324	4.60341	2.1139	0.0529356	0.347938	-4.57918
4737_at	YGR261C	APL6	-1.10252	8.41211	-1.84943	0.0855993	0.44285	-5.00762
8421_at	YOR129C	NA	-1.10228	8.85152	-1.68543	0.114036	0.510297	-5.25604
6390_at	YDR110W	FOB1	-1.10205	8.50534	-2.42867	0.0292033	0.276204	-4.03319
6123_at	YDR337W	MRPS28	1.10098	6.95486	2.216	0.0437503	0.321259	-4.40588
4744_at	YGR268C	HUA1	1.09994	5.5923	1.99074	0.0663798	0.385654	-4.78261
5969_at	YDR500C	RPL37B	1.09958	6.93317	1.94939	0.0715523	0.402073	-4.84943
10493_at	YKR068C	BET3	1.09885	6.62575	3.29046	0.00535742	0.133027	-2.41901
4792_at	YGR226C	NA	1.09871	7.25735	2.29612	0.0376102	0.303975	-4.26721
9148_at	YNL291C	MID1	-1.09684	5.20674	-2.98269	0.00987671	0.17324	-3.00839
4932_at	YGR096W	TPC1	1.09655	6.85826	2.48618	0.0261419	0.268465	-3.93002
7768_at	YPL030W	NA	-1.09639	9.34293	-1.17933	0.257901	0.737369	-5.91762
4848_at	YGR148C	RPL24B	1.09325	6.41999	2.77303	0.0149426	0.208506	-3.40331
10073_at	YLR268W	SEC22	1.09288	3.68559	3.26376	0.00564987	0.136436	-2.47046
4366_at	YHR161C	YAP1801	-1.09286	6.85662	-2.23878	0.041915	0.31708	-4.36668
4514_at	NA	NA	1.09262	5.19149	2.168	0.0478654	0.33098	-4.48784
9939_at	YLR404W	NA	1.09215	8.3072	2.61144	0.0205032	0.239546	-3.70232
8934_at	YNL053W	MSG5	-1.09176	7.28076	-2.52517	0.0242439	0.259836	-3.85958
4367_at	YHR162W	NA	1.09013	4.3298	3.99611	0.0013239	0.0644521	-1.0545
10676_at	YKL108W	SLD2	-1.08933	10.1101	-4.53047	0.000469895	0.0334845	-0.0345705
10570_at	YKR007W	MEH1	1.08766	5.2425	3.19129	0.00652627	0.143778	-2.60983
9503_at	YMR148W	NA	1.08693	7.14635	2.72568	0.016399	0.215147	-3.49149
7950_at	YPL208W	NA	-1.0869	9.16015	-2.5823	0.0216999	0.245687	-3.75565
11103_at	YJL099W	CHS6	-1.0867	10.5744	-2.20815	0.0444002	0.321798	-4.41935
7367_at	YBR008C	FLR1	-1.08566	5.61099	-2.32101	0.0358746	0.301418	-4.22369
7072_s_at	YBR299W	MAL12orMAL32	-1.08548	10.8884	-3.5161	0.00341963	0.107779	-1.98296
8015_at	YPL235W	RVB2	-1.08531	6.53987	-3.2162	0.00621082	0.141499	-2.56198
4056_at	YIR020C	NA	1.08424	4.6562	2.58965	0.0213917	0.24472	-3.74221
6049_at	YDR398W	UTP5	-1.08416	11.4938	-2.13536	0.0508675	0.340637	-4.54309
5132_at	YGL110C	CUE3	-1.08369	6.20547	-1.32666	0.205836	0.670176	-5.7433
9759_at	YML126C	ERG13	-1.08327	10.2991	-4.19548	0.000896713	0.0513547	-0.671441
5947_at	YDR523C	SPS1	-1.08327	6.91769	-2.76706	0.0151191	0.20932	-3.41446
6891_at	YCR014C	POL4	-1.08306	9.18736	-1.6333	0.124665	0.530906	-5.33186
6215_at	YDR250C	NA	1.0824	6.63094	3.27212	0.00555665	0.135287	-2.45436
3237_f_at	NA	NA	1.08205	6.94155	2.2239	0.0431055	0.319357	-4.39231
9625_at	YMR003W	NA	1.07984	6.2213	3.25422	0.00575823	0.137828	-2.48884
9141_at	YNL298W	CLA4	-1.07981	5.41891	-1.0578	0.308043	0.79281	-6.04874
10054_at	YLR294C	ATP14	1.07961	6.10998	3.24976	0.00580951	0.138346	-2.49741
5035_at	YGL027C	CWH41	-1.07944	10.2455	-2.14538	0.0499277	0.338718	-4.52617
5718_at	YER018C	SPC25	1.07907	7.58495	2.29618	0.0376061	0.303975	-4.26711
9285_at	YMR320W	NA	1.07897	6.79608	3.15375	0.00703225	0.149524	-2.68188
6937_at	YCL040W	GLK1	-1.07826	9.30665	-1.35446	0.197027	0.65583	-5.70861
6438_at	YDR023W	SES1	-1.07756	5.88288	-3.50114	0.0035229	0.108178	-2.01194
6182_f_at	YDR305C	NA	1.07716	3.90624	1.29573	0.216007	0.68356	-5.78125
9449_at	YMR179W	SPT21	1.07605	4.731	1.50992	0.153279	0.584026	-5.50479
4284_at	YIL167W	SDL1	1.07595	7.89424	2.46093	0.0274463	0.269561	-3.97543
10305_at	YLR009W	RLP24	1.07555	4.30475	2.84196	0.0130457	0.196841	-3.27424
7137_at	YBR227C	MCX1	-1.07523	6.61462	-3.40752	0.00424394	0.121048	-2.19303
10214_at	YLR140W	RRN5	1.07482	8.26822	2.9718	0.0100921	0.175438	-3.02906
10304_at	YLR050C	NA	1.07475	5.68923	1.7538	0.1013	0.484943	-5.15424
6476_at	YDR015C	NA	1.07305	6.70916	2.90342	0.0115547	0.185342	-3.1585
7875_at	YPL105C	NA	-1.07305	6.55575	-2.33131	0.0351787	0.298755	-4.20562
10562_at	YKL002W	DID4	1.07267	5.53529	2.09573	0.0547465	0.355396	-4.60959
6385_at	YDR105C	TMS1	-1.07198	6.72687	-2.01296	0.0637441	0.382424	-4.7464
5624_at	YER093C-A	NA	1.07176	6.34972	2.5144	0.0247546	0.261112	-3.87908
10329_at	YLL014W	NA	1.07161	5.0299	2.68955	0.0176021	0.220854	-3.55846
2610_at	NA	NA	-1.07151	5.72825	-1.88207	0.080761	0.429226	-4.9565
11080_at	YJL077C	ICS3	1.07145	8.15827	2.94075	0.0107321	0.179864	-3.08791
4984_at	YGR011W	NMA2	1.07096	4.30167	2.59044	0.021359	0.24472	-3.74077
6449_at	YDR034W-B	NA	1.0685	4.63634	2.46463	0.0272516	0.269561	-3.9688
8547_at	YOL015W	NA	-1.06807	7.87867	-2.2245	0.0430566	0.319293	-4.39127
6622_at	YDL153C	SAS10	-1.06683	8.33302	-3.02329	0.00911267	0.168449	-2.93119
8797_f_at	NA	NA	-1.06669	10.9421	-2.71075	0.0168863	0.218632	-3.5192
2778_g_at	NA	NA	1.06599	5.84854	2.84646	0.0129304	0.19618	-3.26578
4859_at	YGR158C	MTR3	1.06542	4.56288	2.71491	0.0167491	0.218065	-3.51148
9531_at	YMR089C	YTA12	-1.06416	6.606	-1.97602	0.0681807	0.390575	-4.80649
7344_i_at	YBR031W	RPL4BorRPL4A	-1.06416	4.63623	-4.95538	0.000210759	0.0194795	0.757011
6705_at	YDL203C	NA	-1.06405	6.83513	-2.35219	0.0338074	0.294859	-4.1689
9673_at	YML035C	AMD1	-1.06341	7.1433	-1.83194	0.0882975	0.449637	-5.03479
3310_s_at	NA	NA	-1.06205	11.2535	-1.5264	0.149161	0.578318	-5.48224
7946_at	YPL169C	MEX67	-1.06193	10.0474	-2.30064	0.0372898	0.303457	-4.25934
5329_s_at	YFR031C-A	RPL2BorRPL2A	1.0618	10.2916	2.60819	0.0206338	0.24	-3.70829
4575_i_at	YHL033C	RPL8BorRPL8A	1.06079	7.22901	1.84943	0.0855984	0.44285	-5.00761
7393_at	YBL014C	RRN6	-1.06056	8.93298	-0.711853	0.488238	0.930113	-6.35298
10352_at	YLL034C	RIX7	-1.05996	5.83847	-2.42222	0.0295676	0.276336	-4.04471
10468_at	YKR089C	NA	1.05989	5.2268	1.08544	0.296049	0.782171	-6.01997
4912_at	YGR076C	MRPL25	1.0597	7.04003	2.94481	0.0106463	0.178747	-3.08023
6195_at	YDR275W	BSC2	1.05901	7.32777	3.14739	0.00712173	0.150287	-2.69407
10735_at	YKL138C	MRPL31	1.05846	3.95265	2.83069	0.0133389	0.197262	-3.2954
10388_at	YLL043W	FPS1	-1.0575	7.81237	-1.61237	0.129168	0.538182	-5.36185
7987_at	YPL217C	BMS1	-1.05629	4.87372	-3.62324	0.00276417	0.095924	-1.77547
6577_at	YDL109C	NA	-1.05535	11.4369	-2.69899	0.0172798	0.219864	-3.54099
7724_at	YPR017C	DSS4	1.05385	6.32484	2.68725	0.0176816	0.221212	-3.56272
10215_at	YLR096W	KIN2	-1.05251	7.14051	-1.60401	0.131006	0.542323	-5.37376
8032_at	YPL263C	KEL3	-1.05237	6.08098	-1.58313	0.135695	0.552907	-5.40332
11374_at	YAL035W	FUN12	-1.05191	6.95324	-2.10438	0.053877	0.3522	-4.59513
10777_at	YKL186C	MTR2	1.05171	7.73623	2.42949	0.0291573	0.276048	-4.03172
5634_at	YER063W	THO1	1.05106	6.06582	2.68824	0.0176474	0.221125	-3.56088
9865_f_at	YLR461W	PAU4orPAU6orPAU1orPAU2orDAN3	1.05083	8.66462	3.73067	0.00223409	0.0861785	-1.56741
4407_at	YHR114W	BZZ1	-1.05071	6.98985	-2.40858	0.0303515	0.280506	-4.06901
10879_at	YJR131W	MNS1	-1.05068	6.40462	-2.43746	0.0287144	0.273841	-4.01749
8875_at	YNL020C	ARK1	-1.05062	3.3295	-2.92153	0.0111483	0.184521	-3.12429
7254_at	YBR117C	TKL2	-1.05044	7.8854	-1.7911	0.0948956	0.467664	-5.09763
4961_at	YGR035C	NA	1.04931	5.11097	2.58048	0.021777	0.245814	-3.75897
10306_at	YLR010C	TEN1	1.0491	4.65159	2.7949	0.0143135	0.205881	-3.36247
9610_at	YMR032W	HOF1	-1.04888	6.56891	-1.76019	0.100177	0.48239	-5.1446
4144_at	YIL027C	KRE27	1.04864	4.46802	2.94953	0.0105472	0.178367	-3.07129
5683_at	YER028C	MIG3	-1.04856	5.85167	-2.83075	0.0133374	0.197262	-3.29529
5298_at	YGL262W	NA	1.04831	5.53188	2.82329	0.0135351	0.198401	-3.3093
10411_f_at	YLL065W	NA	1.04742	5.70245	2.37651	0.0322734	0.289046	-4.12594
6035_at	YDR429C	TIF35	1.04702	8.52347	2.83523	0.0132202	0.197262	-3.28689
4948_at	YGR067C	NA	-1.04539	9.69232	-2.29124	0.0379601	0.304559	-4.27573
4494_at	YHR021C	RPS27B	1.04531	8.45419	2.99491	0.00964023	0.170193	-2.98517
10719_at	YKL154W	SRP102	1.04464	4.83433	3.17583	0.00673015	0.147178	-2.63952
8862_at	YNR014W	NA	1.04366	5.44485	2.03229	0.0615286	0.376636	-4.71471
9578_at	YMR047C	NUP116	-1.04333	5.90663	-1.34849	0.198895	0.658865	-5.71612
10150_at	YLR170C	APS1	1.04307	6.89399	3.01733	0.0092211	0.168926	-2.94254
10295_at	YLR043C	TRX1	1.04208	5.48631	2.52816	0.0241038	0.258631	-3.85415
4945_at	YGR064W	NA	1.04207	5.58929	2.65392	0.0188727	0.227174	-3.62426
7707_i_at	YPR043W	RPL43A	1.04156	7.74343	2.78687	0.0145415	0.207244	-3.37748
2149_at	NA	NA	-1.04064	6.85315	-1.99847	0.0654523	0.385532	-4.77005
4845_at	YGR145W	ENP2	-1.0406	8.42885	-2.24646	0.0413125	0.315849	-4.35342
11354_at	YAL013W	DEP1	1.04053	7.98221	3.60524	0.00286473	0.0975994	-1.81035
5338_at	YFR039C	NA	-1.04029	4.94685	-3.55869	0.00314213	0.103648	-1.9005
8540_at	YOR022C	NA	-1.03931	7.09337	-1.6371	0.123862	0.529228	-5.32638
6462_at	YDR001C	NTH1	-1.0389	8.17244	-1.52733	0.148933	0.578083	-5.48097
10592_at	YKL015W	PUT3	-1.0388	4.52133	-3.77483	0.00204724	0.0848222	-1.48195
4827_at	YGR172C	YIP1	1.03863	6.48154	3.84279	0.00179012	0.0777244	-1.35049
7328_at	YBR015C	MNN2	-1.03838	7.28009	-1.31131	0.210833	0.675867	-5.76221
9074_at	YNL229C	URE2	-1.03795	8.64205	-4.08199	0.00111891	0.0586799	-0.889202
9066_at	YNL193W	NA	-1.03695	5.29484	-2.69176	0.0175261	0.220207	-3.55437
11344_at	YAL023C	PMT2	-1.03668	8.13433	-1.13869	0.273925	0.754729	-5.96279
10572_at	YKR009C	FOX2	-1.03609	6.9263	-0.837789	0.416211	0.887669	-6.2546
5373_at	YFL013C	IES1	-1.03547	7.24115	-1.23839	0.235917	0.714332	-5.84971
8967_at	YNL110C	NOP15	1.03544	7.23268	1.60761	0.130212	0.540708	-5.36864
7636_at	YPR105C	COG4	-1.03519	7.89391	-1.16828	0.262189	0.742303	-5.93004
9615_at	YMR037C	MSN2	1.03502	5.9034	1.44958	0.169186	0.613578	-5.58584
10011_at	YLR296W	NA	1.03446	6.03913	2.51308	0.0248179	0.261189	-3.88147
6084_at	YDR387C	NA	-1.03443	7.04363	-2.29426	0.0377431	0.304259	-4.27045
10464_at	YKR085C	MRPL20	1.03436	5.92032	2.90032	0.0116259	0.185696	-3.16436
5020_at	YGR003W	CUL3	-1.03368	6.05718	-1.5654	0.139787	0.560296	-5.4282
10203_at	YLR129W	DIP2	-1.03367	6.34335	-1.36969	0.192334	0.651075	-5.68938
8338_at	YOR226C	ISU2	1.03352	6.98791	2.7058	0.0170509	0.218941	-3.52838
6580_at	YDL106C	PHO2	-1.03321	8.91488	-3.19232	0.00651295	0.143778	-2.60786
10481_at	YKR100C	SKG1	1.03274	6.09318	2.39169	0.0313495	0.285171	-4.09902
2651_s_at	NA	NA	-1.03272	4.39136	-2.81948	0.0136371	0.198621	-3.31644
4135_at	YIL036W	CST6	-1.03189	6.52375	-1.79684	0.0939421	0.465225	-5.08885
6373_g_at	NA	NA	1.03162	8.05965	2.47703	0.0266077	0.269561	-3.9465
9567_at	YMR081C	ISF1	1.03146	6.79031	3.88494	0.00164735	0.0742522	-1.26902
8530_g_at	YOR012W	NA	1.0289	7.92163	2.95307	0.0104735	0.177442	-3.06458
4083_at	YIR002C	MPH1	-1.02787	9.25386	-1.53795	0.146331	0.572747	-5.46634
6670_at	YDL193W	NA	-1.02738	5.91757	-3.86643	0.00170855	0.0748796	-1.30478
9908_at	YLR417W	VPS36	-1.02693	10.2316	-3.218	0.00618858	0.141499	-2.55852
8026_at	YPL269W	KAR9	-1.02671	3.9135	-3.86645	0.00170851	0.0748796	-1.30476
4980_at	YGR008C	STF2	1.02654	3.75033	2.32231	0.0357864	0.301134	-4.22142
9122_at	YNL272C	SEC2	-1.02644	8.07763	-1.48005	0.160991	0.599223	-5.54522
7735_at	YPR028W	YOP1	1.02644	6.11022	2.8749	0.0122246	0.19147	-3.21228
10482_at	YKR101W	SIR1	-1.02635	7.85243	-1.99503	0.0658633	0.385532	-4.77564
7234_at	YBR143C	SUP45	-1.02616	8.73519	-2.78226	0.0146738	0.207799	-3.38608
5017_at	YGR001C	NA	1.02597	4.34605	3.60024	0.0028933	0.0982142	-1.82003
4125_at	YIL046W	MET30	-1.02575	4.66563	-1.44562	0.170276	0.615834	-5.59107
6545_at	YDL053C	PBP4	1.02493	7.85669	3.63064	0.00272392	0.0955932	-1.76115
4314_at	YHR200W	RPN10	1.02378	8.61375	1.91637	0.0759436	0.418144	-4.90222
7842_at	YPL093W	NOG1	-1.02324	8.34737	-1.49162	0.157966	0.592428	-5.52963
8457_at	YOR076C	SKI7	-1.02303	8.07743	-1.8836	0.0805408	0.429027	-4.9541
5018_at	YGR001C	NA	1.02261	4.59634	3.28534	0.00541232	0.133309	-2.42889
10228_at	YLR109W	AHP1	1.02177	6.11349	2.72615	0.0163839	0.215147	-3.49061
7680_at	YPR060C	ARO7	1.02172	8.47368	2.91331	0.0113309	0.185104	-3.13981
4965_at	YGR039W	NA	1.02164	6.11533	3.3224	0.00502747	0.130365	-2.35743
9322_at	YMR314W	PRE5	1.02117	4.44758	2.66953	0.0183054	0.221923	-3.59546
4368_at	NA	NA	1.02069	5.28976	2.29458	0.0377203	0.304259	-4.2699
6608_at	YDL123W	SNA4	1.02047	4.57069	2.76651	0.0151356	0.20932	-3.41549
6279_at	YDR178W	SDH4	1.02	8.31484	2.54423	0.023365	0.255401	-3.825
10156_at	YLR176C	RFX1	-1.01989	4.76316	-2.31689	0.0361571	0.301627	-4.23092
11033_at	YJR010C-A	SPC1	1.01953	5.50137	3.31947	0.00505689	0.130765	-2.36309
6920_at	YCL057W	PRD1	-1.019	6.89794	-1.26782	0.225523	0.699189	-5.81487
10804_at	YKL208W	CBT1	1.01894	7.49795	2.85415	0.0127358	0.195919	-3.25134
10031_at	YLR316C	TAD3	1.01869	8.30473	2.78968	0.0144613	0.207244	-3.37222
6013_at	YDR454C	GUK1	1.01817	8.70996	2.56677	0.0223648	0.248542	-3.78398
11372_at	YAL037W	NA	1.01778	7.12931	2.26776	0.0396851	0.310789	-4.31656
9375_at	YMR236W	TAF9	1.01729	7.6562	1.74901	0.10215	0.48602	-5.16146
11425_s_at	NA	NA	-1.01649	7.14071	-1.55957	0.141157	0.561918	-5.43634
5700_at	YER044C-A	MEI4	-1.0158	9.29033	-3.49943	0.00353483	0.108189	-2.01523
5359_at	YFR017C	NA	1.0153	5.21691	2.76342	0.0152277	0.209972	-3.42125
4786_at	YGR220C	MRPL9	1.01491	8.23747	2.44691	0.0281972	0.273841	-4.00057
5391_at	YFL040W	NA	1.01434	6.52701	2.93493	0.0108565	0.181297	-3.09893
2912_at	NA	NA	-1.01413	4.38819	-2.63899	0.0194308	0.230986	-3.65174
10013_at	YLR298C	YHC1	1.01237	5.34572	2.32263	0.0357648	0.301134	-4.22087
7708_f_at	YPR043W	RPL43A	1.01221	9.33035	2.60619	0.0207143	0.240209	-3.71196
4970_at	YGR044C	RME1	-1.01182	6.22808	-3.63149	0.00271932	0.0955932	-1.7595
7667_at	YPR091C	NA	-1.01137	7.19573	-1.50437	0.154688	0.585884	-5.51234
5433_at	YFL047W	RGD2	-1.0112	8.76442	-1.63099	0.125157	0.532515	-5.33519
8896_at	YNL046W	NA	1.01057	5.29812	3.20537	0.00634608	0.142406	-2.5828
5052_at	YGL055W	OLE1	-1.01049	7.03211	-1.73447	0.104768	0.490876	-5.18329
8584_at	YOL023W	IFM1	-1.01025	8.06362	-1.87649	0.0815706	0.431509	-4.96528
3443_f_at	NA	NA	1.00979	7.59954	2.20039	0.0450512	0.322987	-4.43264
8464_at	YOR083W	WHI5	1.00962	7.2629	2.14448	0.050012	0.338797	-4.5277
8701_at	YOL133W	HRT1	1.00838	4.85368	2.29074	0.0379961	0.304559	-4.2766
6291_at	YDR189W	SLY1	-1.00828	8.98684	-2.69622	0.0173737	0.219951	-3.54611
7565_at	YPR167C	MET16	1.00802	8.17524	2.89807	0.0116776	0.186024	-3.16859
6596_at	YDL132W	CDC53	-1.00799	4.76387	-1.64236	0.122759	0.526633	-5.3188
7837_at	YPL098C	NA	1.00793	8.08386	2.19452	0.045549	0.324086	-4.44266
8286_at	YOR265W	RBL2	1.00773	5.90027	2.50706	0.0251084	0.261885	-3.89235
10985_at	YJR056C	NA	1.00772	6.80392	1.88477	0.0803714	0.429027	-4.95224
4420_at	YHR126C	NA	1.00689	4.42144	1.70064	0.111086	0.503852	-5.23361
11370_at	YAL039C	CYC3	1.00688	8.72502	1.54299	0.14511	0.569661	-5.45937
5983_at	YDR469W	SDC1	1.00682	4.13702	1.888	0.0799084	0.429027	-4.94715
5506_s_at	YEL012W	UBC8	1.00543	5.93296	2.08185	0.0561684	0.358968	-4.63273
9478_at	YMR166C	NA	-1.00518	7.18228	-3.34855	0.0047725	0.128172	-2.30697
10569_at	YKR006C	MRPL13	1.00367	5.91735	2.59716	0.0210813	0.242656	-3.72847
4447_at	YHR066W	SSF1	1.00337	4.36589	1.68616	0.113893	0.510297	-5.25496
10738_i_at	YKL180W	RPL17AorRPL17B	1.00268	9.44393	3.20985	0.00628975	0.142167	-2.57419
11335_at	YAL031C	NA	-1.00245	7.61212	-1.88739	0.0799965	0.429027	-4.94812
2436_g_at	NA	NA	1.00214	7.77764	2.32731	0.0354474	0.29973	-4.21264
5591_at	YER106W	MAM1	-1.00186	5.48666	-2.69365	0.0174616	0.220207	-3.55088
9328_at	YMR279C	NA	-1.00166	7.20469	-2.45536	0.0277426	0.270049	-3.98544
8361_at	YOR204W	DED1	-1.00022	6.04391	-2.16182	0.0484214	0.333344	-4.49834
9587_at	YMR057C	NA	0.999949	7.274	2.88724	0.0119302	0.187875	-3.18902
6562_at	YDL080C	THI3	-0.999412	11.0518	-3.66828	0.00252799	0.0915334	-1.68824
7111_at	YBR246W	NA	-0.999205	3.58564	-2.18444	0.0464168	0.326053	-4.45986
9058_at	YNL201C	PSY2	0.998358	4.85125	2.14062	0.0503721	0.339984	-4.53421
7899_at	YPL126W	NAN1	-0.998098	5.83319	-1.26336	0.227076	0.700978	-5.8202
4189_at	YIL075C	RPN2	-0.997456	4.71873	-2.69174	0.0175269	0.220207	-3.55441
6343_at	YDR152W	GIR2	0.996684	4.64843	2.0114	0.0639261	0.383023	-4.74895
8482_at	YOR054C	VHS3	-0.996642	4.75163	-2.82378	0.0135219	0.198401	-3.30837
10627_at	YKL069W	NA	0.996546	6.13199	1.62378	0.126697	0.533878	-5.34554
10700_at	YKL128C	PMU1	0.996498	9.58156	2.63181	0.0197049	0.23373	-3.66493
6240_at	YDR229W	IVY1	0.996392	7.2963	3.0698	0.00830909	0.163209	-2.84251
2458_g_at	NA	NA	0.9948	8.8158	2.57213	0.0221331	0.248114	-3.77421
6883_at	YCR005C	CIT2	-0.994495	9.20496	-2.24647	0.0413121	0.315849	-4.35341
5935_at	YDR511W	ACN9	0.993321	5.2914	2.53904	0.023601	0.255883	-3.83441
9602_at	YMR025W	CSI1	0.993007	6.71894	2.9591	0.0103493	0.176619	-3.05315
5388_at	YFR001W	LOC1	0.992826	6.51758	2.72621	0.0163821	0.215147	-3.49051
8425_s_at	YOR133W	EFT1orEFT2	-0.992656	7.18789	-2.03641	0.061066	0.375559	-4.70794
7975_at	YPL229W	NA	0.992105	5.15551	2.70778	0.0169848	0.218833	-3.5247
8012_at	YPL238C	NA	-0.992053	5.53699	-3.0034	0.00947944	0.169372	-2.96904
7092_at	YBR274W	CHK1	-0.991715	6.26585	-2.21615	0.0437383	0.321259	-4.40563
6813_at	YCR072C	NA	-0.991594	9.31366	-2.34922	0.0339993	0.294859	-4.17413
7638_at	YPR107C	YTH1	0.991523	6.79203	2.77573	0.0148636	0.208506	-3.39828
10170_g_at	YLR140W	RRN5	0.990763	9.29632	2.56706	0.0223524	0.248542	-3.78345
11180_at	YJL158C	CIS3	0.989939	7.62641	2.43738	0.0287188	0.273841	-4.01763
9606_at	YMR029C	FAR8	-0.989513	9.55235	-3.38029	0.00448029	0.12522	-2.24566
11231_at	YJL195C	NA	-0.989337	8.5989	-2.01363	0.0636659	0.382424	-4.7453
7296_at	YBR073W	RDH54	-0.989276	8.40758	-1.69381	0.112403	0.506655	-5.2437
9324_at	YMR316W	DIA1	0.989193	10.4753	2.83599	0.0132003	0.197262	-3.28546
7815_at	YPL074W	YTA6	-0.988542	5.84798	-1.85836	0.0842503	0.439284	-4.99369
4969_at	YGR043C	NA	0.988151	7.38254	3.63601	0.00269506	0.0954137	-1.75075
9933_at	YLR398C	SKI2	-0.988013	5.11495	-1.1897	0.253932	0.732809	-5.9059
5304_at	YFR050C	PRE4	0.98798	7.75191	3.04485	0.00873102	0.167067	-2.89011
7346_at	YBR032W	NA	0.987852	5.79178	2.08961	0.0553695	0.357204	-4.61981
8804_at	YNR046W	TRM112	0.986878	6.99921	2.1637	0.0482512	0.332657	-4.49514
10322_at	YLR026C	SED5	-0.986624	4.89448	-3.21913	0.00617469	0.141499	-2.55635
7071_s_at	YBR298C	MAL31	-0.986311	9.56004	-2.21254	0.0440353	0.321259	-4.41181
6931_at	YCL046W	NA	-0.985826	8.21276	-1.67837	0.115428	0.511869	-5.2664
9926_at	NA	NA	0.985639	8.1633	2.37618	0.0322935	0.289046	-4.12651
6896_at	YCL036W	GFD2	-0.985283	11.7018	-2.74026	0.0159365	0.212222	-3.46439
6201_at	YDR281C	PHM6	0.984885	4.21512	2.15995	0.04859	0.334011	-4.5015
10653_at	YKL086W	SRX1	0.984848	7.81413	2.30142	0.0372345	0.303457	-4.25797
6303_at	YDR157W	RPA14	0.984813	6.56727	2.21618	0.0437351	0.321259	-4.40556
7703_at	YPR039W	TIP41	0.984461	8.52381	2.29628	0.037599	0.303975	-4.26694
10618_at	YKL034W	TUL1	-0.984379	7.28034	-0.869382	0.399285	0.874548	-6.22765
6370_at	YDR091C	RLI1	0.983531	6.05172	1.35443	0.197038	0.65583	-5.70866
6067_at	YDR416W	SYF1	-0.983191	6.60176	-1.60174	0.131509	0.542909	-5.37699
5207_at	YGL218W	NA	-0.983155	6.95286	-4.00698	0.00129596	0.0640094	-1.03355
8297_at	YOR231W	MKK1	-0.982601	5.67704	-2.4793	0.0264917	0.269561	-3.94243
6550_at	YDL091C	UBX3	-0.98252	8.05563	-1.38836	0.186703	0.640006	-5.66557
4244_at	YIL157C	NA	0.982488	6.32351	3.02442	0.00909236	0.168407	-2.92904
8868_at	YNL027W	CRZ1	-0.982282	6.49871	-2.12872	0.0514995	0.34329	-4.55428
10928_at	YJR089W	BIR1	-0.982282	5.10969	-1.84896	0.0856701	0.44285	-5.00835
8671_at	YOL117W	RRI2	-0.982213	7.97319	-1.36151	0.194843	0.654603	-5.69973
11364_at	YAL044C	GCV3	0.981669	5.49327	2.67924	0.0179612	0.221212	-3.57754
4790_at	YGR224W	AZR1	-0.981572	6.6666	-2.15122	0.0493878	0.337823	-4.5163
7738_at	YPR030W	CSR2	-0.981268	5.87784	-1.87535	0.0817363	0.432054	-4.96707
5114_at	YGL083W	SCY1	-0.981	8.04481	-1.98266	0.0673629	0.388169	-4.79573
2765_s_at	NA	NA	-0.980958	6.81939	-2.52979	0.0240281	0.258631	-3.85121
4359_at	YHR154W	RTT107	-0.980763	4.86763	-0.974487	0.346338	0.829157	-6.13161
9113_at	YNL235C	NA	0.979402	6.21786	2.96593	0.0102101	0.17649	-3.04019
4745_at	YGR269W	NA	0.979163	5.86466	2.18238	0.0465963	0.326053	-4.46338
10350_at	YLR008C	PAM18	0.978912	7.21449	3.27135	0.00556511	0.135287	-2.45583
3193_at	YHL045W	NA	0.978158	9.57615	3.00144	0.00951628	0.169531	-2.97276
4749_at	YGR273C	NA	0.978132	4.84336	2.58694	0.0215048	0.245282	-3.74716
9034_at	YNL179C	NA	0.978083	6.44545	1.79908	0.093572	0.463638	-5.08541
6794_at	YCR099C	NA	0.97768	5.37681	2.06998	0.0574115	0.363347	-4.65246
10376_at	YLL054C	NA	-0.977264	6.96597	-1.26831	0.225354	0.699189	-5.81429
7923_at	YPL147W	PXA1	-0.976324	5.37501	-2.31483	0.0362985	0.302002	-4.23452
11095_at	YJL062W	LAS21	-0.97624	7.80507	-1.10502	0.287763	0.772149	-5.99921
10377_at	YLL053C	AQY2	0.975988	7.38101	2.40957	0.0302941	0.280273	-4.06725
10065_at	YLR262C	YPT6	0.975611	3.13873	3.73637	0.00220904	0.0861181	-1.55638
8922_at	YNL066W	SUN4	0.975557	7.04357	1.72564	0.106385	0.492658	-5.19647
10976_at	YJR047C	ANB1	0.974096	7.43001	1.95612	0.0706865	0.39986	-4.83861
10415_at	YLL061W	MMP1	-0.973775	4.98061	-2.57117	0.0221744	0.248199	-3.77595
8828_at	YNR025C	NA	0.973731	7.21869	3.41574	0.00417509	0.120911	-2.17714
11023_at	YJR001W	AVT1	-0.973062	7.61408	-1.29385	0.216638	0.685299	-5.78353
5690_at	YER035W	EDC2	0.972582	6.12986	2.37944	0.0320929	0.288619	-4.12074
8329_at	YOR218C	NA	0.972214	6.79006	2.46581	0.0271894	0.269561	-3.96667
5575_at	YER134C	NA	0.972206	4.44151	2.63051	0.0197551	0.234028	-3.66733
10499_at	YKR074W	NA	0.972034	6.52788	3.2175	0.00619473	0.141499	-2.55948
10984_at	YJR055W	HIT1	0.971145	5.97103	2.42231	0.0295624	0.276336	-4.04454
8859_at	YNR011C	PRP2	-0.971106	7.26944	-1.50231	0.155213	0.586843	-5.51514
10016_at	YLR301W	NA	0.970712	7.72355	3.00937	0.0093678	0.169372	-2.95768
10920_at	YJR079W	NA	0.970114	10.4889	4.16493	0.000951666	0.0538412	-0.729973
4850_at	YGR150C	NA	-0.968676	5.52722	-1.04607	0.313239	0.799805	-6.06076
4552_at	YHL010C	NA	-0.968535	6.03664	-1.57958	0.136505	0.554034	-5.40831
5787_at	YEL048C	NA	0.968381	5.1344	3.20563	0.00634271	0.142406	-2.58228
4715_at	YGR285C	ZUO1	-0.968358	5.95372	-1.45048	0.168939	0.613578	-5.58465
5610_at	YER082C	UTP7	-0.968271	9.02195	-2.28038	0.038749	0.308636	-4.29464
10518_at	YKR046C	PET10	0.968268	6.61039	2.61146	0.0205024	0.239546	-3.70228
9494_at	YMR140W	SIP5	-0.968239	8.18886	-1.6545	0.120243	0.523294	-5.30121
8656_at	YOL087C	NA	-0.968198	6.15654	-0.852263	0.408399	0.882225	-6.24236
9521_at	YMR122C	NA	0.967365	3.89698	2.44467	0.0283192	0.273841	-4.00459
5303_at	YFR049W	YMR31	0.967147	5.67944	3.59068	0.00294875	0.0995936	-1.83855
6148_at	YDR317W	HIM1	-0.966873	8.86713	-4.20324	0.000883289	0.0512143	-0.656595
4935_at	YGR054W	NA	-0.966095	6.66004	-2.29988	0.0373433	0.303457	-4.26065
8379_at	YOR177C	MPC54	0.965938	5.73833	1.47349	0.162726	0.601073	-5.55402
4061_at	YIR025W	MND2	0.965815	9.97997	4.79925	0.000282258	0.0235843	0.468531
6040_i_at	YDR433W	NPL3	-0.965296	5.62074	-2.8689	0.0123704	0.192085	-3.22359
5322_at	YFR025C	HIS2	0.965066	6.57613	2.23247	0.0424164	0.317765	-4.37757
7834_at	YPL101W	ELP4	-0.964797	5.58173	-2.25378	0.0407462	0.315375	-4.34077
5990_at	YDR476C	NA	0.964637	6.88073	1.34084	0.201306	0.663321	-5.72569
6119_at	YDR333C	NA	-0.964504	10.3946	-1.32659	0.205858	0.670176	-5.74339
5957_at	YDR533C	HSP31	0.964361	10.75	2.42297	0.0295249	0.276336	-4.04336
4191_at	YIL073C	SPO22	-0.964183	5.72723	-1.17587	0.25924	0.738258	-5.92153
7090_at	YBR272C	HSM3	-0.964096	8.29936	-4.14219	0.000994816	0.0552774	-0.7736
8717_at	YOL164W	NA	-0.963233	8.74833	-2.136	0.0508073	0.34053	-4.54201
9769_g_at	YML117W	NAB6	0.963154	6.30041	1.36082	0.195057	0.654603	-5.70061
4087_at	YIR006C	PAN1	0.962983	7.50007	1.6287	0.125642	0.532596	-5.33847
6159_at	YDR327W	NA	0.962955	7.5047	3.30059	0.00525048	0.132349	-2.39949
9918_at	YLR383W	SMC6	-0.962112	4.76917	-1.62034	0.127437	0.534613	-5.35046
6047_at	YDR440W	DOT1	-0.961964	7.02929	-2.39802	0.0309718	0.283453	-4.08778
9935_at	YLR400W	NA	0.961593	7.36405	3.16493	0.00687767	0.14827	-2.66044
8529_at	YOR012W	NA	0.961455	5.42437	2.42454	0.0294363	0.276336	-4.04057
8861_at	YNR013C	PHO91	-0.9613	7.01228	-1.34249	0.200783	0.662932	-5.72362
10338_at	YLL005C	SPO75	-0.961107	5.81245	-1.59903	0.132111	0.544092	-5.38083
6099_at	YDR358W	GGA1	-0.960129	7.01995	-1.03124	0.319898	0.805014	-6.07579
6190_at	YDR270W	CCC2	-0.959853	8.26322	-1.98842	0.0666613	0.3859	-4.78639
4816_at	YGR206W	NA	0.959492	4.65391	1.80128	0.0932108	0.462269	-5.08204
6489_at	YDL018C	ERP3	0.959478	6.56433	1.82583	0.0892566	0.453078	-5.04424
6038_at	YDR432W	NPL3	-0.959376	7.74597	-2.47984	0.0264639	0.269561	-3.94145
10692_at	YKL136W	NA	0.959179	7.61786	4.53177	0.000468728	0.0334845	-0.0321181
11131_at	YJL118W	NA	0.959142	7.55175	2.47227	0.0268529	0.269561	-3.95506
7142_at	YBR232C	NA	-0.958806	8.38915	-2.46439	0.0272641	0.269561	-3.96922
9441_at	YMR172C-A	NA	-0.958756	6.62706	-3.24387	0.00587806	0.139105	-2.50876
11383_at	YAL064C-A	NA	0.95873	4.45199	3.4532	0.00387525	0.114479	-2.1047
4743_at	YGR267C	FOL2	0.957504	6.72835	2.46172	0.0274048	0.269561	-3.97402
6311_at	YDR165W	TRM82	-0.957165	8.70196	-3.82166	0.00186631	0.0799175	-1.39133
7971_at	YPL233W	NSL1	-0.957148	5.52499	-2.48473	0.0262155	0.26863	-3.93265
7163_at	YBR207W	FTH1	-0.957105	7.68465	-2.67437	0.0181329	0.221849	-3.58652
11094_at	YJL063C	MRPL8	0.956901	8.57943	2.28288	0.0385658	0.307702	-4.29028
4224_at	YIL132C	CSM2	0.956694	6.48303	2.23988	0.0418284	0.316826	-4.36479
8966_at	YNL111C	CYB5	0.955404	3.32433	2.15699	0.0488596	0.335618	-4.50653
10905_at	YJR112W	NNF1	0.954913	5.41276	1.98396	0.0672049	0.387736	-4.79364
4440_at	YHR102W	KIC1	-0.954702	5.2941	-2.47242	0.0268453	0.269561	-3.95479
3299_f_at	YGL260W	NA	0.954606	8.23051	2.52997	0.0240197	0.258631	-3.85088
7401_at	YBL051C	PIN4	-0.954458	10.1437	-1.95553	0.0707626	0.39986	-4.83957
10238_at	YLR074C	BUD20	0.954418	5.22903	2.03265	0.0614886	0.376636	-4.71412
4179_at	YIL087C	NA	0.95404	4.50781	2.13987	0.0504422	0.339984	-4.53547
7150_at	YBR194W	NA	0.953764	7.60434	2.24266	0.0416097	0.316605	-4.35999
10585_at	YKL022C	CDC16	-0.953676	6.06488	-1.21398	0.24482	0.724373	-5.87811
4503_at	YHR029C	NA	0.953653	8.36842	2.26957	0.0395496	0.310638	-4.31342
11225_at	YJL201W	ECM25	-0.952769	8.61362	-1.99365	0.0660293	0.385532	-4.77789
9648_at	YML016C	PPZ1	0.951936	9.89088	2.41977	0.0297066	0.277034	-4.04907
4428_at	YHR092C	HXT4	-0.951309	8.76152	-2.60791	0.0206449	0.24	-3.7088
4160_at	YIL057C	NA	0.95105	6.97648	2.05768	0.0587265	0.36768	-4.67284
6619_at	YDL156W	NA	-0.95069	10.1963	-1.7013	0.110961	0.503559	-5.23264
7580_at	YPR182W	SMX3	0.950014	5.08945	2.54083	0.0235192	0.255717	-3.83116
7148_at	YBR192W	RIM2	-0.949848	8.00402	-3.11025	0.00766757	0.154928	-2.76521
8325_at	YOR214C	NA	0.949516	5.35378	3.50782	0.00347637	0.108173	-1.99899
7217_at	YBR126C	TPS1	-0.949219	9.80285	-2.30042	0.037305	0.303457	-4.25971
8700_at	YOL134C	NA	0.949157	4.80441	2.34832	0.0340576	0.294859	-4.17571
4231_at	YIL125W	KGD1	0.94829	8.73763	2.54342	0.0234016	0.255483	-3.82647
4349_at	YHR189W	PTH1	0.947163	6.32816	2.8918	0.0118232	0.187703	-3.18043
9996_at	YLR327C	NA	0.945731	10.2049	3.37669	0.00451249	0.125696	-2.25261
4896_at	YGR106C	NA	0.945539	5.80254	2.67972	0.0179441	0.221212	-3.57664
10056_at	YLR254C	NDL1	0.94537	6.96694	2.18214	0.0466174	0.326053	-4.46379
9768_at	YML117W	NAB6	0.944081	4.36132	1.7885	0.0953296	0.468863	-5.10159
6393_at	YDR069C	DOA4	-0.943236	5.93433	-1.39345	0.185193	0.637471	-5.65905
10514_at	YKR042W	UTH1	-0.942899	9.48876	-2.43303	0.0289598	0.275575	-4.0254
4734_at	YGR258C	RAD2	-0.942743	6.32453	-1.94846	0.0716732	0.402327	-4.85093
5403_at	YFL027C	GYP8	-0.942476	6.89954	-2.06124	0.0583434	0.366758	-4.66695
6634_at	YDL141W	BPL1	-0.942197	7.88921	-2.35649	0.0335307	0.294859	-4.1613
9691_i_at	YML063W	RPS1BorRPS1A	0.941855	7.98875	2.14709	0.0497692	0.338153	-4.52328
10594_at	YKL013C	ARC19	0.941555	4.06433	2.26039	0.0402415	0.313045	-4.32934
8171_at	YOR372C	NDD1	-0.939371	5.28005	-2.04636	0.0599614	0.371564	-4.69155
9554_at	YMR069W	NAT4	0.939312	9.03296	2.51449	0.0247502	0.261112	-3.87891
4238_at	YIL164C	NIT1	0.938905	9.06521	1.90949	0.0768878	0.420578	-4.91315
5917_at	YDR538W	PAD1	0.938799	9.40162	2.93108	0.0109396	0.182141	-3.10623
4515_i_at	YHL001W	RPL14AorRPL14B	0.938253	6.2737	1.64893	0.121391	0.524136	-5.30929
4204_at	YIL107C	PFK26	-0.938198	7.2994	-0.913945	0.376204	0.856518	-6.18811
4785_at	YGR219W	NA	0.937828	9.08604	2.22623	0.042917	0.318973	-4.3883
8777_at	YNR065C	NA	-0.937819	8.19934	-1.18745	0.254788	0.732995	-5.90844
7088_at	YBR270C	NA	-0.937615	9.81958	-2.25083	0.0409735	0.315844	-4.34587
8845_at	YNL004W	HRB1	-0.937474	6.53472	-1.19676	0.251256	0.731488	-5.89786
7435_at	YBL061C	SKT5	-0.93716	6.99295	-2.36598	0.0329288	0.293032	-4.14455
7800_at	YPL043W	NOP4	-0.937056	5.04869	-2.45946	0.0275243	0.269561	-3.97808
9173_at	YNL311C	NA	-0.936623	5.0348	-2.07055	0.057351	0.36321	-4.65151
11119_at	YJL083W	TAX4	-0.936397	8.94333	-1.81484	0.0910086	0.457727	-5.06121
4208_at	YIL102C	NA	0.935958	4.91788	1.97335	0.0685125	0.391482	-4.81081
4337_at	YHR177W	NA	0.935447	8.22649	1.10462	0.287933	0.772149	-5.99964
6549_at	YDL049C	KNH1	0.934918	8.49124	2.1506	0.0494444	0.337823	-4.51734
8726_at	YOL154W	ZPS1	0.934461	8.71661	1.77844	0.0970266	0.473963	-5.11691
4198_at	YIL113W	SDP1	0.93424	8.36825	2.31764	0.0361051	0.301468	-4.2296
6357_at	YDR122W	KIN1	-0.934175	5.89462	-1.05316	0.310089	0.79471	-6.05351
5605_at	YER120W	SCS2	0.93408	5.70525	2.22894	0.0426984	0.317765	-4.38363
9654_at	YML011C	NA	0.933333	4.12526	2.52851	0.0240878	0.258631	-3.85353
5255_s_at	YGL258W	NA	0.933112	7.34586	2.35101	0.0338833	0.294859	-4.17097
4410_at	YHR117W	TOM71	-0.932848	5.75418	-1.30251	0.213744	0.680762	-5.77299
5007_at	YGL010W	NA	0.932662	5.47577	2.47166	0.0268847	0.269561	-3.95616
10523_at	YKR051W	NA	0.931586	10.042	2.79897	0.0141992	0.204552	-3.35485
4132_at	YIL039W	NA	-0.930977	8.79388	-2.32221	0.0357932	0.301134	-4.2216
10540_at	YKR023W	NA	-0.930707	9.84763	-5.63579	6.12323e-05	0.00805076	1.97719
6118_at	YDR332W	NA	-0.930488	7.66307	-0.900716	0.382959	0.860902	-6.20003
9628_at	YMR006C	PLB2	-0.930282	9.03744	-1.33367	0.203584	0.668	-5.7346
4353_at	YHR193C	EGD2	0.930272	9.13888	2.29689	0.0375555	0.303975	-4.26587
2190_g_at	NA	NA	0.929858	5.28325	2.65156	0.0189597	0.227779	-3.6286
11257_at	YJL215C	NA	0.929842	5.88493	2.27231	0.0393449	0.31057	-4.30866
7674_at	YPR098C	NA	0.929525	6.64917	2.37047	0.0326479	0.291087	-4.13662
5347_at	YFR005C	SAD1	-0.92947	6.07522	-2.34056	0.0345651	0.297388	-4.18938
7388_at	YBL019W	APN2	-0.929409	10.9395	-2.30857	0.0367329	0.302383	-4.24548
9909_at	YLR418C	CDC73	-0.929387	7.15585	-1.79607	0.0940698	0.465364	-5.09003
4490_at	YHR062C	RPP1	0.929028	6.09239	1.7437	0.103099	0.487175	-5.16944
7915_at	YPL155C	KIP2	0.928209	6.35384	1.4993	0.155984	0.588089	-5.51922
9377_at	YMR238W	DFG5	-0.927391	7.95721	-1.95696	0.0705789	0.399548	-4.83726
7984_s_at	YPL220W	RPL1AorRPL1B	0.926849	6.52127	2.59106	0.0213334	0.24472	-3.73964
7083_at	YBR263W	SHM1	-0.926704	11.3309	-2.95674	0.0103977	0.176798	-3.05762
7700_at	YPR037C	ERV2	0.926091	6.53446	2.59731	0.0210752	0.242656	-3.7282
4105_at	YIL020C	HIS6	0.925946	6.86407	2.13889	0.0505343	0.340359	-4.53713
8692_at	YOL142W	RRP40	0.925881	8.83174	1.8975	0.0785613	0.425388	-4.93216
4163_at	YIL054W	NA	0.925514	4.72363	2.34995	0.0339516	0.294859	-4.17284
4439_at	YHR101C	BIG1	0.925451	7.65142	2.7274	0.0163439	0.215147	-3.4883
7711_at	YPR046W	MCM16	0.924866	5.06638	2.42548	0.029383	0.276336	-4.03889
4414_at	YHR121W	LSM12	0.924479	4.37118	1.7527	0.101494	0.485045	-5.15589
6092_at	YDR395W	SXM1	-0.924351	6.24045	-1.42497	0.176057	0.625553	-5.6182
3325_f_at	NA	NA	0.923807	5.94922	3.0479	0.00867844	0.167067	-2.88431
6285_at	YDR183W	PLP1	0.923712	5.64124	1.85173	0.0852496	0.44267	-5.00403
10933_at	YJR094W-A	RPL43B	0.923355	7.49251	2.05897	0.0585874	0.36768	-4.67071
7383_at	YBL024W	NCL1	-0.923175	7.39305	-1.73271	0.105087	0.490876	-5.18591
9928_at	YLR393W	ATP10	0.922646	4.64222	2.23566	0.042162	0.31715	-4.37206
8507_at	YOR034C	AKR2	-0.922338	7.45697	-2.74211	0.0158786	0.212222	-3.46094
9140_at	YNL299W	TRF5	-0.92151	7.31177	-0.951495	0.357478	0.841093	-6.15344
11221_at	NA	NA	0.9215	5.18811	2.52009	0.0244834	0.260947	-3.86877
8693_at	YOL141W	PPM2	-0.920826	11.6459	-2.31049	0.036599	0.302383	-4.24212
9715_at	YML084W	NA	0.920369	4.33606	2.33307	0.0350614	0.298755	-4.20254
9596_at	YMR066W	SOV1	-0.920125	6.53191	-1.11639	0.283032	0.766493	-5.98701
10689_at	YKL096W	CWP1	0.919625	9.49376	2.38362	0.0318376	0.287431	-4.11334
10273_at	YLR064W	NA	0.919528	9.2514	3.48816	0.00361494	0.109753	-2.03705
7751_at	YPL002C	SNF8	0.919347	5.55216	4.04546	0.00120183	0.0609735	-0.959473
8962_at	YNL114C	NA	0.919301	6.33666	2.01496	0.0635114	0.38237	-4.74313
5992_at	YDR478W	SNM1	0.91874	6.81196	2.29165	0.0379306	0.304559	-4.27501
8647_at	YOL096C	COQ3	0.918726	9.82071	2.90685	0.0114767	0.185342	-3.15203
10541_at	YKR024C	DBP7	-0.91839	9.43217	-1.45458	0.167818	0.61099	-5.57922
10004_at	YLR334C	NA	0.918073	5.30144	3.1085	0.00769422	0.155131	-2.76855
5689_at	YER034W	NA	0.916604	6.19374	1.87638	0.0815869	0.431509	-4.96546
11330_at	YAR015W	ADE1	0.916384	9.1845	3.07093	0.00829045	0.163209	-2.84036
5355_at	YFR013W	IOC3	-0.915809	4.6989	-1.69429	0.11231	0.50648	-5.24299
9993_at	YLR324W	PEX30	-0.914946	6.28786	-2.1482	0.0496664	0.338153	-4.52141
4584_at	YHL024W	RIM4	-0.91491	5.33165	-2.32663	0.0354938	0.29985	-4.21385
10614_at	YKL038W	RGT1	-0.914751	3.50791	-0.938243	0.364011	0.845285	-6.16582
10945_at	YJR061W	NA	-0.914616	5.60944	-1.93469	0.0734786	0.408774	-4.873
6388_at	YDR108W	GSG1	-0.9144	9.13126	-1.48987	0.158421	0.593204	-5.53199
4978_at	YGR052W	NA	0.914393	5.18475	3.40764	0.00424294	0.121048	-2.19281
9671_at	YML037C	NA	0.914122	4.72171	2.31854	0.0360434	0.301468	-4.22802
4404_at	YHR111W	UBA4	-0.913995	6.78795	-3.49105	0.00359426	0.109648	-2.03146
6191_at	YDR271C	NA	0.913925	8.55092	2.07639	0.0567374	0.361532	-4.64182
9599_at	YMR022W	QRI8	0.913905	6.83854	2.9631	0.0102676	0.176516	-3.04557
11226_at	YJL200C	NA	-0.913768	9.55982	-2.11755	0.0525785	0.346136	-4.57306
7267_at	YBR089W	NA	0.913683	8.39193	3.2012	0.0063989	0.142902	-2.5908
6453_at	YDR038C	ENA1orENA2orENA5	-0.913322	3.60666	-2.25466	0.0406785	0.315132	-4.33925
8836_at	YNR033W	ABZ1	-0.913312	8.36323	-1.68517	0.114086	0.510297	-5.25641
5410_f_at	YFL020C	PAU5orPAU7	0.913051	7.69229	2.88507	0.0119816	0.18798	-3.19313
4143_at	YIL028W	NA	0.912795	5.33514	1.98777	0.0667397	0.3859	-4.78744
5537_at	YER188W	NA	0.912645	10.9049	2.62551	0.0199487	0.236021	-3.67651
4151_at	YIL067C	NA	-0.912209	7.95111	-1.52436	0.149667	0.579729	-5.48505
7686_at	YPR066W	UBA3	0.911976	10.151	2.58553	0.0215641	0.245282	-3.74975
6106_at	YDR364C	CDC40	-0.911973	10.2939	-2.20295	0.0448352	0.322945	-4.42825
10091_at	YLR243W	NA	0.911931	6.00651	2.69835	0.0173015	0.219864	-3.54217
4157_at	YIL060W	NA	0.911857	8.02075	2.04916	0.059654	0.370506	-4.68693
6720_at	YDL233W	NA	-0.911734	6.8118	-2.26214	0.0401084	0.312906	-4.3263
10977_at	YJR048W	CYC1	0.911513	5.6074	1.03997	0.315967	0.801041	-6.06697
6075_at	YDR378C	LSM6	0.911316	4.6992	2.68308	0.0178267	0.221212	-3.57044
9802_at	YML130C	ERO1	-0.910987	5.10421	-1.1595	0.265631	0.743974	-5.93983
7816_at	YPL073C	NA	0.909979	7.56187	2.19376	0.0456143	0.324086	-4.44397
10951_at	YJR067C	YAE1	0.909772	4.63415	2.38054	0.0320256	0.288293	-4.1188
5088_at	YGL064C	MRH4	-0.909677	10.3383	-2.43098	0.0290741	0.276048	-4.02906
10138_g_at	YLR202C	COQ9	0.90944	6.47099	2.96982	0.0101319	0.175476	-3.03283
10237_at	YLR118C	NA	0.909324	5.10764	2.91192	0.0113621	0.185104	-3.14244
9619_at	YMR041C	NA	0.908545	9.33713	3.39336	0.00436527	0.123233	-2.22041
8277_at	YOR256C	NA	-0.908379	6.04995	-0.986099	0.340806	0.82399	-6.12041
7424_at	YBL073W	NA	0.908004	8.39147	2.57026	0.0222137	0.248341	-3.77761
7941_at	YPL174C	NIP100	-0.907821	4.77552	-2.81863	0.0136599	0.198621	-3.31803
10581_at	YKL026C	GPX1	0.907725	6.28103	2.77208	0.0149708	0.208506	-3.4051
9624_at	YMR002W	NA	0.907084	6.31152	3.03024	0.00898798	0.167702	-2.91796
7982_at	YPL222W	NA	-0.906811	8.38529	-1.27816	0.221962	0.692749	-5.80249
9157_at	YNL282W	POP3	0.906207	7.87326	1.86928	0.0826267	0.435225	-4.9766
5369_at	YFL017C	GNA1	0.905771	5.71439	3.47702	0.00369597	0.110955	-2.05862
7089_at	YBR271W	NA	0.905093	10.704	4.38656	0.000619385	0.0410284	-0.30697
7325_at	YBR057C	MUM2	-0.904545	7.75643	-2.82239	0.0135589	0.198401	-3.31097
6136_at	YDR350C	TCM10	-0.904437	8.91539	-1.83559	0.0877284	0.447954	-5.02914
7153_at	YBR197C	NA	0.903722	6.58699	2.5394	0.0235848	0.255883	-3.83377
7605_at	YPR161C	SGV1	-0.903515	7.38137	-1.57437	0.137704	0.556478	-5.41563
7229_at	YBR138C	NA	-0.903439	5.39392	-2.12948	0.0514264	0.34329	-4.55299
4831_at	YGR176W	NA	0.90339	5.91361	2.19047	0.0458966	0.325318	-4.44959
5028_at	YGL034C	NA	0.902981	5.23589	2.45977	0.0275078	0.269561	-3.97752
5691_at	YER036C	NA	-0.902876	10.576	-2.01966	0.0629685	0.381851	-4.73544
10039_s_at	YLR280C	NA	0.902834	7.80136	2.23356	0.0423288	0.317524	-4.37567
4767_at	YGR247W	CPD1	0.902662	6.80183	2.54449	0.0233532	0.255401	-3.82453
4822_at	YGR167W	CLC1	0.902573	7.05003	1.93325	0.0736697	0.409105	-4.87531
9203_at	YNL327W	EGT2	-0.902308	5.14191	-2.07685	0.0566889	0.361469	-4.64105
9753_at	YML092C	PRE8	0.902222	7.18308	2.37672	0.0322601	0.289046	-4.12555
8020_s_at	YPL276W	FDH2orFDH1	0.902141	8.26738	2.41633	0.0299034	0.277483	-4.0552
11298_at	YAR042W	SWH1	0.902073	7.13311	1.59059	0.134002	0.548405	-5.39278
8381_at	YOR179C	SYC1	0.902011	6.35234	2.59784	0.0210538	0.242656	-3.72724
4340_at	YHR180W	NA	0.901765	7.30615	1.53119	0.147982	0.575589	-5.47566
4818_at	YGR208W	SER2	0.901715	9.06851	3.11244	0.00763425	0.154589	-2.76102
5227_at	YGL198W	YIP4	0.901701	8.64568	2.62411	0.0200032	0.236367	-3.67908
4468_at	YHR086W	NAM8	-0.901536	5.10826	-1.47657	0.161909	0.599296	-5.54989
3188_at	YHL048W	COS8	0.901433	7.94998	1.14721	0.270506	0.751763	-5.95343
6005_at	YDR444W	NA	-0.901105	10.1774	-1.49478	0.157148	0.590569	-5.52535
4156_at	YIL061C	SNP1	0.900553	5.47903	1.56178	0.140637	0.561764	-5.43326
7436_at	YBL060W	NA	-0.900509	9.24638	-1.86794	0.0828243	0.435586	-4.9787
5979_at	YDR510W	SMT3	0.900426	3.56659	2.51569	0.0246931	0.261053	-3.87675
9338_at	YMR289W	NA	0.899973	9.34133	2.68155	0.0178802	0.221212	-3.57327
6237_at	YDR226W	ADK1	0.899791	9.51899	2.43927	0.0286146	0.273841	-4.01425
3629_f_at	YNR077C	NA	0.899737	6.5786	2.85429	0.0127322	0.195919	-3.25107
5686_at	YER031C	YPT31	0.899429	6.27307	1.99422	0.0659604	0.385532	-4.77696
10380_at	YLL050C	COF1	0.899278	6.43898	2.94542	0.0106334	0.178747	-3.07907
5919_at	YDR540C	NA	0.899062	5.40527	3.11278	0.00762898	0.154589	-2.76035
5709_at	YER009W	NTF2	0.897799	3.64763	2.2525	0.040845	0.315375	-4.34299
7481_at	YBL105C	PKC1	-0.897789	4.91039	-2.25637	0.0405479	0.314381	-4.3363
5530_at	YER181C	NA	0.897361	4.32983	2.10739	0.0535772	0.350978	-4.59008
9005_at	YNL163C	RIA1	-0.897358	6.4816	-0.90072	0.382957	0.860902	-6.20003
10936_at	YJR097W	JJJ3	0.8969	4.36675	3.62357	0.0027624	0.095924	-1.77484
8978_at	YNL099C	OCA1	0.896606	8.40911	2.68608	0.0177223	0.221212	-3.56489
4805_at	YGR195W	SKI6	0.896547	8.12237	2.00256	0.0649655	0.384805	-4.76338
10134_at	YLR199C	NA	0.896544	8.48018	2.41203	0.0301513	0.279228	-4.06286
5004_at	YGL013C	PDR1	-0.896463	8.2826	-1.51217	0.152714	0.583045	-5.50173
6229_at	YDR264C	AKR1	-0.896043	7.05318	-1.85851	0.0842276	0.439284	-4.99345
4759_at	YGR239C	PEX21	0.895898	7.28832	1.64238	0.122754	0.526633	-5.31876
10154_at	YLR174W	IDP2	0.895741	7.71977	1.75021	0.101937	0.485703	-5.15965
5568_at	YER128W	NA	0.895618	3.39412	2.16601	0.0480439	0.331969	-4.49123
10121_at	YLR229C	CDC42	0.895445	7.6395	2.32472	0.0356225	0.300666	-4.21719
7791_at	YPL052W	OAZ1	0.895349	6.77062	2.29756	0.0375078	0.303975	-4.2647
6930_at	YCL045C	NA	-0.89529	6.91925	-1.80575	0.0924795	0.460253	-5.07518
4388_at	YHR139C	SPS100	0.895003	9.61598	2.31214	0.0364846	0.302383	-4.23923
7691_at	YPR071W	NA	0.894998	8.01685	3.11257	0.0076322	0.154589	-2.76076
9778_at	YML109W	ZDS2	-0.894959	6.89825	-1.29834	0.215134	0.683551	-5.77807
9045_at	YNL168C	NA	0.89411	7.71196	2.34949	0.0339818	0.294859	-4.17366
9078_at	YNL225C	CNM67	-0.894077	6.10884	-2.67934	0.0179575	0.221212	-3.57734
9400_at	YMR218C	TRS130	-0.893212	4.45889	-2.37565	0.0323261	0.289046	-4.12745
10751_at	YKL168C	KKQ8	0.89317	3.25385	1.92329	0.0750039	0.414542	-4.89121
10192_at	YLR119W	SRN2	0.892661	6.67329	2.44049	0.0285477	0.273841	-4.01207
9693_at	YML061C	PIF1	-0.89264	5.82665	-1.23967	0.235459	0.714236	-5.84821
10300_f_at	YLR048W	RPS0BorRPS0A	0.892454	7.19421	2.24505	0.0414231	0.316436	-4.35587
6321_at	YDR175C	RSM24	0.89222	9.86404	3.11498	0.00759573	0.154589	-2.75615
7218_at	YBR127C	VMA2	-0.891697	8.9915	-1.76006	0.100199	0.48239	-5.14479
9479_at	YMR167W	MLH1	-0.891525	6.12042	-1.76167	0.0999177	0.481534	-5.14236
9310_at	YMR304W	UBP15	-0.891158	4.96179	-2.3764	0.0322801	0.289046	-4.12613
2781_at	NA	NA	-0.890934	5.76781	-1.25005	0.231757	0.708631	-5.83599
11382_at	YAL064W-B	NA	0.890871	4.91401	3.04639	0.00870432	0.167067	-2.88717
11311_at	YAL010C	MDM10	-0.890331	5.76964	-2.10111	0.0542039	0.352855	-4.60059
10529_i_at	YKR057W	RPS21A	0.889901	9.96661	2.30437	0.0370267	0.302931	-4.25282
11038_at	YJL029C	VPS53	-0.889844	6.77268	-1.88584	0.0802177	0.429027	-4.95056
5062_at	YGL045W	RIM8	0.889588	6.57846	1.61963	0.127591	0.534827	-5.35148
7326_at	YBR058C	UBP14	-0.888934	6.47691	-0.991335	0.338333	0.821627	-6.11533
6477_at	YDR016C	DAD1	0.888481	3.41661	2.43818	0.0286748	0.273841	-4.0162
6121_at	NA	NA	0.887888	8.11813	1.98287	0.0673382	0.388169	-4.7954
9992_at	YLR323C	CWC24	-0.887418	5.77594	-2.39308	0.0312663	0.28503	-4.09656
10760_at	YKL206C	NA	0.887386	7.80397	3.01431	0.00927651	0.168926	-2.94828
10663_at	YKL077W	NA	-0.887243	9.18824	-3.62484	0.00275541	0.095924	-1.77237
2734_s_at	NA	NA	-0.886159	4.18413	-2.34735	0.0341202	0.294919	-4.17741
7375_at	YBL030C	PET9	-0.885743	6.742	-3.72829	0.00224467	0.0862303	-1.57203
2637_g_at	NA	NA	0.885218	7.23014	2.38065	0.0320187	0.288293	-4.1186
10390_at	YLL041C	SDH2	0.884709	9.50273	2.50885	0.0250215	0.261271	-3.88911
5121_at	YGL121C	GPG1	0.883957	4.10159	2.29977	0.037351	0.303457	-4.26085
4878_at	YGR133W	PEX4	0.882843	6.70989	2.23332	0.0423479	0.317524	-4.37609
4748_at	YGR272C	NA	0.882774	5.88327	1.42161	0.177014	0.625602	-5.62259
4882_g_at	YGR136W	LSB1	0.882678	7.29357	2.47106	0.0269158	0.269561	-3.95724
7067_at	YBR294W	SUL1	-0.882627	6.10541	-1.96935	0.0690118	0.39354	-4.81728
4771_at	YGR251W	NA	0.882353	7.54714	2.60887	0.0206064	0.24	-3.70704
9407_at	YMR225C	MRPL44	0.881846	5.62164	2.75644	0.015438	0.210957	-3.43426
10135_at	YLR200W	YKE2	0.881751	3.97506	2.17947	0.0468504	0.326867	-4.46833
5580_at	YER140W	NA	-0.881716	6.83807	-1.85784	0.0843275	0.439284	-4.99449
9409_at	YMR226C	NA	0.880609	8.59751	2.8508	0.0128204	0.195919	-3.25764
5434_at	YFL046W	NA	0.8803	4.62947	2.45757	0.0276248	0.269747	-3.98147
5411_at	YFL019C	NA	0.879793	4.30155	2.30946	0.0366707	0.302383	-4.24392
5234_at	YGL234W	ADE5,7	-0.879089	9.72077	-1.26098	0.227906	0.702379	-5.82302
4838_at	YGR183C	QCR9	0.878711	6.65092	1.94039	0.0727254	0.406766	-4.86387
11001_at	YJR023C	NA	0.878171	8.34238	2.31519	0.036274	0.302002	-4.2339
9510_at	YMR114C	NA	0.877581	6.4323	1.62385	0.126681	0.533878	-5.34543
8440_at	YOR103C	OST2	0.877573	5.43324	2.47215	0.0268591	0.269561	-3.95527
6809_at	YCR068W	ATG15	-0.877282	10.5577	-3.36526	0.00461632	0.126047	-2.27469
7208_at	YBR162C	TOS1	-0.876993	9.74286	-2.06345	0.058106	0.365512	-4.66328
5732_at	YEL015W	EDC3	-0.876476	9.26639	-1.68524	0.114072	0.510297	-5.25631
8309_at	YOR243C	PUS7	-0.876121	10.4139	-2.04285	0.060349	0.373332	-4.69733
8496_at	YOR068C	VAM10	0.876001	7.26495	2.17621	0.047137	0.328131	-4.47388
7189_at	YBR188C	NTC20	0.875906	4.04002	2.292	0.0379058	0.304559	-4.27441
10598_at	YKL009W	MRT4	0.875711	3.12952	2.73531	0.016092	0.213851	-3.47359
6076_at	YDR379W	RGA2	-0.875182	4.87793	-1.99913	0.0653729	0.385532	-4.76896
10061_at	YLR259C	HSP60	-0.875173	9.91304	-1.58114	0.136149	0.553681	-5.40612
9082_at	YNL221C	POP1	-0.875114	8.8467	-1.25877	0.22868	0.703601	-5.82565
11186_at	YJL152W	NA	0.875088	6.20846	2.24789	0.0412015	0.315849	-4.35096
5118_at	YGL124C	MON1	-0.874713	9.87438	-1.61724	0.128108	0.535791	-5.35489
9196_s_at	YNL335W	NA	0.874517	7.48294	2.62231	0.0200734	0.236751	-3.68238
8882_at	YNL013C	NA	0.874149	7.31359	2.3092	0.0366888	0.302383	-4.24437
8686_at	YOL148C	SPT20	-0.873575	6.46055	-2.57423	0.0220432	0.247919	-3.77038
9425_at	YMR198W	CIK1	-0.873525	8.72698	-1.49748	0.156452	0.589141	-5.5217
10152_at	YLR172C	DPH5	0.87339	8.08117	2.17495	0.0472483	0.328416	-4.47603
9532_at	YMR090W	NA	0.873327	6.76634	3.03442	0.0089136	0.167702	-2.90998
10669_at	YKL115C	PRR1	0.872868	7.64912	2.47868	0.0265234	0.269561	-3.94354
4523_at	YHR005C-A	MRS11	0.872796	5.21715	1.80142	0.0931881	0.462269	-5.08183
7809_at	YPL034W	NA	0.872373	5.62448	3.3562	0.00470036	0.127182	-2.2922
6457_at	YDR042C	NA	0.872347	4.43169	2.16332	0.048286	0.332657	-4.4958
8499_at	YOR072W	NA	0.872321	5.90262	2.85248	0.0127779	0.195919	-3.25448
10591_at	YKL016C	ATP7	0.872042	6.18859	2.07907	0.0564576	0.360404	-4.63736
6852_at	YCR020C	PET18	0.871904	8.31594	2.61407	0.0203984	0.238919	-3.6975
6381_at	YDR101C	ARX1	-0.871619	9.35921	-1.88307	0.080617	0.429027	-4.95493
5263_at	YGL250W	NA	0.87159	3.30345	3.03254	0.00894701	0.167702	-2.91358
9595_at	YMR065W	KAR5	-0.871579	7.12299	-2.34911	0.0340064	0.294859	-4.17432
4341_at	YHR181W	NA	0.871104	7.64066	2.88817	0.0119084	0.187875	-3.18728
9958_at	YLR377C	FBP1	0.870789	6.63464	1.77749	0.0971887	0.474258	-5.11836
9740_at	YML102W	CAC2	-0.870186	10.5916	-1.82231	0.0898143	0.454786	-5.04968
9579_at	YMR048W	CSM3	0.870144	5.91045	3.22843	0.0060614	0.140405	-2.53845
4527_at	YHR009C	NA	-0.87008	4.70728	-1.40623	0.181444	0.633182	-5.64257
11232_at	YJL194W	CDC6	-0.869978	6.53724	-1.56055	0.140926	0.561918	-5.43498
6454_g_at	YDR038C	ENA1orENA2orENA5	-0.869842	5.85791	-2.73038	0.0162486	0.214616	-3.48276
8227_at	YOR337W	TEA1	-0.869555	7.47584	-0.920253	0.373012	0.854076	-6.18237
9150_at	YNL289W	PCL1	0.868721	8.6107	2.9034	0.0115553	0.185342	-3.15854
9170_at	YNL314W	DAL82	0.868635	5.6352	1.59207	0.13367	0.547766	-5.39069
7985_at	YPL219W	PCL8	-0.868063	4.61718	-1.9659	0.0694451	0.395046	-4.82285
10942_at	YJR103W	URA8	-0.867483	10.7296	-2.05795	0.0586969	0.36768	-4.67239
4175_at	YIL091C	NA	-0.867227	5.77636	-1.46721	0.164404	0.603935	-5.56241
4152_at	YIL065C	FIS1	0.866576	4.25657	2.07213	0.0571847	0.363143	-4.64889
5966_at	YDR497C	ITR1	-0.866406	6.02323	-2.90574	0.0115019	0.185342	-3.15412
10062_at	YLR260W	LCB5	-0.865414	8.9531	-1.54706	0.144132	0.568284	-5.45374
11333_at	YAL033W	POP5	0.865308	8.6674	2.69817	0.0173078	0.219864	-3.54252
8516_at	YOR043W	WHI2	-0.864756	8.66441	-1.56388	0.140142	0.560296	-5.43032
9039_at	YNL174W	NA	-0.864627	7.74346	-3.0162	0.00924178	0.168926	-2.94469
7743_at	YPL010W	RET3	0.864576	7.08788	2.71085	0.016883	0.218632	-3.51902
8449_at	YOR112W	NA	-0.863825	11.1154	-1.41933	0.177663	0.627028	-5.62556
4241_at	YIL160C	POT1	0.863111	7.47316	1.7785	0.0970176	0.473963	-5.11683
10987_at	YJR058C	APS2	0.863046	5.13154	2.51722	0.0246199	0.260992	-3.87398
9386_at	YMR246W	FAA4	-0.86283	6.30402	-1.4733	0.162776	0.601073	-5.55426
9202_at	YNL328C	MDJ2	0.862681	6.79469	2.14487	0.0499748	0.338791	-4.52703
9912_at	YLR421C	RPN13	0.862513	5.75086	1.81273	0.0913481	0.458466	-5.06445
10282_at	YLR073C	NA	0.861664	6.93444	2.12639	0.0517227	0.344142	-4.5582
6007_at	YDR446W	ECM11	0.861595	7.85747	2.35367	0.0337115	0.294859	-4.16628
4714_at	YGR284C	ERV29	-0.861253	6.42206	-2.8417	0.0130525	0.196841	-3.27473
6491_at	YDL016C	NA	0.860921	7.34395	2.92295	0.0111171	0.18433	-3.12161
9669_at	YML041C	VPS71	0.860892	7.79517	2.02739	0.0620839	0.378793	-4.72276
10595_at	YKL012W	PRP40	-0.860103	6.84542	-0.949095	0.358655	0.841093	-6.15569
5972_at	YDR503C	LPP1	0.85995	4.86434	2.79128	0.0144158	0.207034	-3.36923
8680_at	YOL108C	INO4	0.858486	4.66374	1.57146	0.138376	0.557133	-5.41971
5711_at	YER011W	TIR1	0.858358	10.5621	1.8372	0.0874771	0.447452	-5.02663
7715_at	YPR050C	NA	0.857705	9.18285	2.88674	0.0119421	0.187875	-3.18998
9427_at	YMR200W	ROT1	0.857383	7.02498	1.71606	0.108165	0.497189	-5.21074
9395_at	YMR213W	CEF1	-0.857183	9.1326	-1.35733	0.196137	0.655684	-5.70501
9661_at	YML008C	ERG6	0.857108	7.69182	1.29166	0.217374	0.686208	-5.78618
7396_at	YBL011W	SCT1	-0.856692	8.09687	-1.66744	0.117611	0.5174	-5.28238
5701_at	YER002W	NOP16	0.856444	8.23912	2.12018	0.0523221	0.344991	-4.56863
6430_at	YDR061W	NA	-0.856108	10.9934	-2.78546	0.0145818	0.207365	-3.38011
9402_at	YMR220W	ERG8	-0.856057	11.6622	-2.74301	0.0158508	0.212222	-3.45927
5346_at	YFR004W	RPN11	0.855983	7.4479	1.3148	0.20969	0.674727	-5.75794
5692_at	YER037W	PHM8	0.855619	6.70443	2.23459	0.0422475	0.317524	-4.37391
4413_at	YHR120W	MSH1	-0.855522	5.38635	-1.62676	0.126057	0.533425	-5.34125
9419_at	YMR193C-A	NA	0.855468	9.08806	2.82045	0.013611	0.198621	-3.31462
7259_at	YBR123C	TFC1	-0.855112	10.0254	-1.65287	0.120579	0.523536	-5.30358
AFFX-YER148wM_at	NA	NA	0.855103	4.15787	2.13609	0.0507987	0.34053	-4.54186
11195_at	YJL185C	NA	0.854957	6.78566	2.00565	0.0646007	0.383728	-4.75834
8910_at	YNL031C	HHT2orHHT1	0.85486	6.2849	1.82086	0.0900456	0.454786	-5.05192
10417_at	YLL059C	NA	0.854694	5.97585	2.74681	0.0157327	0.212222	-3.45219
3045_s_at	NA	NA	-0.854598	7.79221	-1.42456	0.176173	0.625553	-5.61874
6606_at	YDL125C	HNT1	0.854432	9.36125	2.34864	0.034037	0.294859	-4.17516
7187_at	YBR186W	PCH2	-0.85408	9.75615	-1.90369	0.0776928	0.42314	-4.92235
6333_at	YDR142C	PEX7	0.854015	8.99059	2.81423	0.0137788	0.200039	-3.32627
5376_at	YFL011W	HXT10	-0.853865	9.53228	-2.61838	0.0202278	0.237517	-3.68959
6836_at	YCR049C	NA	-0.85375	8.05447	-1.92824	0.0743381	0.411459	-4.88331
8253_at	YOR277C	NA	0.853348	6.53393	2.6979	0.0173167	0.219864	-3.54301
6800_at	YCR106W	RDS1	-0.853026	7.202	-1.054	0.309719	0.794435	-6.05265
10111_at	YLR219W	MSC3	-0.852774	6.74301	-1.75271	0.101493	0.485045	-5.15588
10223_at	YLR104W	NA	0.852561	4.96315	2.78836	0.0144987	0.207244	-3.37468
10024_at	YLR309C	IMH1	-0.852203	6.74525	-0.935927	0.365161	0.846272	-6.16797
11002_at	YJR024C	NA	0.851789	9.15569	2.48896	0.0260023	0.267326	-3.92503
5397_at	YFL034W	NA	-0.851752	4.24457	-2.50911	0.0250093	0.261271	-3.88865
10070_at	YLR265C	NEJ1	0.851699	7.19404	1.82258	0.0897719	0.454786	-5.04927
4237_at	YIL165C	NIT1	0.851361	5.77581	1.99316	0.0660887	0.385532	-4.77869
4755_at	YGR235C	NA	0.85076	6.64882	2.50193	0.0253586	0.262988	-3.90161
6435_at	YDR066C	NA	0.848664	6.38622	2.50182	0.0253639	0.262988	-3.90181
4909_f_at	YGR118W	RPS23A	0.848436	7.44419	2.12144	0.0521998	0.344991	-4.56652
6422_at	YDR053W	NA	-0.848341	8.48909	-2.18224	0.0466083	0.326053	-4.46361
7038_s_at	YBR201W	DER1	0.84773	6.71434	2.2133	0.0439724	0.321259	-4.41051
10752_at	YKL167C	MRP49	0.847397	5.42833	1.99236	0.0661843	0.385532	-4.77998
6189_at	YDR269C	NA	-0.847068	9.22787	-2.77163	0.0149839	0.208506	-3.40593
4159_at	YIL058W	NA	0.846984	5.13779	1.63519	0.124266	0.529933	-5.32914
10674_at	YKL110C	KTI12	0.846913	9.94939	2.29549	0.0376552	0.304075	-4.26831
8581_at	YOL026C	MIM1	0.84684	5.11768	1.88278	0.080658	0.429027	-4.95538
5076_f_at	YGL076C	RPL7A	0.846432	5.47013	1.82118	0.0899945	0.454786	-5.05143
10717_at	YKL156W	RPS27A	0.846296	8.53742	2.18996	0.0459403	0.325381	-4.45046
11061_g_at	YJL052W	TDH2orTDH1orTDH3	0.846251	10.3404	2.15032	0.0494701	0.337823	-4.51781
7456_at	YBL085W	BOI1	-0.846029	5.35049	-1.76891	0.0986605	0.478292	-5.13139
4385_at	YHR136C	SPL2	0.845845	4.28135	1.38573	0.18749	0.641342	-5.66895
9776_at	YML111W	BUL2	0.845663	4.52125	1.06414	0.305259	0.789583	-6.04219
10378_at	YLL052C	AQY2	0.844966	6.49582	2.25267	0.0408315	0.315375	-4.34269
6323_at	YDR133C	NA	0.84493	7.54663	2.24145	0.0417051	0.316826	-4.36209
7986_at	YPL218W	SAR1	0.844506	5.23688	1.45617	0.167384	0.610364	-5.5771
9854_at	YLR450W	HMG2	-0.844368	8.13707	-1.0413	0.315371	0.800867	-6.06562
9542_at	YMR100W	MUB1	-0.844314	7.32569	-1.26724	0.225726	0.699551	-5.81557
5766_at	YEL024W	RIP1	0.844156	8.31014	2.2689	0.0395993	0.310638	-4.31458
10561_at	YKL003C	MRP17	0.844025	4.97167	2.42515	0.0294015	0.276336	-4.03947
5756_at	YEL034W	HYP2	0.843949	5.9531	1.71123	0.109074	0.499612	-5.21793
7581_at	YPR183W	DPM1	0.843747	6.2322	2.19294	0.0456843	0.324086	-4.44536
4854_at	YGR153W	NA	0.84372	4.78546	2.01568	0.0634274	0.38237	-4.74194
6337_at	YDR146C	SWI5	-0.843702	4.61858	-2.83028	0.0133498	0.197262	-3.29618
11363_at	YAL045C	NA	0.843478	6.11355	2.84086	0.0130742	0.196851	-3.27632
8302_at	YOR236W	DFR1	0.843446	5.92014	2.47008	0.0269668	0.269561	-3.95901
11307_s_at	NA	NA	0.843268	6.05822	2.26256	0.0400765	0.312906	-4.32557
3733_s_at	YLR464W	YRF1-5orYRF1-4orYRF1-7orYRF1-6orYRF1-3orYRF1-2orYRF1-1	0.843208	9.38428	2.90541	0.0115093	0.185342	-3.15474
4033_f_at	YIR044C	COS5orCOS8orCOS7	0.843154	8.73554	1.42197	0.176911	0.625602	-5.62212
4763_at	YGR243W	NA	0.843093	3.99562	2.05208	0.0593338	0.369747	-4.68209
10177_at	YLR147C	SMD3	0.842735	5.87361	2.35013	0.0339402	0.294859	-4.17252
7384_at	YBL023C	MCM2	-0.842353	6.2993	-1.50429	0.154709	0.585884	-5.51245
10068_i_at	YLR264W	RPS28B	0.842301	6.05548	2.54734	0.0232245	0.254461	-3.81935
9953_at	YLR372W	SUR4	0.842202	5.69429	2.42797	0.029243	0.276299	-4.03445
6116_at	YDR374C	NA	0.842201	5.42885	2.90611	0.0114934	0.185342	-3.15341
8296_at	YOR275C	RIM20	-0.8422	5.28574	-1.74751	0.102418	0.486054	-5.16372
5428_at	YFL052W	NA	-0.842061	6.97642	-1.29067	0.217706	0.686208	-5.78738
11151_at	YJL142C	YAK1	0.841729	5.18407	2.07882	0.0564832	0.360404	-4.63777
8229_at	YOR297C	TIM18	0.841239	6.92933	2.34315	0.0343949	0.296382	-4.18482
10129_at	YLR194C	NA	0.841155	8.49478	2.05956	0.058524	0.367645	-4.66973
8174_at	YOR375C	GDH1	-0.840263	9.11199	-1.9895	0.0665305	0.385751	-4.78464
7918_at	YPL152W	RRD2	-0.839829	10.0654	-1.82064	0.0900802	0.454786	-5.05226
7417_at	YBL035C	POL12	-0.839605	11.7669	-2.21673	0.0436901	0.321259	-4.40462
10698_at	YKL130C	SHE2	0.839058	6.83854	2.62053	0.0201435	0.237124	-3.68566
5169_at	YGL166W	CUP2	0.838676	7.19109	1.57088	0.13851	0.557133	-5.42052
9181_at	YNL303W	YPT11	0.83839	6.50001	1.73794	0.104137	0.489674	-5.17808
10789_f_at	YKL224C	PAU3	0.838302	8.78214	2.33549	0.0349001	0.298755	-4.19828
7959_at	YPL199C	NA	0.83764	5.06026	3.2121	0.0062616	0.141874	-2.56985
6605_at	YDL125C	HNT1	0.837489	8.24822	2.13732	0.0506826	0.34053	-4.53979
4577_at	YHL031C	GOS1	0.836816	6.80824	2.78502	0.0145944	0.207365	-3.38093
7302_at	YBR078W	ECM33	-0.836485	10.205	-1.51135	0.152919	0.583045	-5.50284
9862_at	YLR458W	NA	0.836241	7.23927	1.68053	0.115001	0.510962	-5.26323
9321_at	YMR313C	TGL3	-0.835881	8.67106	-1.85572	0.0846472	0.440212	-4.99781
5760_at	YEL030W	ECM10	-0.83563	9.47923	-1.62834	0.12572	0.532596	-5.33899
7690_at	YPR070W	MED1	-0.834915	8.51243	-1.32133	0.20756	0.67275	-5.74989
2198_at	NA	NA	0.834672	4.99868	1.1211	0.281092	0.76399	-5.98193
7622_at	YPR134W	MSS18	0.834436	8.83145	2.77713	0.0148228	0.208506	-3.39567
9369_at	YMR275C	BUL1	-0.834378	8.92756	-1.03917	0.316326	0.801041	-6.06778
11106_at	YJL096W	MRPL49	-0.83417	4.33536	-2.74143	0.0159	0.212222	-3.46221
10476_at	YKR096W	NA	-0.833873	4.97607	-0.761111	0.459208	0.915963	-6.31625
5354_at	YFR012W	NA	0.833834	7.08648	2.26777	0.0396837	0.310789	-4.31653
8835_at	YNR032W	PPG1	-0.833708	7.46012	-2.36152	0.0332104	0.294695	-4.15243
6366_at	YDR131C	NA	-0.832784	9.22659	-2.78715	0.0145334	0.207244	-3.37695
8677_at	YOL111C	NA	0.832582	7.38959	1.91217	0.0765187	0.419842	-4.9089
8038_at	YPL257W	NA	0.832115	7.41234	3.03484	0.00890616	0.167702	-2.90918
9108_at	YNL241C	ZWF1	-0.832051	6.1055	-0.980838	0.343305	0.827076	-6.1255
10212_at	YLR138W	NHA1	-0.831568	6.86705	-1.32265	0.207133	0.672086	-5.74826
10029_at	YLR314C	CDC3	-0.831525	4.87225	-1.31872	0.208409	0.673882	-5.75311
3168_f_at	NA	NA	0.831093	4.22924	1.61675	0.128215	0.535848	-5.3556
8269_f_at	YOR293W	RPS10A	0.831004	5.66817	3.39	0.00439453	0.123563	-2.2269
10128_at	YLR193C	NA	0.830743	4.50888	2.44304	0.0284081	0.273841	-4.00751
9312_at	YMR305C	SCW10	0.829975	6.02564	1.22396	0.241149	0.721154	-5.86655
2956_g_at	NA	NA	0.82994	3.69767	2.16844	0.0478262	0.33098	-4.48709
10133_at	YLR198C	NA	-0.82987	9.96139	-2.88676	0.0119415	0.187875	-3.18993
9346_at	YMR295C	NA	0.82984	5.80919	2.12849	0.0515211	0.34329	-4.55466
10236_at	YLR117C	CLF1	-0.829783	6.29304	-1.00351	0.332631	0.815849	-6.10341
6004_at	YDR443C	SSN2	0.829577	5.21906	1.76768	0.0988728	0.478561	-5.13325
10253_at	YLR089C	NA	-0.829322	9.74693	-2.33381	0.0350118	0.298755	-4.20123
5379_at	YFL009W	CDC4	-0.829093	5.03873	-1.42749	0.175342	0.624263	-5.6149
8554_at	YOL008W	NA	0.829052	7.05563	3.04171	0.00878557	0.167067	-2.89609
7256_at	YBR120C	CBP6	0.828816	3.89787	2.4736	0.0267842	0.269561	-3.95267
6306_at	YDR160W	SSY1	-0.828592	10.1695	-1.22862	0.239451	0.718969	-5.86113
6428_at	YDR059C	UBC5	0.828159	5.89331	2.7302	0.0162543	0.214616	-3.48309
4843_at	YGR143W	SKN1	-0.828018	5.31374	-2.09266	0.0550578	0.35647	-4.61471
8427_at	YOR135C	NA	0.827981	7.82314	3.21579	0.00621584	0.141499	-2.56277
6862_at	YCR028C	FEN2	-0.827491	6.36444	-1.45426	0.167906	0.611074	-5.57965
11181_at	YJL157C	FAR1	-0.827395	7.21445	-2.22343	0.0431433	0.319384	-4.39311
9758_at	YML127W	RSC9	-0.827035	9.41436	-1.69255	0.112648	0.507024	-5.24556
8182_at	YOR383C	FIT3	0.826444	6.6445	2.08519	0.0558229	0.358149	-4.62717
10075_at	YLR270W	DCS1	0.826191	8.97757	2.33127	0.0351815	0.298755	-4.2057
4443_at	YHR105W	YPT35	0.825843	4.28638	1.75722	0.100698	0.482801	-5.14908
7451_at	YBL090W	MRP21	0.825488	3.79282	3.09409	0.00791766	0.158582	-2.7961
10746_at	YKL173W	SNU114	-0.825266	6.22227	-1.43635	0.172853	0.619782	-5.60329
4073_at	YIR037W	HYR1	0.82465	6.96295	2.65754	0.0187396	0.226013	-3.61758
6544_at	YDL054C	MCH1	-0.823508	7.0101	-1.98606	0.0669484	0.386495	-4.79022
4865_at	YGR120C	COG2	0.82347	6.25941	1.73655	0.10439	0.490006	-5.18017
8786_f_at	YNR076W	PAU4orPAU6orPAU1orPAU2orDAN3	0.823304	8.03532	2.60722	0.0206726	0.240023	-3.71006
10389_at	YLL042C	ATG10	0.822946	7.54772	3.36915	0.00458078	0.126047	-2.26719
6630_at	YDL145C	COP1	-0.822688	5.90396	-2.07492	0.0568909	0.361723	-4.64425
AFFX-YEL024w/RIP1_at	NA	NA	0.822566	6.96509	2.50904	0.0250123	0.261271	-3.88876
4344_at	YHR184W	SSP1	-0.822261	5.69045	-1.38916	0.186465	0.639945	-5.66455
10176_at	YLR146C	SPE4	0.822144	8.44055	2.64062	0.0193693	0.230628	-3.64875
4752_at	YGR232W	NAS6	0.821603	8.68357	2.30299	0.0371239	0.303457	-4.25523
10983_at	YJR054W	NA	-0.821005	5.81516	-1.75236	0.101554	0.485045	-5.1564
8908_s_at	YNL033W	NA	0.820996	5.67314	2.2097	0.0442705	0.321259	-4.41668
10668_at	YKL073W	LHS1	-0.820944	6.35989	-1.51962	0.150845	0.580867	-5.49155
6059_at	YDR408C	ADE8	0.820705	8.59877	2.25171	0.0409059	0.315584	-4.34436
10045_at	YLR286C	CTS1	-0.820448	7.6164	-1.19519	0.251848	0.731488	-5.89965
3002_g_at	NA	NA	0.819968	3.93675	2.78849	0.0144953	0.207244	-3.37445
6302_at	YDR156W	RPA14	0.819886	5.90066	1.93196	0.0738405	0.409811	-4.87736
4158_at	YIL059C	NA	0.819711	6.80148	1.97165	0.0687247	0.392142	-4.81357
11017_at	YJL004C	SYS1	0.819663	7.03647	1.81159	0.0915322	0.45851	-5.06621
9904_at	YLR413W	NA	-0.819262	4.72331	-1.72566	0.106382	0.492658	-5.19645
4472_s_at	YHR043C	DOG2orDOG1	0.818791	7.12381	2.65026	0.0190081	0.227779	-3.631
7589_at	YPR146C	NA	0.818481	7.35762	2.20308	0.0448239	0.322945	-4.42802
11329_at	YAR014C	BUD14	-0.817894	6.23155	-1.49954	0.155924	0.588089	-5.51891
10567_at	YKR004C	ECM9	0.817654	7.8487	3.41472	0.00418362	0.120911	-2.17913
6947_g_at	NA	NA	-0.817575	10.3096	-1.3025	0.213745	0.680762	-5.77299
5812_at	YEL072W	RMD6	0.817555	8.16938	2.16803	0.0478628	0.33098	-4.48779
10982_at	YJR053W	BFA1	0.817206	3.27948	1.65293	0.120566	0.523536	-5.30349
4433_at	YHR097C	NA	-0.81705	7.34532	-2.61839	0.0202274	0.237517	-3.68957
8720_f_at	NA	NA	0.817025	8.1736	2.58735	0.0214879	0.245282	-3.74642
6382_at	YDR102C	NA	0.816904	4.4548	1.99369	0.0660241	0.385532	-4.77782
5786_f_at	YEL049W	PAU4orPAU6orPAU1orPAU2orDAN3	0.815917	7.54364	2.2769	0.039005	0.309445	-4.30069
10946_at	YJR062C	NTA1	-0.81589	9.67383	-3.6194	0.00278533	0.0963003	-1.78291
5070_at	YGL081W	NA	0.815856	9.98068	2.57196	0.0221403	0.248114	-3.77451
6611_at	YDL120W	YFH1	0.815305	6.50489	2.31962	0.0359699	0.301418	-4.22614
9515_at	YMR118C	NA	0.81504	6.04243	2.52219	0.024384	0.260738	-3.86497
9290_f_at	YMR325W	PAU3	0.814872	8.18552	2.36368	0.0330741	0.294011	-4.14862
9496_at	YMR142C	RPL13BorRPL13A	0.814079	7.76381	1.85063	0.085416	0.44285	-5.00574
10755_at	YKL164C	PIR1	0.813953	9.56956	2.35522	0.0336122	0.294859	-4.16355
10339_at	YLL004W	ORC3	-0.813926	10.0438	-1.61248	0.129145	0.538182	-5.3617
10256_at	YLR092W	SUL2	-0.813475	4.65155	-1.5962	0.132744	0.545169	-5.38485
7592_at	YPR149W	NCE102	0.812547	5.42989	2.36078	0.0332576	0.294834	-4.15374
6847_g_at	YCR061W	NA	-0.812403	10.2098	-1.61282	0.129069	0.538182	-5.3612
5251_f_at	YGL261C	PAU4orPAU6orPAU1orPAU2orDAN3	0.811929	8.12714	2.24863	0.0411444	0.315849	-4.34968
10749_at	YKL170W	MRPL38	0.811728	6.94785	2.67006	0.0182866	0.221923	-3.59449
10102_at	YLR210W	CLB4	0.811657	5.79117	2.23673	0.0420773	0.31715	-4.37022
8147_s_at	YOR394W	NA	0.81127	6.44048	2.3198	0.0359574	0.301418	-4.22582
8190_at	YOR346W	REV1	-0.810575	5.91547	-0.988712	0.33957	0.822706	-6.11788
5764_at	YEL026W	SNU13	0.810543	5.12167	1.72355	0.106772	0.492937	-5.1996
8396_at	YOR149C	SMP3	-0.810168	6.41271	-1.41937	0.177653	0.627028	-5.62551
5920_at	YDR541C	NA	0.810035	10.0119	2.58627	0.0215329	0.245282	-3.74839
6027_at	YDR421W	ARO80	-0.809756	4.77955	-2.18304	0.0465391	0.326053	-4.46226
8622_at	YOL076W	MDM20	-0.80971	5.96499	-0.803556	0.435073	0.895955	-6.28279
4115_at	YIL010W	DOT5	0.809275	4.83778	1.41328	0.1794	0.630589	-5.63342
3222_f_at	NA	NA	0.809053	6.61316	1.89605	0.0787657	0.426006	-4.93445
6087_at	YDR390C	UBA2	-0.808943	6.03491	-1.62558	0.12631	0.533425	-5.34295
8855_at	YNR007C	ATG3	0.808937	7.51825	1.47577	0.162121	0.59984	-5.55096
5311_at	YFR057W	NA	0.808902	4.13331	2.99878	0.00956668	0.170105	-2.97782
8695_at	YOL139C	CDC33	0.808899	3.85083	1.86261	0.0836145	0.437769	-4.98704
7210_at	YBR163W	DEM1	-0.808805	11.065	-1.6712	0.116856	0.515525	-5.27689
9379_at	YMR240C	CUS1	-0.808628	4.91933	-2.75722	0.0154144	0.210957	-3.43281
5762_at	YEL028W	NA	0.808612	7.54684	2.23814	0.0419653	0.31715	-4.36778
4430_at	YHR094C	HXT1	0.808612	7.52842	2.30534	0.0369589	0.302907	-4.25113
4773_at	YGR253C	PUP2	0.808139	4.98356	2.5216	0.024412	0.260739	-3.86604
4985_at	YGR012W	NA	-0.808014	7.31787	-2.21033	0.0442189	0.321259	-4.41561
9888_at	YLR440C	SEC39	-0.807647	7.79933	-1.06328	0.305635	0.789676	-6.04308
5140_at	YGL149W	NA	0.80726	6.06467	2.1687	0.047803	0.33098	-4.48665
7920_at	YPL150W	NA	-0.806551	5.09625	-2.30545	0.036951	0.302907	-4.25093
10766_at	YKL196C	YKT6	0.806498	7.39641	1.76468	0.0993934	0.479751	-5.1378
6212_at	YDR247W	VHS1	-0.80629	8.51763	-2.17453	0.0472855	0.32843	-4.47675
9398_at	YMR216C	SKY1	-0.805637	6.61206	-1.70772	0.109737	0.501661	-5.22313
5637_at	YER066W	NA	0.805442	7.41357	1.99679	0.0656532	0.385532	-4.77279
10901_at	YJR108W	ABM1	0.805348	6.02704	2.30776	0.0367891	0.302579	-4.24689
6088_at	YDR391C	NA	0.80513	7.74561	3.17332	0.00676383	0.14718	-2.64434
7932_at	YPL183C	NA	-0.804974	5.3106	-1.37439	0.190905	0.648506	-5.68342
6510_at	YDL042C	SIR2	-0.803642	10.5771	-2.6408	0.0193622	0.230628	-3.6484
8313_at	YOR247W	SRL1	0.803533	7.36676	2.46017	0.0274867	0.269561	-3.9768
9668_at	YML042W	CAT2	-0.803369	4.76852	-1.42599	0.175767	0.625061	-5.61686
8489_at	YOR061W	CKA2	-0.80282	5.48382	-2.31976	0.0359599	0.301418	-4.22588
6961_g_at	YCL065W	MATALPHA1orHMLALPHA1	0.802334	7.21659	3.36362	0.00463141	0.126047	-2.27786
10520_at	YKR048C	NAP1	0.801967	8.37938	1.90086	0.0780884	0.424304	-4.92683
9010_at	YNL158W	NA	0.801818	5.00604	1.18583	0.25541	0.734067	-5.91029
5261_at	YGL252C	RTG2	-0.801791	8.79452	-1.72103	0.107239	0.494356	-5.20335
5025_at	YGL037C	PNC1	0.801238	7.47368	2.4665	0.0271537	0.269561	-3.96544
5791_at	YEL044W	IES6	0.80107	4.06415	1.72822	0.105909	0.492658	-5.19262
11057_at	YJL055W	NA	0.800885	7.23337	2.0833	0.0560189	0.358667	-4.63033
3453_at	YCR007C	NA	0.800681	3.31197	2.01493	0.0635151	0.38237	-4.74318
10910_at	YJR117W	STE24	-0.80048	3.44387	-1.31517	0.209569	0.674727	-5.75748
4281_i_at	YIL171W	NA	0.800158	7.13009	1.23922	0.23562	0.714332	-5.84874
7213_at	YBR166C	TYR1	-0.799852	8.5841	-3.55542	0.00316259	0.103648	-1.90682
6459_at	YDL003W	MCD1	-0.79976	4.08675	-3.29969	0.00525992	0.132349	-2.40123
6397_at	YDR073W	SNF11	0.799688	4.75826	2.21424	0.0438952	0.321259	-4.4089
6080_at	YDR382W	RPP2B	0.799668	6.69625	2.017	0.0632746	0.38237	-4.73978
7953_at	YPL205C	NA	0.799342	6.62681	2.46863	0.0270422	0.269561	-3.96161
5548_at	YER154W	OXA1	0.799204	6.30804	1.13165	0.276779	0.75747	-5.97048
5165_at	YGL170C	SPO74	0.798715	6.24465	2.97408	0.0100466	0.174972	-3.02473
7846_at	YPL089C	RLM1	-0.798552	11.3961	-1.93829	0.0730021	0.407396	-4.86723
11222_at	YJL204C	RCY1	-0.798361	6.78627	-1.15097	0.269006	0.749381	-5.94928
6023_at	YDR463W	STP1	0.798047	8.7778	1.72875	0.105812	0.492658	-5.19183
4092_at	YIR011C	STS1	0.797858	10.0227	1.72453	0.10659	0.492658	-5.19814
5043_at	YGL019W	CKB1	0.797814	7.00481	2.07498	0.0568845	0.361723	-4.64415
10345_at	YLR003C	NA	0.797613	6.03971	2.95967	0.0103376	0.176619	-3.05207
8703_at	YOL131W	NA	0.7971	3.52803	2.31045	0.0366015	0.302383	-4.24218
10536_at	YKR019C	IRS4	0.796581	8.25825	1.27462	0.223176	0.695609	-5.80673
5152_at	YGL137W	SEC27	-0.79649	6.16675	-1.54386	0.144901	0.569661	-5.45817
9508_at	YMR112C	MED11	0.796351	4.7509	1.89835	0.0784416	0.425234	-4.93082
11004_at	YJR030C	NA	-0.795889	9.04716	-0.948652	0.358873	0.841093	-6.15611
8939_at	YNL093W	YPT53	0.79583	2.85428	1.75562	0.100979	0.483899	-5.15149
8837_at	YNR034W	SOL1	0.795066	6.63033	3.7192	0.00228541	0.0867248	-1.58963
7583_at	YPR185W	ATG13	-0.795004	6.08183	-1.74348	0.103138	0.487175	-5.16977
6563_at	YDL079C	MRK1	-0.79499	11.1726	-2.27619	0.0390571	0.309445	-4.30192
4968_at	YGR042W	NA	0.793629	7.09929	1.58074	0.13624	0.553681	-5.40668
9692_at	YML062C	MFT1	-0.793614	6.38424	-2.44008	0.0285701	0.273841	-4.0128
6257_at	YDR200C	VPS64	-0.793398	9.86169	-1.54752	0.144021	0.568284	-5.4531
10635_at	YKL061W	NA	0.793066	3.74437	2.27097	0.0394449	0.310638	-4.31099
8628_at	YOL069W	NUF2	-0.792965	4.64705	-3.67492	0.00249494	0.0915334	-1.67538
10878_at	YJR130C	STR2	-0.792871	8.94208	-0.979607	0.343891	0.827923	-6.12669
5061_at	YGL046W	RIM8	0.792828	5.26955	2.71205	0.0168432	0.218632	-3.51679
4342_at	YHR182W	NA	-0.792697	9.70757	-1.41264	0.179586	0.630589	-5.63426
9376_at	YMR237W	NA	-0.792415	8.48856	-0.838338	0.415913	0.887499	-6.25414
5151_at	YGL138C	NA	0.792372	8.87757	2.6839	0.017798	0.221212	-3.56891
7351_at	YBR037C	SCO1	0.791949	7.16505	2.46223	0.0273776	0.269561	-3.9731
7101_at	YBR283C	SSH1	-0.791657	9.85601	-1.38258	0.188431	0.643382	-5.67297
9006_s_at	YNL162W	RPL42AorRPL42B	0.79115	7.11853	1.99297	0.0661115	0.385532	-4.779
7972_at	YPL232W	SSO1	0.790319	6.81724	2.05049	0.059508	0.370091	-4.68473
10701_at	YKL127W	PGM1	-0.789895	9.28421	-1.63705	0.123874	0.529228	-5.32646
11090_at	YJL067W	NA	0.78973	8.11387	2.74334	0.0158405	0.212222	-3.45866
9652_at	YML013C-A	NA	0.789582	7.30353	2.54901	0.0231493	0.25435	-3.81631
10714_at	YKL159C	RCN1	0.789319	6.15978	1.74392	0.103059	0.487175	-5.1691
10617_at	YKL035W	UGP1	-0.789033	9.79517	-2.12009	0.0523307	0.344991	-4.56878
7859_at	YPL121C	MEI5	0.789016	5.23025	2.16451	0.0481784	0.332652	-4.49377
4717_at	YGR287C	NA	-0.788802	8.85421	-2.58066	0.0217691	0.245814	-3.75863
5746_at	YER001W	MNN1	-0.788748	6.30041	-1.99385	0.066005	0.385532	-4.77756
5112_at	YGL085W	NA	0.788547	5.89832	1.56525	0.139821	0.560296	-5.4284
8459_at	YOR078W	BUD21	0.788307	5.05278	2.12226	0.0521208	0.344991	-4.56514
7096_at	YBR278W	DPB3	0.787918	7.57059	2.24707	0.0412654	0.315849	-4.35238
8822_at	YNR063W	NA	-0.787576	10.055	-1.48111	0.160711	0.598704	-5.54379
10195_at	YLR122C	NA	0.78715	6.2384	2.25009	0.0410308	0.315849	-4.34715
4322_at	YHR210C	NA	0.786996	11.0479	2.34399	0.0343397	0.296267	-4.18334
7835_at	YPL100W	ATG21	-0.786685	7.46301	-1.47377	0.162651	0.601073	-5.55364
2735_s_at	NA	NA	-0.786147	4.0569	-1.8414	0.0868281	0.445717	-5.02011
8193_at	YOR349W	CIN1	-0.786007	6.61793	-0.849717	0.409766	0.882225	-6.24453
6842_at	YCR054C	CTR86	-0.785813	8.86818	-1.88888	0.0797831	0.429027	-4.94577
11204_s_at	YJL177W	RPL17AorRPL17B	0.785604	8.85891	1.97554	0.0682407	0.390575	-4.80727
5657_at	YER046W	SPO73	0.78514	6.77922	2.07142	0.0572594	0.36321	-4.65007
2726_s_at	NA	NA	-0.785	4.67749	-1.23222	0.238144	0.718576	-5.85693
7702_g_at	YPR038W	NA	0.784314	8.4131	2.10303	0.0540115	0.352585	-4.59738
9743_at	YML100W	TSL1	-0.783972	5.59996	-1.28551	0.219453	0.688966	-5.79362
6243_at	YDR232W	HEM1	-0.783707	9.64086	-3.16825	0.00683237	0.14827	-2.65407
9530_at	YMR088C	VBA1	-0.783637	7.57219	-1.67873	0.115357	0.511869	-5.26587
3736_s_at	YLR467W	YRF1-5orYRF1-4orYRF1-7orYRF1-6orYRF1-3orYRF1-2orYRF1-1	0.783101	9.28951	1.54959	0.143526	0.567478	-5.45023
10921_at	YJR082C	EAF6	0.782905	3.50876	1.99117	0.0663284	0.385654	-4.78192
9117_at	YNL231C	PDR16	0.782179	7.84472	1.8036	0.0928309	0.46097	-5.07849
4949_at	YGR068C	NA	-0.78213	10.8562	-2.19492	0.0455154	0.324086	-4.44199
8865_at	YNR017W	MAS6	0.781434	6.34012	1.43832	0.172303	0.619741	-5.6007
10759_at	YKL160W	ELF1	0.781204	5.10851	1.35512	0.196823	0.65583	-5.70779
6350_at	YDR115W	NA	0.780528	6.14879	2.18161	0.0466638	0.326053	-4.4647
11156_s_at	YJL138C	TIF1orTIF2	-0.780286	8.94195	-2.18172	0.0466537	0.326053	-4.4645
8974_at	YNL103W	MET4	-0.780141	5.34949	-2.33257	0.0350945	0.298755	-4.20341
8935_at	YNL052W	COX5A	0.779982	4.7326	1.62223	0.127031	0.534204	-5.34776
4937_at	YGR056W	RSC1	0.779705	6.22714	1.75257	0.101517	0.485045	-5.15609
9741_at	YML102C-A	NA	0.779675	7.3251	2.19844	0.0452159	0.323445	-4.43597
10343_at	YLR001C	NA	-0.779341	5.54141	-1.16034	0.265299	0.743608	-5.93889
4328_at	NA	NA	-0.779308	9.2507	-1.50586	0.154311	0.585483	-5.51033
10289_f_at	YLR037C	DAN2	0.778557	7.37522	2.44427	0.028341	0.273841	-4.00531
9438_at	YMR211W	DML1	-0.777675	7.17485	-1.16636	0.262936	0.742424	-5.93218
9385_at	YMR245W	NA	0.777572	7.8514	1.51598	0.151755	0.582259	-5.49653
6184_at	YDR307W	NA	-0.777127	10.4308	-1.64159	0.12292	0.527006	-5.31991
5133_at	YGL109W	NA	0.777091	6.33541	2.33005	0.0352631	0.298755	-4.20783
7889_at	YPL136W	NA	-0.776981	7.61639	-0.982579	0.342476	0.826458	-6.12382
9864_at	YLR460C	NA	0.776957	11.648	3.93208	0.00150137	0.0697197	-1.17799
8983_s_at	YNL140C	RLR1	0.776657	6.48486	1.10751	0.286724	0.771124	-5.99655
10814_s_at	NA	NA	0.7749	6.8316	2.27713	0.0389881	0.309445	-4.30029
8682_at	YOL106W	NA	0.774853	7.10026	1.91148	0.0766143	0.419842	-4.91
9208_at	YNL322C	KRE1	0.774154	9.64329	1.7135	0.108646	0.498301	-5.21455
7204_at	YBR158W	AMN1	0.774103	7.62578	2.05677	0.0588251	0.367805	-4.67435
6463_at	YDR002W	YRB1	-0.774079	4.02508	-2.39118	0.0313803	0.285171	-4.09994
8856_at	YNR008W	LRO1	-0.773715	7.66541	-0.862828	0.402758	0.877411	-6.23331
6074_at	YDR377W	ATP17	0.773624	6.5451	1.83116	0.0884192	0.449805	-5.036
10640_at	YKL056C	NA	0.773408	5.87346	2.27003	0.0395149	0.310638	-4.31262
4934_at	YGR053C	NA	0.772992	6.84177	1.99809	0.065497	0.385532	-4.77066
9112_at	NA	NA	0.772894	4.4846	2.35485	0.0336362	0.294859	-4.16421
2917_s_at	NA	NA	0.772422	3.9761	2.21083	0.0441768	0.321259	-4.41474
6888_at	YCR011C	ADP1	-0.772276	5.87915	-1.58631	0.134972	0.551309	-5.39884
4811_at	YGR201C	NA	0.77139	10.3565	2.05359	0.05917	0.368972	-4.67961
8955_at	YNL077W	APJ1	-0.771152	6.02822	-1.81287	0.0913257	0.458466	-5.06424
6623_at	YDL152W	NA	-0.771121	8.9102	-1.77946	0.0968544	0.473618	-5.11537
6676_at	YDL188C	PPH22	-0.770794	6.22243	-2.88927	0.0118825	0.187875	-3.18521
9184_at	YNL301C	RPL18B	0.77059	9.00251	2.19626	0.045401	0.324086	-4.43969
7603_at	YPR159W	KRE6	-0.769685	6.28573	-1.30912	0.211554	0.676785	-5.7649
4062_at	YIR026C	YVH1	0.769146	8.50635	1.59733	0.132491	0.544606	-5.38324
7091_at	YBR273C	UBX7	-0.768883	7.42541	-2.82236	0.0135597	0.198401	-3.31103
5601_at	YER116C	SLX8	0.768804	5.28551	1.7049	0.110272	0.502388	-5.2273
4074_at	YIR038C	GTT1	0.768658	6.14635	1.77688	0.0972924	0.474517	-5.11929
6336_at	YDR145W	TAF12	-0.768593	5.26041	-1.97325	0.0685252	0.391482	-4.81098
11092_at	YJL065C	DLS1	0.768394	6.67935	1.68405	0.114305	0.510418	-5.25805
9093_at	YNL210W	MER1	0.767455	8.69057	2.41817	0.0297983	0.27726	-4.05193
10038_i_at	YLR280C	NA	0.767405	8.88056	1.75965	0.100271	0.48247	-5.14541
8265_at	YOR289W	NA	0.767301	7.77842	2.5829	0.0216745	0.245687	-3.75455
4058_at	YIR022W	SEC11	0.76709	6.6692	2.06377	0.0580722	0.365512	-4.66276
9055_at	YNL204C	SPS18	0.766354	4.5508	1.89233	0.0792924	0.427785	-4.94033
7242_at	YBR106W	PHO88	0.766033	7.03592	2.43742	0.0287164	0.273841	-4.01755
8566_at	YOR005C	DNL4	-0.765859	8.03049	-1.08509	0.296196	0.782174	-6.02033
5776_at	YEL059W	NA	0.765752	5.69029	2.01296	0.0637441	0.382424	-4.7464
4487_at	YHR059W	FYV4	0.765695	4.84579	1.86904	0.0826624	0.435225	-4.97698
6448_at	YDR034C	LYS14	-0.765633	7.98125	-1.16207	0.264618	0.74301	-5.93696
2641_g_at	NA	NA	0.765518	6.13535	2.33276	0.035082	0.298755	-4.20308
4282_f_at	YIL171W	HXT11orHXT9	0.765401	5.69205	2.3853	0.0317356	0.286788	-4.11037
6374_at	YDR094W	NA	0.764405	5.2229	1.82092	0.0900363	0.454786	-5.05183
10721_at	YKL152C	GPM1	0.764108	8.5409	2.18421	0.0464369	0.326053	-4.46026
4531_at	YHR012W	VPS29	0.763484	9.55906	2.40029	0.0308373	0.282776	-4.08375
10631_at	YKL065C	NA	0.763344	5.44348	1.73279	0.105074	0.490876	-5.1858
7726_at	YPR019W	CDC54	-0.763181	6.24627	-0.804993	0.434271	0.895855	-6.28163
5214_at	YGL211W	NCS6	0.762178	8.12301	2.15241	0.0492782	0.3375	-4.51428
5560_at	YER167W	BCK2	-0.762091	5.49305	-0.77744	0.449826	0.907614	-6.30357
9812_at	NA	NA	0.762006	5.86728	2.46008	0.0274915	0.269561	-3.97697
5031_at	YGL031C	RPL24A	0.761716	4.74751	1.58333	0.135648	0.552907	-5.40303
4837_at	YGR182C	NA	0.761703	7.42376	1.95121	0.0713179	0.401366	-4.84651
8270_f_at	YOR293W	RPS10BorRPS10A	0.761531	7.53768	2.41714	0.0298571	0.277329	-4.05376
11249_f_at	YJL223C	PAU4orPAU6orPAU1orPAU2orDAN3	0.761369	8.80117	2.42415	0.0294583	0.276336	-4.04127
9963_at	YLR382C	NAM2	-0.76135	7.64323	-1.14843	0.270018	0.750895	-5.95208
9352_at	YMR258C	NA	-0.76123	6.38974	-1.72679	0.106174	0.492658	-5.19477
8360_at	YOR203W	DED1orHIS3	0.76082	6.18921	2.0148	0.0635303	0.38237	-4.74339
9868_at	YLL018C-A	COX19	0.760416	4.21902	1.68958	0.113225	0.508886	-5.24993
8448_at	YOR111W	NA	0.760125	5.13828	2.76371	0.0152189	0.209972	-3.4207
8569_at	YOR008C	SLG1	0.759807	8.62134	1.49997	0.155813	0.587959	-5.51832
6041_at	YDR434W	GPI17	-0.759252	9.83576	-1.47893	0.161284	0.599244	-5.54671
7212_at	YBR165W	UBS1	0.758869	5.68683	1.82771	0.0889607	0.452314	-5.04134
9581_at	YMR052W	FAR3	0.758785	6.82331	3.68923	0.00242518	0.0905563	-1.64767
3321_f_at	NA	NA	0.758483	3.58868	2.06716	0.0577112	0.364502	-4.65715
4403_at	YHR110W	ERP5	0.758311	5.9528	1.76691	0.0990069	0.478875	-5.13443
9475_at	YMR163C	NA	-0.758056	7.75977	-1.74684	0.102537	0.486252	-5.16472
10500_at	YKR075C	NA	0.75798	4.63484	2.45591	0.0277128	0.270049	-3.98444
2437_s_at	NA	NA	0.757291	8.52083	1.88432	0.0804366	0.429027	-4.95296
10234_at	YLR115W	CFT2	-0.757073	9.23509	-1.31292	0.210305	0.675222	-5.76024
6919_at	YCL058C	FYV5	0.756595	7.94838	2.09139	0.0551875	0.357017	-4.61684
8814_at	YNR055C	HOL1	-0.756546	6.79961	-1.62543	0.126342	0.533425	-5.34316
8405_at	YOR158W	PET123	0.756235	4.38567	1.21334	0.245057	0.724613	-5.87884
4479_at	YHR049C-A	NA	0.755994	6.32491	1.79006	0.0950688	0.467827	-5.09921
4873_at	YGR128C	UTP8	-0.755939	11.8799	-1.51697	0.151507	0.581784	-5.49517
10174_at	YLR144C	ACF2	-0.755913	8.10241	-0.739334	0.471909	0.920912	-6.33277
8593_at	YOL058W	ARG1	-0.755909	9.21766	-2.74658	0.0157398	0.212222	-3.45262
6298_at	YDR196C	NA	0.755841	8.68756	2.25684	0.0405115	0.31436	-4.33547
10386_s_at	YLL045C	RPL8BorRPL8A	0.755589	5.05621	2.14734	0.0497456	0.338153	-4.52285
7855_f_at	YPL081W	RPS9AorRPS9B	-0.755206	8.8912	-2.33141	0.0351721	0.298755	-4.20545
5069_at	YGL082W	NA	0.754963	7.62644	2.19317	0.0456643	0.324086	-4.44497
6103_at	YDR362C	TFC6	-0.754924	7.43416	-1.53395	0.147306	0.573914	-5.47185
8574_at	YOL033W	MSE1	-0.754539	6.65322	-1.65697	0.119736	0.522305	-5.29762
11211_at	YJL172W	CPS1	-0.754528	9.90192	-2.31643	0.0361887	0.301627	-4.23173
8965_at	YNL112W	DBP2	-0.754414	8.40595	-0.724697	0.480564	0.925335	-6.34362
8352_at	YOR195W	SLK19	-0.754329	3.51524	-3.70807	0.00233632	0.0882979	-1.61117
11166_at	YJL129C	TRK1	-0.753701	7.62888	-1.07702	0.299666	0.785561	-6.0288
10196_g_at	YLR122C	NA	0.753015	7.6619	2.67831	0.0179936	0.221212	-3.57924
11163_at	YJL132W	NA	-0.75298	9.33024	-0.798666	0.437812	0.89855	-6.28673
6085_at	YDR388W	RVS167	-0.752697	7.27701	-1.84619	0.086093	0.443776	-5.01266
4437_at	YHR100C	NA	0.752442	5.13162	1.55983	0.141093	0.561918	-5.43597
11050_at	YJL018W	MPS3	0.752434	5.22315	1.81476	0.0910207	0.457727	-5.06132
8196_at	YOR352W	NA	0.752388	5.63973	3.16531	0.00687251	0.14827	-2.65972
7377_at	YBL028C	NA	0.752371	5.76017	1.97936	0.0677684	0.389064	-4.80108
3033_s_at	NA	NA	0.751759	6.57454	0.991568	0.338223	0.821574	-6.1151
10101_at	YLR209C	PNP1	0.751605	10.5763	2.93078	0.010946	0.182141	-3.10678
7269_g_at	NA	NA	0.751594	4.88604	2.01487	0.0635222	0.38237	-4.74328
9037_at	YNL176C	NA	-0.751389	6.38748	-1.51555	0.151864	0.582436	-5.49712
4540_at	YHL022C	SPO11	0.751373	7.75237	3.2632	0.00565623	0.136436	-2.47155
6526_at	YDL026W	NA	-0.750587	8.10638	-1.90041	0.0781517	0.424402	-4.92755
5034_at	YGL028C	SCW11	-0.750536	7.41561	-1.60821	0.13008	0.540409	-5.36778
10159_at	YLR179C	NA	0.749966	7.64488	2.20748	0.044456	0.321826	-4.4205
9404_at	YMR222C	FSH2	0.749859	9.24739	1.74997	0.101979	0.485703	-5.16001
10153_at	YLR173W	NA	-0.74975	6.11625	-1.70372	0.110499	0.502439	-5.22906
10677_at	YKL107W	NA	0.749711	7.82112	2.0389	0.0607872	0.374801	-4.70383
4352_at	YHR192W	NA	0.749495	5.70435	1.74327	0.103176	0.487175	-5.17008
7553_at	YPR200C	ARR2	0.749288	5.90788	1.85018	0.0854845	0.44285	-5.00645
5005_at	YGL012W	ERG4	-0.749187	8.7279	-2.036	0.0611113	0.375559	-4.7086
6511_at	YDL041W	NA	-0.748259	10.7586	-2.68249	0.0178472	0.221212	-3.57152
10469_at	YKR090W	PXL1	-0.747872	7.22941	-1.49681	0.156624	0.589313	-5.5226
6216_at	YDR251W	PAM1	-0.747701	7.34913	-1.16978	0.261602	0.742041	-5.92836
5206_at	YGL219C	MDM34	-0.747575	5.11403	-2.57204	0.0221369	0.248114	-3.77436
10543_at	YKR026C	GCN3	0.747294	6.56501	2.2426	0.0416148	0.316605	-4.3601
4085_at	YIR004W	DJP1	-0.746494	7.21586	-1.71816	0.107773	0.49584	-5.20762
7226_at	YBR135W	CKS1	0.746345	3.8658	2.95997	0.0103314	0.176619	-3.0515
7736_at	YPR028W	YOP1	0.746289	8.62068	2.37157	0.0325792	0.290752	-4.13467
4101_at	YIL024C	NA	0.746248	7.09421	1.79273	0.0946229	0.466877	-5.09513
4084_at	YIR003W	NA	-0.746186	8.3686	-1.40877	0.180705	0.631655	-5.63928
8375_at	YOR173W	DCS2	-0.745906	6.54455	-1.3572	0.196178	0.655684	-5.70518
5326_at	YFR029W	PTR3	-0.745176	7.20459	-1.52077	0.150558	0.580768	-5.48997
6348_at	YDR113C	PDS1	-0.74429	4.66664	-1.88358	0.0805425	0.429027	-4.95412
6423_at	YDR054C	CDC34	0.743832	9.03272	1.72493	0.106517	0.492658	-5.19754
10769_at	YKL193C	SDS22	0.743539	6.15716	1.53692	0.146583	0.573382	-5.46776
3734_s_at	NA	NA	0.743485	9.74365	2.08254	0.0560966	0.358918	-4.63158
8687_at	YOL147C	PEX11	0.743317	6.17611	1.95285	0.0711064	0.401074	-4.84388
6135_at	YDR349C	YPS7	-0.743312	10.3578	-1.71526	0.108316	0.497602	-5.21194
10288_at	YLR036C	NA	0.743291	7.96663	2.25834	0.0403975	0.313736	-4.33289
5772_at	YEL062W	NPR2	-0.743263	8.84623	-1.65187	0.120784	0.523626	-5.30503
5707_at	YER007C-A	NA	0.74317	7.54299	2.3119	0.0365014	0.302383	-4.23966
5945_at	YDR521W	NA	-0.742919	9.47075	-1.40914	0.180597	0.631655	-5.6388
9884_at	YLR437C	NA	0.742772	5.49183	1.88091	0.0809286	0.429732	-4.95833
10381_at	YLL049W	LDB18	0.742001	6.26438	2.28647	0.0383044	0.306403	-4.28403
6523_at	YDL029W	ARP2	-0.741995	7.25496	-1.64461	0.12229	0.526633	-5.31555
10361_f_at	NA	NA	0.741692	5.26176	2.3054	0.036954	0.302907	-4.25101
5505_at	NA	NA	-0.741426	9.19923	-1.44067	0.171648	0.619138	-5.5976
4809_at	YGR199W	PMT6	-0.7414	5.39962	-2.1224	0.0521068	0.344991	-4.5649
4316_at	YHR202W	NA	-0.741104	7.49661	-1.88327	0.0805873	0.429027	-4.95461
6955_s_at	YCL076W	NA	0.740572	5.84669	2.18439	0.0464214	0.326053	-4.45995
8599_at	NA	NA	0.740486	6.98902	2.28827	0.0381742	0.305623	-4.2809
4164_at	YIL053W	RHR2	0.740413	9.60613	1.71841	0.107727	0.49584	-5.20726
8357_at	YOR200W	NA	0.740251	8.56113	4.31076	0.000717004	0.0431822	-0.4512
5113_at	YGL084C	GUP1	-0.740219	10.3514	-1.84673	0.086011	0.443598	-5.01183
8557_at	YOL005C	RPB11	0.739748	3.98337	1.65466	0.12021	0.523294	-5.30098
4039_at	NA	NA	-0.739741	7.01036	-1.46679	0.164514	0.603935	-5.56296
9701_at	YML055W	SPC2	0.739652	4.56738	2.44251	0.0284367	0.273841	-4.00844
6061_at	YDR410C	STE14	0.73949	6.81402	1.9794	0.0677639	0.389064	-4.80102
5998_at	YDR484W	VPS52	-0.73942	8.22602	-1.23878	0.235778	0.714332	-5.84925
8314_g_at	YOR247W	SRL1	0.739292	7.51226	1.76433	0.0994538	0.479794	-5.13833
10325_at	YLR029C	RPL15A	0.739164	5.20689	2.22443	0.0430627	0.319293	-4.3914
9091_at	YNL212W	VID27	-0.738821	7.2201	-1.23818	0.235994	0.714332	-5.84996
6213_at	YDR248C	NA	0.738363	4.43177	2.1219	0.0521549	0.344991	-4.56574
9626_at	YMR004W	MVP1	-0.738358	10.3944	-1.8671	0.0829481	0.435685	-4.98001
10318_at	YLR022C	NA	0.737806	5.10115	2.09013	0.0553159	0.357105	-4.61893
5225_at	YGL200C	EMP24	0.737647	6.91318	1.42884	0.174963	0.623389	-5.61315
10729_at	YKL144C	RPC25	0.737123	4.79994	2.29703	0.0375461	0.303975	-4.26564
6859_at	YCR025C	NA	0.736861	7.31424	2.10126	0.0541894	0.352855	-4.60035
10967_at	YJR038C	NA	0.736112	6.80546	2.24893	0.041121	0.315849	-4.34916
8513_at	YOR040W	GLO4	0.735984	6.68611	2.35025	0.0339323	0.294859	-4.17231
10563_at	YKL001C	MET14	0.735864	4.89232	1.98816	0.0666933	0.3859	-4.78682
6326_at	YDR136C	NA	0.735469	8.39947	2.82881	0.0133884	0.197442	-3.29892
10690_at	YKL095W	YJU2	-0.735406	6.24044	-1.84799	0.0858184	0.44285	-5.00986
7796_at	YPL047W	SGF11	0.735141	5.36437	1.46673	0.164531	0.603935	-5.56305
10244_at	YLR080W	EMP46	-0.734899	6.16734	-1.27347	0.223571	0.696143	-5.80811
9145_at	YNL294C	RIM21	-0.734818	6.3622	-1.52078	0.150555	0.580768	-5.48995
5003_at	YGL014W	PUF4	-0.734742	4.61647	-3.26037	0.00568809	0.136851	-2.47698
8805_at	YNR047W	NA	-0.73446	5.34126	-1.57057	0.138582	0.557133	-5.42096
9075_at	YNL227C	JJJ1	-0.734076	5.36399	-1.77336	0.097894	0.476363	-5.12463
7197_at	YBR151W	APD1	-0.733894	7.52631	-2.28526	0.0383923	0.306842	-4.28614
9902_at	YLR411W	CTR3	0.733751	6.38929	2.47824	0.0265457	0.269561	-3.94433
4222_at	YIL134W	FLX1	0.733656	5.14576	1.37415	0.190976	0.648513	-5.68372
7404_at	YBL048W	NA	0.733304	5.21363	1.85621	0.0845736	0.440075	-4.99705
8727_at	YOL153C	NA	0.732961	6.47631	1.91181	0.0765691	0.419842	-4.90948
7723_at	YPR016C	TIF6	0.732947	9.03435	1.26574	0.226247	0.700269	-5.81736
11128_at	YJL121C	RPE1	0.732832	7.98237	1.80106	0.0932461	0.462269	-5.08237
2782_at	NA	NA	-0.732738	5.15216	-1.42166	0.177	0.625602	-5.62253
11409_f_at	NA	NA	-0.732735	5.69122	-1.67294	0.116507	0.515047	-5.27434
6266_at	YDR209C	NA	0.732569	7.88535	2.35474	0.033643	0.294859	-4.16439
5124_at	YGL118C	NA	0.73243	6.96412	2.34795	0.0340818	0.294859	-4.17637
9705_at	YML051W	GAL80	-0.732389	7.23286	-1.95863	0.0703659	0.399068	-4.83457
4904_at	YGR114C	NA	0.73169	6.2417	2.16097	0.0484983	0.333627	-4.49979
10494_at	YKR069W	MET1	-0.731632	11.0132	-1.84976	0.0855481	0.44285	-5.0071
6939_g_at	NA	NA	0.730996	8.90394	2.48937	0.0259815	0.267326	-3.92428
5697_at	YER042W	MXR1	0.730967	6.30118	2.23964	0.0418475	0.316826	-4.36521
7648_at	YPR116W	NA	0.730403	8.954	2.12023	0.0523171	0.344991	-4.56855
9929_at	YLR394W	CST9	-0.72997	7.85131	-1.35467	0.196964	0.65583	-5.70836
9800_s_at	YML133C	YRF1-5orYRF1-7orYRF1-6orYRF1-3orYRF1-2orYRF1-1	0.729791	10.0093	2.65755	0.0187393	0.226013	-3.61757
9760_at	YML125C	NA	0.729629	7.20874	1.84879	0.0856958	0.44285	-5.00861
4097_at	YIR016W	NA	0.729401	6.54312	1.44752	0.169751	0.614853	-5.58856
7750_at	YPL003W	ULA1	-0.729355	9.52485	-2.22867	0.0427204	0.317765	-4.3841
5973_at	YDR504C	SPG3	0.72908	6.58005	2.45901	0.0275481	0.269561	-3.97888
6452_at	YDR037W	KRS1	-0.72885	8.38044	-0.955461	0.355538	0.840994	-6.14971
4187_at	YIL077C	NA	0.728794	7.3413	1.74752	0.102415	0.486054	-5.1637
4988_at	YGR015C	NA	0.728493	8.65363	1.99553	0.0658037	0.385532	-4.77483
5146_at	YGL143C	MRF1	0.72816	8.379	2.20325	0.0448096	0.322945	-4.42773
8807_at	YNR049C	MSO1	0.728139	5.72952	1.91466	0.0761769	0.418793	-4.90494
4464_at	YHR082C	KSP1	-0.728122	4.07857	-2.23744	0.0420213	0.31715	-4.369
2499_s_at	NA	NA	-0.727907	6.00781	-1.65201	0.120755	0.523626	-5.30483
6079_at	YDR381W	YRA1	0.727592	5.11804	1.26225	0.227462	0.70158	-5.82151
9035_at	YNL178W	RPS3	0.727559	4.32065	1.15737	0.26647	0.744759	-5.94219
9874_at	YLR427W	MAG2	-0.727491	7.62757	-1.0083	0.330408	0.815104	-6.09869
8493_at	YOR065W	CYT1	0.727299	6.07991	2.22537	0.0429866	0.319236	-4.38978
9293_at	NA	NA	0.726633	4.74484	1.55524	0.14218	0.564789	-5.44237
AFFX-YER022wM_at	NA	NA	0.726582	8.77854	1.81965	0.0902375	0.455088	-5.05378
7988_at	YPL216W	NA	-0.726008	5.26752	-0.887369	0.389857	0.866767	-6.2119
7292_at	YBR069C	TAT1	-0.725957	7.23472	-1.117	0.282782	0.76636	-5.98636
6017_at	YDR458C	NA	-0.725818	5.05378	-1.7453	0.102812	0.486934	-5.16703
7858_at	YPL122C	TFB2	-0.7257	9.05323	-2.74475	0.0157965	0.212222	-3.45602
9124_at	YNL270C	ALP1	0.725643	5.57959	1.31729	0.208876	0.674481	-5.75487
4351_at	YHR191C	CTF8	0.725556	6.47677	1.66413	0.11828	0.518808	-5.28721
4964_at	YGR038W	ORM1	0.725062	5.3611	1.75741	0.100663	0.482801	-5.14879
8285_at	YOR264W	DSE3	0.72469	9.33855	1.91131	0.0766375	0.419842	-4.91027
10187_at	YLR162W	NA	0.724543	6.81569	2.36324	0.0331019	0.294011	-4.1494
5058_at	YGL049C	TIF4632	-0.724216	5.86994	-1.3231	0.206986	0.672086	-5.7477
4512_at	YHR038W	RRF1	0.724147	6.14699	2.20727	0.044473	0.321826	-4.42085
AFFX-YEL018w/_at	NA	NA	0.724047	8.28223	1.8845	0.0804114	0.429027	-4.95268
10137_at	YLR202C	NA	0.723678	7.13737	2.85068	0.0128234	0.195919	-3.25787
10034_at	YLR276C	DBP9	-0.723333	5.79277	-0.719335	0.483759	0.92805	-6.34755
4247_at	YIL154C	IMP2'	0.723299	9.19215	1.17253	0.260532	0.740573	-5.92527
2714_s_at	NA	NA	-0.723142	9.8992	-1.26215	0.227497	0.70158	-5.82163
4556_at	YHL006C	SHU1	0.722604	4.90155	1.89891	0.0783627	0.425053	-4.92993
7304_at	YBR080C	SEC18	-0.722048	6.48168	-0.929416	0.368408	0.850279	-6.17398
9860_at	YLR456W	NA	0.722003	6.39104	2.2013	0.0449742	0.322987	-4.43107
4362_at	YHR157W	REC104	0.721928	5.89708	1.58542	0.135173	0.551745	-5.40008
7748_at	YPL005W	AEP3	-0.721833	7.99764	-1.51119	0.15296	0.583045	-5.50306
11367_at	YAL042W	ERV46	-0.721649	6.51305	-2.67228	0.0182072	0.221885	-3.59038
3169_f_at	NA	NA	0.720987	5.11412	1.78622	0.0957116	0.469999	-5.10507
4721_at	YGR291C	NA	0.720608	5.04682	2.57813	0.0218767	0.246344	-3.76326
6960_at	YCL065W	MATALPHA1orHMLALPHA1	0.720477	4.67669	1.66785	0.117528	0.5174	-5.28178
9452_at	YMR182C	RGM1	0.720338	6.61073	2.66475	0.0184774	0.223718	-3.60429
6719_at	YDL234C	GYP7	-0.720255	8.40394	-0.950689	0.357873	0.841093	-6.1542
8299_at	YOR233W	KIN4	0.720159	8.7056	1.11413	0.283968	0.76836	-5.98944
9070_at	YNL189W	SRP1	-0.720125	9.08782	-2.57876	0.0218498	0.246338	-3.76211
10321_at	YLR025W	SNF7	0.720101	5.7062	1.83443	0.0879079	0.448427	-5.03093
8272_at	YOR295W	UAF30	0.719602	5.26384	2.43758	0.0287075	0.273841	-4.01726
10051_at	YLR291C	GCD7	0.719445	8.93658	1.33334	0.203691	0.668103	-5.73502
4060_at	YIR024C	NA	0.718971	6.2453	1.99326	0.0660758	0.385532	-4.77852
8503_at	YOR030W	DFG16	-0.718854	5.92703	-1.80583	0.0924661	0.460253	-5.07506
6559_f_at	YDL083C	RPS16AorRPS16B	0.718769	8.49848	2.16355	0.0482648	0.332657	-4.4954
10979_at	YJR050W	ISY1	0.718754	7.61752	1.57685	0.137132	0.554963	-5.41215
7126_at	YBR216C	YBP1	-0.717452	6.01872	-1.19247	0.252878	0.73239	-5.90274
8982_i_at	YNL140C	RLR1	0.717372	5.65002	0.920307	0.372985	0.854076	-6.18232
9527_at	YMR128W	ECM16	-0.716998	6.78898	-0.874529	0.396572	0.872113	-6.22317
5986_at	YDR472W	TRS31	0.716901	7.40372	2.022	0.0626989	0.381299	-4.7316
6386_at	YDR106W	ARP10	0.716822	10.1955	2.44175	0.0284785	0.273841	-4.00981
10368_s_at	YLL020C	KNS1	0.71637	6.54878	2.40172	0.030753	0.282776	-4.08121
4886_at	YGR140W	CBF2	0.716215	5.91626	2.15256	0.0492646	0.3375	-4.51403
10731_at	YKL142W	MRP8	0.716079	6.29088	2.33492	0.0349383	0.298755	-4.19929
5980_at	YDR466W	PKH3	-0.715813	10.0878	-0.767849	0.455322	0.912697	-6.31105
9429_at	YMR202W	ERG2	0.71556	7.23391	1.68572	0.113979	0.510297	-5.25561
7657_at	YPR081C	GRS2	-0.715151	10.8595	-1.65414	0.120317	0.523373	-5.30174
8211_at	YOR321W	PMT3	-0.714917	6.97903	-1.848	0.0858171	0.44285	-5.00985
6661_at	YDL159W	STE7	-0.713776	10.7908	-3.15265	0.00704772	0.149524	-2.68399
5649_at	YER076C	NA	0.713678	10.26	1.43883	0.17216	0.619741	-5.60003
10615_at	YKL037W	NA	0.713638	7.9043	2.61538	0.0203465	0.238612	-3.6951
5948_at	YDR524C	AGE1	-0.71353	8.46477	-1.14553	0.271178	0.752422	-5.95528
8239_at	YOR304C-A	NA	0.713509	4.5258	2.23099	0.0425341	0.317765	-4.3801
4389_at	YHR139C-A	NA	0.713456	5.0082	1.71001	0.109304	0.500172	-5.21974
8603_at	YOL049W	GSH2	-0.712782	8.93183	-1.7218	0.107096	0.493941	-5.2022
11297_at	YAR035W	YAT1	-0.712478	12.1959	-2.00596	0.0645633	0.383728	-4.75782
7597_at	YPR154W	PIN3	0.712409	6.66402	1.86173	0.0837459	0.438211	-4.98842
6207_at	YDR287W	NA	0.712407	8.39077	1.5142	0.152202	0.583015	-5.49896
5235_at	YGL233W	SEC15	-0.712077	4.50226	-1.35955	0.195449	0.654887	-5.70221
AFFX-25srRnae_at	NA	NA	-0.712043	8.77979	-2.13795	0.0506232	0.340467	-4.53872
10943_at	YJR059W	PTK2	-0.711987	7.51758	-0.824331	0.423561	0.890231	-6.26581
4955_at	YGR074W	SMD1	0.711927	6.14901	2.21714	0.0436563	0.321259	-4.40392
11338_at	YAL029C	MYO4	0.711897	6.08325	2.32201	0.035807	0.301134	-4.22195
10646_at	YKL093W	MBR1	0.710847	7.73269	1.84223	0.0867002	0.445675	-5.01882
5306_at	YFR052W	RPN12	0.710353	7.88513	2.21535	0.043804	0.321259	-4.407
4994_at	YGR021W	NA	0.710349	6.64895	1.84404	0.0864225	0.444737	-5.01601
7459_s_at	YBL083C	ALG3	-0.710334	8.79825	-1.35586	0.196594	0.65583	-5.70686
5631_at	YER100W	UBC6	0.710264	5.6282	1.47827	0.161459	0.599244	-5.5476
7332_at	YBR019C	GAL10	-0.709929	9.81913	-1.42834	0.175102	0.623645	-5.61379
5653_at	YER080W	NA	-0.709616	9.91625	-1.7367	0.104361	0.490006	-5.17993
10993_at	YJR016C	ILV3	-0.709373	10.8969	-1.84038	0.0869859	0.445916	-5.0217
10629_at	YKL067W	YNK1	0.709369	7.51202	2.1929	0.045688	0.324086	-4.44544
4579_at	YHL029C	NA	-0.709289	10.4472	-1.2905	0.217765	0.686208	-5.78759
7851_at	YPL084W	BRO1	-0.709271	5.76972	-1.50161	0.155392	0.587045	-5.51609
8833_at	YNR030W	ALG12	-0.709107	6.51102	-1.37344	0.191193	0.648541	-5.68462
3647_f_at	NA	NA	0.708715	5.72159	1.95559	0.0707545	0.39986	-4.83947
6206_at	YDR286C	NA	0.70851	5.8397	2.35802	0.0334331	0.294859	-4.15861
4387_at	YHR138C	NA	0.708468	6.54878	1.70246	0.110739	0.503074	-5.23092
10184_at	YLR154C	RNH203	0.708303	5.84387	2.04405	0.0602155	0.372753	-4.69534
8244_i_at	YOR309C	NOP58	0.708129	3.92333	1.68131	0.114846	0.510695	-5.26208
6595_at	YDL133W	NA	-0.708022	9.79631	-3.65331	0.00260413	0.0931563	-1.71723
10584_at	YKL023W	NA	-0.707885	3.12226	-2.47173	0.0268811	0.269561	-3.95604
2191_s_at	NA	NA	0.707641	6.162	2.12802	0.0515657	0.343342	-4.55544
8646_at	YOL097C	WRS1	0.707499	8.63727	1.35152	0.197946	0.657122	-5.71232
9749_at	YML095C	RAD10	0.707408	3.73986	1.57065	0.138565	0.557133	-5.42085
7382_at	YBL025W	RRN10	0.707376	7.94654	1.96647	0.0693736	0.395046	-4.82193
5943_at	YDR519W	FPR2	0.707321	4.22977	2.21535	0.0438035	0.321259	-4.40699
6046_at	YDR439W	LRS4	0.706502	6.00142	2.51666	0.0246468	0.260992	-3.875
4258_at	YIL143C	SSL2	-0.705926	9.0793	-1.10384	0.288256	0.772351	-6.00046
5215_at	YGL210W	YPT32	0.705355	5.18438	1.54813	0.143874	0.568284	-5.45225
5353_at	YFR011C	NA	0.705056	4.01661	2.21285	0.0440097	0.321259	-4.41128
9566_at	YMR080C	NAM7	0.703812	4.48236	1.22169	0.241982	0.721788	-5.86919
9492_at	YMR138W	CIN4	0.703686	8.34213	2.27847	0.0388894	0.309445	-4.29796
9726_at	YML073C	RPL6AorRPL6B	0.702968	5.78298	2.24855	0.0411504	0.315849	-4.34982
9038_at	YNL175C	NOP13	-0.702917	6.28236	-2.84606	0.0129408	0.19618	-3.26655
3276_i_at	NA	NA	-0.702618	2.58381	-2.83166	0.0133135	0.197262	-3.29359
6826_at	YCR036W	RBK1	-0.702526	8.35871	-3.20233	0.00638451	0.142902	-2.58863
11215_at	YJL211C	NA	0.70198	4.73599	1.62813	0.125765	0.532596	-5.33929
10912_at	YJR119C	NA	-0.701898	5.84909	-0.68362	0.505363	0.939613	-6.37301
4390_at	YHR140W	NA	0.701842	6.54901	1.83534	0.0877672	0.447954	-5.02953
10082_at	YLR235C	NA	0.701752	7.09538	1.54645	0.144278	0.568284	-5.45458
5230_at	YGL238W	CSE1	0.700747	3.57351	1.03258	0.319292	0.804478	-6.07444
5944_at	YDR520C	NA	-0.700679	8.37341	-0.739939	0.471553	0.920897	-6.33232
7811_at	YPL079W	RPL21BorRPL21A	0.700186	9.45344	1.55607	0.141982	0.56424	-5.44121
9736_at	YML106W	URA5	0.699965	8.03752	2.19843	0.0452164	0.323445	-4.43598
11287_f_at	YAR020C	PAU5orPAU7	0.699674	7.44905	2.20979	0.0442637	0.321259	-4.41654
6687_at	YDL220C	CDC13	-0.699538	6.11705	-2.01943	0.0629942	0.381851	-4.73581
6270_at	YDR213W	UPC2	-0.699468	7.03889	-2.02935	0.0618613	0.378176	-4.71954
5767_at	YEL023C	NA	-0.699386	7.11331	-1.10201	0.289025	0.773744	-6.00242
4090_at	YIR009W	MSL1	0.699267	4.31302	1.29192	0.217287	0.686208	-5.78587
9616_at	YMR038C	CCS1	0.699117	9.10144	1.90548	0.0774435	0.422707	-4.91951
10326_g_at	YLR029C	RPL15BorRPL15A	0.699064	6.08264	1.9756	0.0682328	0.390575	-4.80717
5220_at	YGL205W	POX1	-0.699053	9.63495	-1.2197	0.242709	0.721788	-5.87149
7821_at	YPL068C	NA	0.698978	8.06219	3.29172	0.00534402	0.133027	-2.41659
7864_at	YPL116W	HOS3	-0.698864	8.21969	-1.30465	0.213034	0.68012	-5.77038
5435_at	YFL045C	SEC53	0.698817	7.13419	1.50527	0.154459	0.585483	-5.51112
6115_at	YDR373W	FRQ1	0.698739	6.83595	1.87433	0.0818859	0.4326	-4.96868
7340_at	YBR027C	NA	0.698587	7.66258	1.74102	0.10358	0.488543	-5.17346
11177_at	YJL161W	NA	0.698551	3.35516	2.48415	0.0262447	0.268634	-3.93369
9621_at	YML002W	NA	-0.697638	8.54803	-1.04994	0.311516	0.796361	-6.0568
7722_at	YPR015C	NA	0.69751	5.61673	2.06831	0.0575881	0.364217	-4.65522
10736_at	YKL137W	NA	0.697496	3.768	1.97329	0.0685199	0.391482	-4.81091
8917_at	YNL070W	TOM7	0.697465	3.40406	2.22108	0.0433348	0.320547	-4.39716
9347_at	YMR296C	LCB1	-0.697415	10.2251	-1.28493	0.21965	0.68922	-5.79432
8197_at	YOR353C	SOG2	-0.697328	5.73643	-1.0281	0.321323	0.80633	-6.07895
6055_at	YDR404C	RPB7	0.696826	6.23143	2.21233	0.0440531	0.321259	-4.41218
5090_at	YGL062W	PYC1	-0.696172	4.90053	-1.11549	0.283406	0.767061	-5.98798
6424_at	YDR055W	PST1	-0.696146	8.03094	-1.34941	0.198604	0.658604	-5.71496
10490_at	YKR065C	NA	0.696096	3.562	2.3561	0.0335562	0.294859	-4.16201
4134_at	YIL037C	PRM2	-0.695819	6.68029	-1.30082	0.214306	0.682081	-5.77505
5393_at	YFL038C	YPT1	0.694922	4.32016	1.27368	0.223497	0.696143	-5.80785
9143_at	YNL296W	NA	0.694868	6.65624	2.13322	0.0510706	0.341699	-4.5467
5223_at	YGL202W	ARO8	-0.69464	10.6185	-1.71987	0.107454	0.494864	-5.20508
10146_at	YLR208W	SEC13	0.693977	8.92728	2.24268	0.0416083	0.316605	-4.35996
6009_at	YDR449C	UTP6	-0.693888	6.06452	-1.24924	0.232042	0.709271	-5.83694
11296_s_at	YAR033W	MST27orMST28	0.693729	6.56799	1.78771	0.0954612	0.469263	-5.10279
4549_at	YHL013C	NA	0.69303	7.5271	2.00825	0.0642942	0.383728	-4.75409
6561_at	YDL081C	RPP1A	0.692948	5.0658	2.42386	0.0294747	0.276336	-4.04178
5384_at	YFL004W	VTC2	-0.692727	6.19558	-1.44735	0.169801	0.614853	-5.5888
5136_at	YGL106W	MLC1	0.692628	4.38074	1.82432	0.0894953	0.453796	-5.04657
[truncated: 7,336 more rows]
