# Supplementary material for: Covert Genetic Selections to Optimize Phenotypes
Source: PLoS One. 2007 Nov 21;2(11):e1200. doi: 10.1371/journal.pone.0001200 (PMC2075469; doi:10.1371/journal.pone.0001200)
Supplement: Table S5 — gal37 vs glc37 (1.82 MB XLS) [file pone.0001200.s010.xls]

## Sheet: gal37VSglu37_allID
ID	YN	Gene	logFC	AveExpr	t	P.Value	adj.P.Val	B
10179_at	YLR149C	NA	9.00654	8.49566	31.5307	2.05408e-14	4.7937e-11	22.7236
4509_at	YHR035W	NA	8.94451	8.92722	43.4856	2.37221e-16	2.21446e-12	26.0207
8316_at	YOR249C	APC5	8.24628	9.6507	12.6392	4.74091e-09	1.26809e-07	11.2261
7854_i_at	YPL081W	RPS9A	8.12577	7.96596	24.2368	7.69762e-13	4.04663e-10	19.6268
7907_at	YPL163C	SVS1	8.04868	7.6254	18.0656	4.18826e-11	5.21298e-09	15.9014
8005_at	YPL245W	NA	7.87342	8.10172	23.8482	9.60631e-13	4.71973e-10	19.4278
10851_at	YJR149W	NA	7.76617	8.30111	19.6143	1.37836e-11	2.57339e-09	16.9632
5383_at	YFL005W	SEC4	-7.7645	8.23862	-11.8276	1.11499e-08	2.37095e-07	10.3607
8390_at	YOR143C	THI80	7.48587	7.41084	25.6138	3.6061e-13	3.43427e-10	20.3004
4337_at	YHR177W	NA	-7.43612	8.22649	-9.38718	2.01745e-07	2.30795e-06	7.40265
8646_at	YOL097C	WRS1	-7.39766	8.63727	-15.1073	4.57368e-10	2.30417e-08	13.565
9661_at	YML008C	ERG6	-7.34201	7.69182	-11.8283	1.11407e-08	2.37095e-07	10.3615
4131_at	YIL040W	APQ12	7.26524	5.1372	19.7948	1.21736e-11	2.41788e-09	17.0808
5635_at	YER064C	NA	-7.16898	8.85913	-9.14924	2.75725e-07	2.97216e-06	7.08159
9180_at	YNL304W	YPT11	-7.09164	7.80675	-12.237	7.19991e-09	1.68449e-07	10.8038
11354_at	YAL013W	DEP1	-7.03672	7.98221	-26.0642	2.83797e-13	3.43427e-10	20.5106
8507_at	YOR034C	AKR2	7.02131	7.45697	22.3156	2.38246e-12	8.55396e-10	18.6015
4710_at	YGR280C	PXR1	-7.01573	8.34175	-10.524	4.90152e-08	7.588e-07	8.85261
10144_at	YLR206W	ENT2	-6.9926	9.09775	-7.83494	1.73391e-06	1.27049e-05	5.18745
11136_at	YJL111W	CCT7	-6.98387	7.57635	-13.3845	2.25027e-09	7.42271e-08	11.9761
7894_at	YPL131W	RPL5	6.92756	8.42231	8.67605	5.22542e-07	4.95877e-06	6.42378
8437_at	YOR100C	CRC1	-6.88418	9.28681	-20.3595	8.31056e-12	1.80417e-09	17.4406
9717_at	YML082W	NA	-6.87557	7.99584	-10.5879	4.54308e-08	7.21253e-07	8.93021
5191_f_at	YGL189C	RPS26A	-6.85466	7.62784	-16.808	1.10395e-10	8.51686e-09	14.9621
8341_at	YOR229W	WTM2	-6.83152	8.53822	-15.5233	3.18927e-10	1.79343e-08	13.9214
6494_at	YDL013W	HEX3	-6.82379	8.90062	-14.4124	8.52266e-10	3.58374e-08	12.947
6587_at	YDL099W	NA	-6.79482	6.95565	-16.1887	1.82351e-10	1.16592e-08	14.4713
6659_at	YDL161W	ENT1	-6.79461	8.12872	-10.721	3.88289e-08	6.4496e-07	9.09059
8829_at	YNR026C	SEC12	-6.77943	7.4419	-18.0314	4.29646e-11	5.27729e-09	15.8768
8802_at	YNR044W	AGA1	-6.73784	8.10284	-12.8749	3.73065e-09	1.04269e-07	11.4677
6550_at	YDL091C	UBX3	-6.70077	8.05563	-10.1224	7.96703e-08	1.10345e-06	8.35564
3148_s_at	YCR096C	HMRA2orBUD5orMATALPHA2orHMLALPHA2	-6.68	6.87911	-12.0014	9.2465e-09	2.04057e-07	10.5505
11017_at	YJL004C	SYS1	-6.67108	7.03647	-15.7622	2.60299e-10	1.5477e-08	14.1216
8464_at	YOR083W	WHI5	-6.66647	7.2629	-15.1375	4.454e-10	2.30417e-08	13.5913
10579_at	YKL028W	TFA1	-6.61418	7.8238	-32.0018	1.6731e-14	4.7937e-11	22.8889
6230_at	YDR265W	PEX10	-6.60546	8.47066	-18.5605	2.90896e-11	4.17772e-09	16.2515
5039_at	YGL023C	PIB2	-6.54859	8.56684	-7.30543	3.85651e-06	2.42428e-05	4.36254
4885_at	YGR139W	NA	-6.54318	9.90029	-14.1206	1.11566e-09	4.28586e-08	12.6785
4064_at	YIR028W	DAL4	-6.51489	8.67292	-9.76444	1.2441e-07	1.55471e-06	7.89886
4884_i_at	YGR138C	NA	-6.51211	8.06846	-14.3025	9.42704e-10	3.77688e-08	12.8465
10078_at	YLR273C	PIG1	-6.46219	7.70251	-12.5832	5.02175e-09	1.31842e-07	11.168
6895_at	YCL037C	SRO9	-6.43575	7.89467	-14.9552	5.22927e-10	2.52331e-08	13.4323
5163_at	YGL172W	NUP49	-6.42336	6.64885	-9.45695	1.8429e-07	2.14809e-06	7.49559
9713_at	YML086C	ALO1	-6.42052	8.15866	-17.2707	7.67058e-11	7.14431e-09	15.3163
6528_at	YDL070W	BDF2	-6.41223	7.64001	-6.28997	1.98028e-05	9.40281e-05	2.67428
9900_at	YLR409C	UTP21	6.33415	7.73241	10.2125	7.13514e-08	1.01125e-06	8.46855
10469_at	YKR090W	PXL1	-6.32112	7.22941	-13.5248	1.96357e-09	6.71427e-08	12.1129
6284_at	YDR182W	CDC1	-6.31421	7.74098	-15.124	4.5069e-10	2.30417e-08	13.5796
5731_at	YEL016C	NA	-6.29953	7.72107	-24.5217	6.55816e-13	4.04663e-10	19.7701
5120_at	YGL122C	NAB2	-6.29682	7.87021	-14.1418	1.09387e-09	4.21953e-08	12.6982
11134_at	YJL115W	ASF1	-6.29581	8.39858	-12.2198	7.33121e-09	1.70666e-07	10.7855
7328_at	YBR015C	MNN2	-6.29127	7.28009	-8.49346	6.73203e-07	6.04668e-06	6.16285
8426_at	YOR134W	BAG7	-6.26357	7.68258	-13.3791	2.26213e-09	7.43556e-08	11.9708
10120_at	YLR228C	ECM22	-6.2302	8.13468	-11.6737	1.3185e-08	2.70509e-07	10.1905
3189_i_at	YHL048W	COS8	-6.22942	9.43338	-5.83382	4.32372e-05	0.000179946	1.86961
7106_at	YBR241C	NA	-6.22664	9.52367	-17.1502	8.42606e-11	7.59157e-09	15.2251
10110_at	YLR218C	NA	-6.22421	6.70216	-11.6967	1.2857e-08	2.66919e-07	10.2161
7574_at	YPR176C	BET2	6.20009	7.87177	9.89284	1.05879e-07	1.37084e-06	8.06425
6355_at	YDR120C	TRM1	-6.19512	7.2592	-9.36422	2.07865e-07	2.36925e-06	7.37195
4205_at	YIL105C	SLM1	6.19141	7.64269	16.2712	1.70394e-10	1.12016e-08	14.5378
4603_at	NA	NA	-6.18098	7.67668	-10.4293	5.48904e-08	8.22475e-07	8.73688
7091_at	YBR273C	UBX7	-6.17017	7.42541	-24.2128	7.80283e-13	4.04663e-10	19.6146
7892_at	YPL133C	RDS2	6.16873	6.18632	11.2429	2.12903e-08	3.93554e-07	9.70327
6039_g_at	YDR432W	NPL3	-6.14119	9.39408	-14.9857	5.09051e-10	2.47499e-08	13.459
4519_at	YHR002W	LEU5	-6.14024	7.96244	-15.2368	4.08406e-10	2.16618e-08	13.6771
9370_at	YMR276W	DSK2	-6.13328	7.02272	-14.3581	8.95707e-10	3.71619e-08	12.8974
4187_at	YIL077C	NA	-6.11502	7.3413	-15.6751	2.80208e-10	1.65553e-08	14.049
6660_at	YDL160C	DHH1	-6.10537	8.51891	-21.1871	4.83409e-12	1.36433e-09	17.9473
8842_at	YNR039C	ZRG17	-6.09954	8.01466	-14.3163	9.30798e-10	3.76616e-08	12.8592
9147_at	YNL292W	PUS4	-6.09893	7.5316	-7.96505	1.43236e-06	1.10231e-05	5.38453
5075_i_at	YGL076C	RPL7A	-6.08302	9.06401	-11.2448	2.12456e-08	3.93554e-07	9.70541
10045_at	YLR286C	CTS1	-6.0757	7.6164	-9.46192	1.8311e-07	2.14202e-06	7.50219
5045_at	YGL017W	ATE1	-6.07044	7.65008	-17.6213	5.85566e-11	6.50746e-09	15.5779
8924_at	YNL064C	YDJ1	-6.06948	7.93395	-24.6193	6.21036e-13	4.04663e-10	19.8188
7396_at	YBL011W	SCT1	-6.05273	8.09687	-12.5943	4.96473e-09	1.31664e-07	11.1795
7626_at	YPR138C	MEP3	-6.04636	7.40431	-17.0709	8.96668e-11	7.75037e-09	15.1646
8332_at	YOR221C	MCT1	6.02651	9.3643	21.1443	4.96917e-12	1.36433e-09	17.9217
4234_at	YIL122W	POG1	-5.99792	7.44689	-9.15951	2.71999e-07	2.93539e-06	7.09558
7097_at	YBR279W	PAF1	-5.9957	7.06743	-11.1691	2.31478e-08	4.21219e-07	9.61809
7337_at	YBR024W	SCO2	-5.97381	8.27347	-10.7486	3.75946e-08	6.2781e-07	9.12357
10637_at	YKL059C	MPE1	-5.96886	9.10543	-25.8968	3.10073e-13	3.43427e-10	20.4331
4775_at	YGR210C	NA	-5.95284	8.45849	-10.43	5.48428e-08	8.22475e-07	8.73777
6313_at	YDR167W	TAF10	-5.94926	6.7713	-11.9592	9.67398e-09	2.10505e-07	10.5047
8192_at	YOR348C	PUT4	-5.94907	10.3194	-5.32702	0.000106478	0.000389183	0.94288
10709_at	YKL120W	OAC1	-5.92412	6.61633	-24.451	6.82312e-13	4.04663e-10	19.7348
10019_at	YLR304C	ACO1	5.90755	7.15818	7.51726	2.78902e-06	1.85438e-05	4.69701
7847_at	YPL088W	NA	5.90663	8.2335	11.4429	1.70124e-08	3.28801e-07	9.93151
7402_at	YBL050W	SEC17	-5.90363	6.57628	-19.3212	1.69009e-11	2.92166e-09	16.7698
10164_at	YLR183C	TOS4	-5.89648	6.97785	-14.6254	7.02237e-10	3.07765e-08	13.1396
7843_at	YPL092W	SSU1	5.8942	6.17323	21.2067	4.7736e-12	1.36433e-09	17.959
10070_at	YLR265C	NEJ1	-5.89235	7.19404	-13.4798	2.0509e-09	6.93666e-08	12.0692
4812_at	YGR202C	PCT1	-5.88519	6.69819	-30.4677	3.30001e-14	6.16112e-11	22.3373
6222_at	YDR257C	SET7	-5.88122	6.90783	-32.6087	1.29008e-14	4.7937e-11	23.0965
5611_at	YER083C	RMD7	-5.88044	6.77614	-17.2632	7.715e-11	7.14431e-09	15.3107
11138_at	YJL109C	UTP10	5.87124	6.15193	6.968	6.54071e-06	3.70046e-05	3.81726
10553_at	YKR036C	CAF4	-5.86952	8.12921	-13.4044	2.2069e-09	7.33147e-08	11.9957
6358_at	YDR123C	INO2	-5.86416	6.62807	-16.1239	1.92371e-10	1.19719e-08	14.4188
8910_at	YNL031C	HHT2orHHT1	-5.8626	6.2849	-13.3496	2.3283e-09	7.52066e-08	11.9419
5069_at	YGL082W	NA	-5.86195	7.62644	-18.2048	3.77661e-11	4.93757e-09	16.001
4807_at	YGR197C	SNG1	-5.85313	7.9329	-21.2015	4.78956e-12	1.36433e-09	17.9559
6290_at	YDR188W	CCT6	-5.84505	7.35684	-27.4381	1.39969e-13	2.17768e-10	21.1233
7420_at	YBL032W	HEK2	-5.82945	6.44357	-10.3152	6.29856e-08	9.08765e-07	8.59617
6557_at	YDL084W	SUB2	-5.81609	7.88648	-17.4293	6.78456e-11	6.61003e-09	15.4354
7867_at	YPL113C	NA	5.80851	8.81226	12.6243	4.81373e-09	1.28023e-07	11.2107
10388_at	YLL043W	FPS1	-5.78426	7.81237	-9.42823	1.91274e-07	2.20983e-06	7.45739
11147_at	YJL146W	IDS2	-5.77298	7.69765	-14.6341	6.96769e-10	3.07359e-08	13.1474
7205_at	YBR159W	NA	-5.76307	7.89938	-10.7063	3.95064e-08	6.53335e-07	9.07293
4130_at	YIL041W	NA	-5.75155	6.25904	-14.783	6.09557e-10	2.76224e-08	13.2802
10119_at	YLR227C	ADY4	-5.74009	6.63761	-17.1613	8.3532e-11	7.59157e-09	15.2335
4521_at	YHR004C	NEM1	-5.69148	7.04036	-15.5161	3.20892e-10	1.79343e-08	13.9153
4534_at	YHR015W	MIP6	-5.68501	7.60433	-16.6494	1.25335e-10	8.93134e-09	14.8382
8916_at	YNL071W	LAT1	-5.68395	8.85938	-11.144	2.38166e-08	4.2892e-07	9.58908
7062_at	YBR289W	SNF5	5.68025	7.36232	20.5981	7.09382e-12	1.65552e-09	17.5892
4860_at	YGR159C	NSR1	-5.66784	6.44623	-24.7975	5.62542e-13	4.04663e-10	19.9069
7409_at	YBL043W	ECM13	-5.66511	7.32307	-10.6218	4.36466e-08	7.01275e-07	8.97115
5116_at	YGL126W	SCS3	-5.66316	7.4979	-18.0984	4.08712e-11	5.17447e-09	15.9249
9156_at	YNL283C	WSC2	-5.64675	6.76349	-20.8197	6.1332e-12	1.50667e-09	17.7253
8992_at	YNL130C	CPT1	5.62551	9.47953	14.4578	8.17587e-10	3.45347e-08	12.9883
4477_at	YHR048W	NA	-5.62547	7.94219	-17.4268	6.79767e-11	6.61003e-09	15.4335
9567_at	YMR081C	ISF1	-5.62297	6.79031	-22.6409	1.95518e-12	7.65976e-10	18.7826
9378_at	YMR239C	RNT1	-5.62073	7.39105	-17.0124	9.3885e-11	8.04052e-09	15.1199
10348_at	YLR006C	SSK1	-5.61966	7.74542	-11.6799	1.3095e-08	2.69255e-07	10.1975
10232_at	YLR113W	HOG1	-5.60867	5.93038	-16.1468	1.88774e-10	1.18269e-08	14.4373
6581_at	YDL105W	NSE4	-5.60862	6.59033	-18.9622	2.17829e-11	3.45433e-09	16.5281
7855_f_at	YPL081W	RPS9AorRPS9B	5.60678	8.8912	18.5039	3.03141e-11	4.22361e-09	16.212
9131_at	YNL263C	YIF1	-5.60553	6.21493	-22.7963	1.78069e-12	7.55579e-10	18.868
6173_at	YDR299W	BFR2	-5.6038	6.98966	-9.35307	2.10908e-07	2.38935e-06	7.35701
7179_at	YBR177C	EHT1	-5.60108	7.83942	-8.11224	1.15681e-06	9.32294e-06	5.60486
5107_at	YGL090W	LIF1	-5.5925	6.57762	-16.7714	1.13662e-10	8.64494e-09	14.9336
8879_at	YNL016W	PUB1	-5.59109	7.14756	-17.1211	8.62031e-11	7.59157e-09	15.2029
9401_at	YMR219W	ESC1	5.58364	7.94439	8.85399	4.097e-07	4.09947e-06	6.67422
7318_at	YBR050C	REG2	-5.57186	7.24274	-13.5523	1.91202e-09	6.61062e-08	12.1395
11197_at	YJL183W	MNN11	-5.56913	6.54695	-17.731	5.38651e-11	6.18946e-09	15.6587
7216_at	YBR125C	PTC4	-5.55892	7.80639	-19.4611	1.53285e-11	2.69984e-09	16.8625
10091_at	YLR243W	NA	-5.55135	6.00651	-17.5603	6.13516e-11	6.54738e-09	15.5328
11139_at	YJL108C	PRM10	-5.55013	8.46545	-18.6545	2.71706e-11	4.09093e-09	16.3169
4128_at	YIL043C	CBR1	5.52669	9.96264	17.3551	7.18462e-11	6.91428e-09	15.3798
11167_at	YJL128C	PBS2	-5.52343	6.34144	-8.76799	4.60614e-07	4.49015e-06	6.55366
4248_at	YIL153W	RRD1	-5.50652	8.04163	-15.6073	2.96843e-10	1.71034e-08	13.9922
11132_at	YJL117W	PHO86	-5.49569	7.69645	-14.3102	9.35993e-10	3.76616e-08	12.8536
4546_at	YHL016C	DUR3	-5.48605	8.59201	-11.2267	2.1683e-08	4.00022e-07	9.68466
8032_at	YPL263C	KEL3	5.47812	6.08098	8.80996	4.34978e-07	4.28471e-06	6.6126
4176_at	YIL090W	ICE2	-5.47156	7.83911	-9.95802	9.76143e-08	1.29436e-06	8.14755
4921_i_at	YGR085C	NA	-5.46343	7.885	-12.477	5.60316e-09	1.43303e-07	11.0573
5536_at	YER187W	NA	-5.46318	6.52584	-11.3957	1.79317e-08	3.40922e-07	9.87798
11019_at	YJL002C	OST1	-5.46112	9.41663	-7.63083	2.34976e-06	1.62121e-05	4.87386
6344_at	YDR153C	ENT5	-5.45269	7.35683	-13.4874	2.03589e-09	6.91091e-08	12.0766
7609_at	YPR123C	NA	-5.45199	7.59399	-11.991	9.34982e-09	2.05366e-07	10.5392
9425_at	YMR198W	CIK1	-5.45069	8.72698	-9.98927	9.38977e-08	1.25569e-06	8.18733
4360_at	YHR155W	YSP1	5.4432	6.50181	7.82513	1.7592e-06	1.28398e-05	5.17251
10104_at	YLR212C	TUB4	-5.44294	6.74781	-5.92142	3.71326e-05	0.000158425	2.02635
4457_at	YHR076W	PTC7	-5.43863	6.42435	-17.4665	6.59297e-11	6.54738e-09	15.4631
4085_at	YIR004W	DJP1	-5.43251	7.21586	-13.367	2.28894e-09	7.48918e-08	11.959
6408_at	YDR084C	NA	-5.42854	6.72627	-12.3638	6.30324e-09	1.55253e-07	10.9383
6924_at	YCL052C	PBN1	-5.41861	6.53521	-16.4142	1.51601e-10	1.03299e-08	14.6522
6854_at	YCR021C	HSP30	-5.41651	6.46389	-16.7495	1.15667e-10	8.64494e-09	14.9166
6293_at	YDR191W	HST4	-5.41343	7.13764	-14.3684	8.87239e-10	3.69749e-08	12.9069
7598_at	YPR155C	NCA2	-5.41018	8.17944	-8.50496	6.62476e-07	5.97509e-06	6.1794
5081_at	YGL071W	RCS1	5.40835	8.31467	9.42925	1.91019e-07	2.20962e-06	7.45876
4769_at	YGR249W	MGA1	-5.40223	6.3819	-23.4262	1.22659e-12	5.72509e-10	19.207
6270_at	YDR213W	UPC2	-5.39509	7.03889	-16.7334	1.17172e-10	8.68092e-09	14.904
11037_at	YJL030W	MAD2	-5.39164	5.41093	-14.4681	8.09952e-10	3.43677e-08	12.9977
9886_at	YLR438C-A	LSM3	5.39153	6.91544	21.268	4.58958e-12	1.36433e-09	17.9956
9176_at	YNL308C	KRI1	-5.38247	7.06999	-11.1254	2.43255e-08	4.35852e-07	9.56754
4127_at	YIL044C	AGE2	-5.38068	6.1845	-13.6165	1.79732e-09	6.30752e-08	12.2015
9377_at	YMR238W	DFG5	-5.36516	7.95721	-12.1031	8.29541e-09	1.89334e-07	10.6604
6038_at	YDR432W	NPL3	-5.35226	7.74597	-14.79	6.05727e-10	2.76224e-08	13.2865
6643_at	YDL177C	NA	-5.3464	6.53452	-12.4135	5.98535e-09	1.50197e-07	10.9907
9636_at	YMR014W	BUD22	-5.33408	6.61143	-14.6194	7.06049e-10	3.07989e-08	13.1342
9765_at	YML120C	NDI1	-5.33029	9.28996	-8.42767	7.38236e-07	6.55342e-06	6.06784
9985_at	YLR361C	NA	-5.32434	7.13709	-9.88897	1.06392e-07	1.37558e-06	8.05929
4384_at	YHR135C	YCK1	-5.31214	7.67711	-8.24408	9.57435e-07	8.0957e-06	5.79988
4074_at	YIR038C	GTT1	-5.30826	6.14635	-13.1182	2.92448e-09	8.82009e-08	11.7128
8854_at	YNR006W	VPS27	-5.30578	7.40541	-22.5717	2.03868e-12	7.65976e-10	18.7444
10143_at	YLR205C	HMX1	-5.30494	7.71389	-12.4588	5.71003e-09	1.45637e-07	11.0382
5123_at	YGL119W	ABC1	-5.29786	6.56095	-14.5886	7.26027e-10	3.15231e-08	13.1065
5567_at	YER127W	LCP5	-5.29734	7.04589	-17.4926	6.46179e-11	6.54738e-09	15.4826
7836_at	YPL099C	NA	5.27971	5.41654	11.7122	1.26412e-08	2.63994e-07	10.2333
11003_at	YJR025C	BNA1	5.27822	9.24148	16.7535	1.15299e-10	8.64494e-09	14.9197
6161_at	YDR329C	PEX3	-5.27557	6.84366	-15.1117	4.55587e-10	2.30417e-08	13.5689
6314_at	YDR168W	CDC37	-5.27333	5.78616	-14.8269	5.86114e-10	2.7086e-08	13.3192
7365_at	YBR005W	RCR1	-5.25251	6.55587	-11.4368	1.71295e-08	3.30192e-07	9.92453
10547_at	YKR030W	GMH1	-5.24152	6.65523	-16.8491	1.06842e-10	8.45229e-09	14.994
5997_at	YDR483W	KRE2	-5.23889	7.63735	-12.4776	5.59986e-09	1.43303e-07	11.0579
9999_at	YLR330W	CHS5	-5.23436	7.17981	-19.0946	1.98271e-11	3.24712e-09	16.6178
6905_at	YCL027W	FUS1	-5.22927	6.08167	-13.5737	1.87305e-09	6.49998e-08	12.1602
5381_at	YFL007W	BLM3	5.22708	6.81924	4.82448	0.000269187	0.000854059	-0.00747946
10513_at	YKR041W	NA	-5.22632	5.19202	-13.1038	2.9667e-09	8.84798e-08	11.6984
10235_at	YLR116W	MSL5	-5.22622	7.37219	-18.0935	4.10188e-11	5.17447e-09	15.9215
8342_at	YOR230W	WTM1	-5.22117	7.93282	-14.3791	8.78628e-10	3.67802e-08	12.9166
10854_at	YJR152W	DAL5	-5.21624	7.73355	-4.87677	0.000244058	0.000785614	0.0927372
5135_at	YGL107C	RMD9	-5.21525	8.17027	-8.45064	7.14804e-07	6.37316e-06	6.10107
4922_at	YGR086C	PIL1	-5.21331	7.13368	-17.4701	6.57465e-11	6.54738e-09	15.4658
3049_at	NA	NA	5.21055	5.05133	8.2138	9.99774e-07	8.34785e-06	5.75528
5370_at	YFL016C	MDJ1	-5.20828	7.7229	-15.4599	3.36747e-10	1.84913e-08	13.8677
9778_at	YML109W	ZDS2	5.19844	6.89825	8.06221	1.24359e-06	9.88835e-06	5.53027
5566_at	YER126C	NSA2	-5.1977	7.49684	-14.081	1.15754e-09	4.37476e-08	12.6417
10884_at	YJR136C	NA	-5.1925	6.34532	-13.5395	1.93581e-09	6.66817e-08	12.1271
8789_s_at	YNL239W	LAP3	-5.18776	6.46885	-18.6692	2.68835e-11	4.09093e-09	16.3271
4524_at	YHR006W	STP2	-5.17455	6.01998	-21.8419	3.19302e-12	1.1025e-09	18.3318
9771_at	YML116W	ATR1	-5.17045	7.55298	-6.18273	2.37318e-05	0.000109264	2.48767
7927_at	YPL187W	MF(ALPHA)1	5.1702	7.09132	15.5233	3.18907e-10	1.79343e-08	13.9214
5939_at	YDR515W	SLF1	-5.16243	7.03547	-7.44113	3.13144e-06	2.04706e-05	4.57749
6046_at	YDR439W	LRS4	-5.16117	6.00142	-19.6542	1.34092e-11	2.55677e-09	16.9893
6783_at	YCR088W	ABP1	-5.15964	8.98449	-7.65474	2.26696e-06	1.57222e-05	4.91087
7143_at	YBR233W	PBP2	-5.14693	6.96188	-13.0585	3.10345e-09	9.08173e-08	11.653
7245_at	YBR109C	CMD1	-5.1442	9.14041	-18.4164	3.23158e-11	4.37201e-09	16.1507
7398_at	YBL054W	NA	-5.13354	6.26264	-12.4398	5.82376e-09	1.4733e-07	11.0183
10145_at	YLR207W	HRD3	-5.12812	7.23551	-10.4109	5.61152e-08	8.36062e-07	8.71431
6204_at	YDR284C	DPP1	-5.12154	6.38349	-10.8901	3.18799e-08	5.45052e-07	9.29184
9961_at	YLR380W	CSR1	-5.12134	7.99117	-7.56566	2.59206e-06	1.75086e-05	4.77259
3050_at	NA	NA	5.11762	5.05507	6.60083	1.18243e-05	6.12202e-05	3.2062
10116_at	YLR224W	NA	-5.11522	7.18476	-10.5165	4.94545e-08	7.63071e-07	8.84349
6186_at	YDR309C	GIC2	-5.08617	7.26831	-13.0626	3.09065e-09	9.08173e-08	11.6572
4819_at	YGR164W	NA	5.08507	4.97258	18.6595	2.70732e-11	4.09093e-09	16.3203
10516_at	YKR044W	UIP5	-5.08482	7.15029	-13.9822	1.2698e-09	4.66676e-08	12.5492
7439_at	YBL058W	SHP1	-5.08088	7.43494	-10.6483	4.22978e-08	6.86696e-07	9.00321
9757_at	YML128C	MSC1	-5.07696	7.75264	-5.41957	9.00838e-05	0.000336104	1.11461
11232_at	YJL194W	CDC6	-5.07688	6.53724	-9.73555	1.29037e-07	1.60714e-06	7.86141
7139_at	YBR229C	ROT2	5.07199	6.02507	6.49909	1.39778e-05	7.02273e-05	3.03358
10606_at	YKL046C	DCW1	-5.05554	8.29829	-9.08655	2.99674e-07	3.16812e-06	6.99595
7763_at	YPR011C	NA	-5.05473	7.99491	-12.2429	7.15552e-09	1.68331e-07	10.8101
7655_at	YPR079W	MRL1	-5.04594	7.14331	-24.5199	6.56478e-13	4.04663e-10	19.7692
6071_at	YDR419W	RAD30	-5.03773	6.18477	-10.0259	8.97282e-08	1.21218e-06	8.23387
2842_at	NA	NA	5.03385	5.90299	15.797	2.52757e-10	1.52173e-08	14.1505
10264_at	YLR055C	SPT8	-5.03247	8.47821	-13.8416	1.44987e-09	5.24595e-08	12.4166
11048_at	YJL019W	MPS3	-5.03012	6.69855	-15.3492	3.70474e-10	2.01068e-08	13.7735
6709_i_at	YDL247W	MPH2	-5.02567	8.7574	-8.94266	3.63394e-07	3.72369e-06	6.79764
5076_f_at	YGL076C	RPL7A	-5.02257	5.47013	-11.5527	1.50626e-08	2.94779e-07	10.0553
6294_at	YDR192C	NUP42	-5.01887	7.19552	-14.2465	9.92638e-10	3.9431e-08	12.795
9732_at	YML067C	ERV41	-5.01784	7.29822	-16.9312	1.00106e-10	8.33108e-09	15.0574
4255_at	YIL146C	ECM37	-5.00409	7.35965	-8.40762	7.59358e-07	6.69368e-06	6.03877
6958_s_at	YCL067C	HMRA2orBUD5orMATALPHA2orHMLALPHA2	-5.00044	5.0552	-14.8309	5.8399e-10	2.7086e-08	13.3228
7790_at	YPL053C	KTR6	-5.00036	7.37493	-13.1985	2.70106e-09	8.34913e-08	11.7927
6054_at	YDR403W	DIT1	4.99995	7.55498	9.62153	1.49162e-07	1.81305e-06	7.7127
8355_at	YOR198C	BFR1	-4.9817	6.55454	-11.8371	1.10352e-08	2.36025e-07	10.3712
6857_at	YCR024C	SLM5	-4.98067	7.93232	-13.1227	2.9115e-09	8.82009e-08	11.7173
10153_at	YLR173W	NA	-4.97703	6.11625	-12.0906	8.40692e-09	1.91411e-07	10.6469
4536_at	YHR017W	YSC83	-4.97544	6.84383	-10.4146	5.58698e-08	8.34471e-07	8.7188
10862_s_at	YJR160C	MPH3orMPH2	-4.97177	9.01179	-8.10848	1.16311e-06	9.35194e-06	5.59926
8894_at	YNL048W	ALG11	-4.96965	8.14004	-9.79094	1.20321e-07	1.51332e-06	7.93314
10520_at	YKR048C	NAP1	-4.96544	8.37938	-12.582	5.02793e-09	1.31842e-07	11.1667
11049_g_at	YJL019W	MPS3	-4.95938	6.43693	-17.4931	6.45938e-11	6.54738e-09	15.4829
8218_at	YOR328W	PDR10	-4.95088	8.24682	-5.83627	4.30531e-05	0.00017926	1.87401
4382_at	YHR133C	NA	-4.94676	8.19233	-17.557	6.15042e-11	6.54738e-09	15.5304
6840_at	YCR052W	RSC6	-4.94142	7.08066	-11.8989	1.03222e-08	2.23568e-07	10.4389
6544_at	YDL054C	MCH1	-4.9355	7.0101	-12.7248	4.34381e-09	1.17532e-07	11.3143
6072_at	YDR375C	BCS1	-4.93259	8.15232	-8.05014	1.26553e-06	1.00137e-05	5.51223
2766_s_at	NA	NA	4.93187	6.33589	11.0848	2.54802e-08	4.52174e-07	9.52029
11117_at	YJL085W	EXO70	-4.93102	6.43555	-8.21989	9.91103e-07	8.30516e-06	5.76426
9146_at	YNL293W	MSB3	-4.93045	6.63131	-7.37692	3.45471e-06	2.22259e-05	4.4761
8383_at	YOR181W	LAS17	-4.92578	8.40855	-8.29485	8.90667e-07	7.60693e-06	5.8744
3383_f_at	NA	NA	4.92391	6.24283	16.8589	1.06011e-10	8.45229e-09	15.0016
8456_at	YOR119C	RIO1	-4.92238	6.7489	-12.9222	3.5571e-09	1.00319e-07	11.5157
10518_at	YKR046C	PET10	-4.92066	6.61039	-14.1876	1.04831e-09	4.09457e-08	12.7406
5659_at	YER048C	CAJ1	-4.91855	6.32505	-19.1305	1.93284e-11	3.22198e-09	16.6421
5357_at	YFR015C	GSY1	-4.91803	6.64692	-7.10722	5.25018e-06	3.09019e-05	4.04411
4312_at	YHR198C	NA	-4.91474	6.1333	-10.2765	6.60027e-08	9.46445e-07	8.5483
11065_at	YJL048C	UBX6	-4.91467	8.90545	-11.2126	2.20327e-08	4.04078e-07	9.66837
9614_at	YMR036C	MIH1	-4.91003	7.57301	-5.92427	3.69498e-05	0.000157933	2.03144
6099_at	YDR358W	GGA1	-4.90715	7.01995	-5.63452	6.13694e-05	0.000242439	1.50919
9088_at	YNL215W	IES2	-4.90512	6.59144	-10.5478	4.7649e-08	7.45065e-07	8.8815
6698_at	YDL210W	UGA4	-4.90349	8.44458	-6.60734	1.1699e-05	6.07062e-05	3.21719
4381_at	YHR132C	ECM14	-4.90092	6.83182	-23.1174	1.4708e-12	6.53808e-10	19.0422
6103_at	YDR362C	TFC6	-4.89621	7.43416	-10.6357	4.29357e-08	6.94636e-07	8.98792
10660_at	YKL080W	VMA5	-4.89122	7.539	-14.9439	5.28217e-10	2.52867e-08	13.4224
8826_at	YNR023W	SNF12	-4.8874	8.00405	-9.87425	1.0837e-07	1.39535e-06	8.04041
10566_at	YKR003W	OSH6	-4.8857	6.7692	-15.6398	2.88744e-10	1.69524e-08	14.0194
9667_at	YML043C	RRN11	-4.8853	6.04426	-12.7859	4.0822e-09	1.12744e-07	11.377
8837_at	YNR034W	SOL1	-4.87813	6.63033	-24.3947	7.04203e-13	4.04663e-10	19.7065
8810_at	YNR052C	POP2	-4.86829	6.92119	-8.38547	7.8343e-07	6.86697e-06	6.00661
8497_at	YOR070C	GYP1	-4.86522	6.54201	-12.3098	6.66988e-09	1.60867e-07	10.8812
10157_at	YLR177W	NA	4.8562	9.57613	19.8133	1.20203e-11	2.41788e-09	17.0928
6198_at	YDR278C	NA	4.85191	5.14823	13.2344	2.60702e-09	8.22088e-08	11.8283
7381_at	YBL026W	LSM2	4.84935	6.5208	16.9647	9.74895e-11	8.27331e-09	15.0832
7452_at	YBL089W	AVT5	4.84215	10.6212	11.4354	1.71551e-08	3.30192e-07	9.92301
9007_at	YNL161W	CBK1	4.83821	9.20777	9.14392	2.77677e-07	2.98779e-06	7.07434
7291_at	YBR068C	BAP2	-4.83788	8.01515	-13.2938	2.45908e-09	7.86148e-08	11.887
9395_at	YMR213W	CEF1	-4.83105	9.1326	-8.17804	1.05233e-06	8.70107e-06	5.70246
8394_at	YOR147W	MDM32	4.826	5.49584	11.6939	1.28969e-08	2.66919e-07	10.2129
7270_i_at	YBR090C	NHP6B	-4.8256	5.79814	-11.6596	1.33894e-08	2.71718e-07	10.1749
2843_at	NA	NA	4.82266	6.32644	7.38724	3.40046e-06	2.19222e-05	4.49243
9995_at	YLR326W	NA	-4.8192	7.63763	-14.6321	6.98019e-10	3.07359e-08	13.1456
11339_at	YAL028W	FRT2	-4.81349	5.79968	-12.5332	5.28693e-09	1.37285e-07	11.116
8980_at	YNL097C	PHO23	-4.81133	6.25958	-9.54314	1.64912e-07	1.96861e-06	7.60967
9633_at	YMR011W	HXT2	-4.81046	7.79709	-13.9922	1.25794e-09	4.64144e-08	12.5586
7600_s_at	YPR156C	TPO3orTPO2	-4.80846	9.06045	-12.9894	3.32513e-09	9.60992e-08	11.5836
5043_at	YGL019W	CKB1	-4.80668	7.00481	-13.3645	2.29449e-09	7.48918e-08	11.9566
4391_at	YHR142W	CHS7	-4.80022	7.03979	-20.8624	5.96466e-12	1.50667e-09	17.7514
11108_at	YJL094C	KHA1	4.79948	9.04244	8.11725	1.14849e-06	9.29046e-06	5.6123
6134_at	YDR348C	NA	-4.79886	7.09625	-7.73997	1.996e-06	1.41478e-05	5.04222
10588_at	YKL019W	RAM2	-4.79621	6.76796	-15.2288	4.11258e-10	2.16898e-08	13.6702
6086_at	YDR389W	SAC7	-4.79584	7.14426	-8.97002	3.50257e-07	3.60888e-06	6.83552
2765_s_at	NA	NA	4.79159	6.81939	13.2102	2.66994e-09	8.28037e-08	11.8044
10879_at	YJR131W	MNS1	-4.78993	6.40462	-11.8793	1.05431e-08	2.27824e-07	10.4174
5692_at	YER037W	PHM8	-4.78506	6.70443	-13.3598	2.3051e-09	7.49759e-08	11.952
7698_at	YPR035W	GLN1	-4.782	6.05444	-12.942	3.48704e-09	9.91305e-08	11.5357
4383_at	YHR134W	WSS1	-4.77721	5.98762	-12.0856	8.4516e-09	1.9196e-07	10.6415
9169_at	YNL315C	ATP11	-4.77481	6.85231	-20.3758	8.22089e-12	1.80417e-09	17.4508
4932_at	YGR096W	TPC1	-4.77359	6.85826	-11.5703	1.47718e-08	2.90304e-07	10.0751
4075_at	YIR039C	YPS6	-4.76572	7.03466	-15.3202	3.79878e-10	2.03802e-08	13.7487
8519_at	YOR046C	DBP5	-4.76412	7.93351	-6.46064	1.48957e-05	7.39239e-05	2.96797
8328_at	YOR217W	RFC1	4.76124	8.0534	8.86377	4.04298e-07	4.05819e-06	6.68788
7311_at	YBR043C	QDR3	-4.75771	9.07389	-8.7076	5.00351e-07	4.79546e-06	6.46846
6848_at	YCR016W	NA	-4.75581	6.37323	-18.1935	3.80831e-11	4.93757e-09	15.9929
6286_at	YDR184C	ATC1	-4.74661	7.02522	-8.97054	3.50008e-07	3.60888e-06	6.83625
9386_at	YMR246W	FAA4	-4.74041	6.30402	-8.65323	5.3924e-07	5.0744e-06	6.39139
6601_at	YDL129W	NA	-4.73993	7.28409	-12.2389	7.18522e-09	1.68449e-07	10.8059
10675_at	YKL109W	HAP4	-4.73752	6.14269	-8.76864	4.60202e-07	4.49015e-06	6.55458
10646_at	YKL093W	MBR1	-4.73076	7.73269	-13.1068	2.95783e-09	8.84798e-08	11.7014
6143_f_at	YDR312W	SSF2	-4.72714	6.11933	-13.7753	1.54416e-09	5.56553e-08	12.3536
6367_at	YDR132C	NA	-4.72597	6.53613	-9.33955	2.14662e-07	2.42305e-06	7.33889
6467_at	YDR006C	SOK1	4.71833	7.28152	5.87193	4.04614e-05	0.000170346	1.93794
5769_at	YEL065W	SIT1	-4.71829	7.32997	-10.5087	4.99215e-08	7.67738e-07	8.83389
6697_at	YDL211C	NA	-4.71706	7.56473	-7.6092	2.42742e-06	1.66301e-05	4.84031
8274_at	YOR253W	NAT5	4.71615	9.44743	11.852	1.08592e-08	2.33224e-07	10.3875
7167_at	YBR211C	AME1	-4.71467	6.35051	-17.2729	7.65741e-11	7.14431e-09	15.318
8815_at	YNR056C	BIO5	-4.70702	7.97304	-8.16549	1.07146e-06	8.82792e-06	5.68389
9478_at	YMR166C	NA	-4.70292	7.18228	-16.7485	1.1576e-10	8.64494e-09	14.9158
4714_at	YGR284C	ERV29	-4.69681	6.42206	-16.5671	1.33918e-10	9.32932e-09	14.7735
4865_at	YGR120C	COG2	-4.69523	6.25941	-10.585	4.55887e-08	7.2253e-07	8.92667
4235_at	YIL121W	QDR2	-4.69009	7.74872	-11.6951	1.28795e-08	2.66919e-07	10.2143
4429_at	YHR093W	NA	4.68859	6.54919	14.3224	9.25601e-10	3.76616e-08	12.8647
9977_at	YLR353W	BUD8	-4.68674	7.13814	-12.4854	5.55509e-09	1.42856e-07	11.066
7155_at	YBR199W	KTR4	-4.67983	7.95015	-11.0856	2.54569e-08	4.52174e-07	9.52122
5666_at	YER054C	GIP2	-4.66791	5.88025	-9.06302	3.09225e-07	3.24339e-06	6.96368
6718_at	YDL235C	YPD1	4.6667	7.34885	15.0383	4.85957e-10	2.37508e-08	13.505
7383_at	YBL024W	NCL1	-4.66179	7.39305	-9.35386	2.10692e-07	2.38935e-06	7.35807
11334_at	YAL032C	PRP45	-4.65922	6.59219	-20.0924	9.9426e-12	2.10941e-09	17.2719
6622_at	YDL153C	SAS10	-4.65915	8.33302	-14.1152	1.12126e-09	4.28973e-08	12.6735
5705_at	YER006W	NUG1	-4.65597	6.36366	-10.5186	4.9335e-08	7.62486e-07	8.84597
6162_at	YDR330W	UBX5	-4.65471	6.7618	-9.92101	1.02219e-07	1.33644e-06	8.1003
4834_at	YGR179C	OKP1	-4.64443	6.80662	-12.3328	6.51118e-09	1.58699e-07	10.9055
6244_at	YDR233C	RTN1	-4.63875	7.95914	-20.84	6.05268e-12	1.50667e-09	17.7377
6523_at	YDL029W	ARP2	-4.63805	7.25496	-10.9899	2.841e-08	4.97574e-07	9.40935
9507_at	YMR111C	NA	-4.63642	6.46006	-8.55346	6.19174e-07	5.67779e-06	6.24903
9334_at	YMR285C	NGL2	-4.63457	7.3625	-7.42188	3.22488e-06	2.09786e-05	4.54715
6914_at	YCL011C	GBP2	-4.62934	8.31688	-16.6745	1.22829e-10	8.82003e-09	14.8579
11321_at	YAL002W	VPS8	4.6257	7.38754	5.73994	5.09572e-05	0.000207542	1.7005
9902_at	YLR411W	CTR3	-4.62427	6.38929	-16.6968	1.2065e-10	8.73073e-09	14.8754
9936_at	YLR401C	DUS3	-4.62342	9.37037	-18.959	2.18324e-11	3.45433e-09	16.5259
4719_at	YGR289C	MAL11	-4.62078	6.17243	-13.4287	2.15527e-09	7.18553e-08	12.0194
4474_at	YHR045W	NA	-4.61875	8.62277	-7.81532	1.7849e-06	1.29665e-05	5.15755
8350_at	YOR193W	PEX27	-4.61798	5.70531	-19.6529	1.34206e-11	2.55677e-09	16.9885
9993_at	YLR324W	PEX30	-4.61777	6.28786	-11.5906	1.44447e-08	2.8611e-07	10.0978
10345_at	YLR003C	NA	-4.61652	6.03971	-18.3131	3.48638e-11	4.64934e-09	16.0778
5913_at	YDR534C	FIT1	-4.61019	7.7343	-12.9415	3.48866e-09	9.91305e-08	11.5353
7184_at	YBR183W	YPC1	-4.60751	7.53308	-11.4998	1.59709e-08	3.1125e-07	9.99574
6521_at	YDL031W	DBP10	-4.6043	7.98151	-5.9792	3.36055e-05	0.000145707	2.12916
11000_at	YJR022W	LSM8	4.60326	8.64481	14.574	7.35658e-10	3.16469e-08	13.0934
9939_at	YLR404W	NA	-4.60293	8.3072	-11.7659	1.19217e-08	2.50088e-07	10.2928
8343_at	YOR187W	TUF1	-4.60201	6.44829	-12.4105	6.00365e-09	1.50252e-07	10.9876
10370_at	YLL018C	DPS1	-4.5992	8.14277	-10.0688	8.51032e-08	1.16658e-06	8.28808
5754_at	YEL036C	ANP1	-4.59266	7.26347	-11.4018	1.78112e-08	3.39321e-07	9.88484
11079_at	YJL078C	PRY3	-4.58655	8.38555	-7.24602	4.22778e-06	2.60161e-05	4.26767
7772_at	YPL026C	SKS1	-4.58343	6.33943	-10.1325	7.86843e-08	1.09303e-06	8.36839
10514_at	YKR042W	UTH1	4.57967	9.48876	12.6332	4.77015e-09	1.27227e-07	11.2199
11025_at	YJR003C	NA	4.57904	8.14925	8.02468	1.31318e-06	1.02994e-05	5.47411
8844_at	YNR041C	COQ2	-4.57544	5.6374	-9.05769	3.11434e-07	3.25924e-06	6.95636
6240_at	YDR229W	IVY1	-4.57123	7.2963	-15.056	4.78439e-10	2.35065e-08	13.5204
7393_at	YBL014C	RRN6	-4.56936	8.93298	-3.27873	0.00548404	0.0114447	-3.05018
8912_at	YNL029C	KTR5	-4.56197	7.6901	-14.6954	6.59341e-10	2.95911e-08	13.2023
10258_at	YLR094C	GIS3	-4.55992	6.99132	-5.58965	6.64544e-05	0.000259888	1.42732
9606_at	YMR029C	FAR8	4.54922	9.55235	16.6137	1.28988e-10	9.05342e-09	14.8102
6227_at	YDR262W	NA	-4.54774	7.88039	-10.2828	6.55041e-08	9.4074e-07	8.55606
4562_at	YHL047C	ARN2	-4.53482	8.04545	-17.5632	6.12139e-11	6.54738e-09	15.535
8340_at	YOR228C	NA	-4.53398	7.42383	-18.5788	2.87041e-11	4.17772e-09	16.2643
8806_at	YNR048W	NA	-4.5283	6.02782	-8.57446	6.01359e-07	5.55811e-06	6.2791
4866_at	YGR121C	MEP1	-4.52819	7.40581	-10.9208	3.07673e-08	5.28936e-07	9.32807
4355_at	YHR195W	NVJ1	-4.52613	7.14126	-21.3149	4.45415e-12	1.36433e-09	18.0235
4353_at	YHR193C	EGD2	4.52104	9.13888	11.9334	9.94578e-09	2.15916e-07	10.4766
10918_at	YJR125C	ENT3	-4.52093	7.01181	-8.00109	1.35902e-06	1.05544e-05	5.43873
5177_at	YGL158W	RCK1	-4.5203	5.37757	-11.6692	1.325e-08	2.70652e-07	10.1855
7540_at	YPR188C	MLC2	4.51991	7.04501	16.9051	1.02195e-10	8.33108e-09	15.0373
9725_at	YML074C	FPR3	-4.51151	6.39558	-18.4295	3.20064e-11	4.37201e-09	16.1599
9433_at	YMR206W	NA	-4.50955	8.28163	-12.3001	6.73797e-09	1.60867e-07	10.8709
8562_at	YOR001W	RRP6	-4.50753	6.74622	-8.64777	5.4332e-07	5.10251e-06	6.38363
7151_at	YBR195C	MSI1	-4.50599	8.63265	-17.0779	8.91715e-11	7.75037e-09	15.17
4093_at	YIR012W	SQT1	-4.49813	8.88723	-8.72495	4.88573e-07	4.7116e-06	6.49299
8448_at	YOR111W	NA	-4.49452	5.13828	-17.4698	6.57627e-11	6.54738e-09	15.4656
7720_at	YPR054W	SMK1	-4.49219	6.79898	-14.3348	9.15058e-10	3.76302e-08	12.8762
7283_at	YBR060C	ORC2	-4.49078	7.72955	-6.50966	1.37361e-05	6.94244e-05	3.05157
8334_at	YOR222W	ODC2	-4.49049	6.75396	-12.7599	4.19139e-09	1.15334e-07	11.3503
7837_at	YPL098C	NA	-4.48831	8.08386	-10.447	5.37418e-08	8.1178e-07	8.7585
7204_at	YBR158W	AMN1	-4.4864	7.62578	-12.7433	4.26293e-09	1.16019e-07	11.3333
4896_at	YGR106C	NA	-4.48504	5.80254	-13.5885	1.8464e-09	6.4314e-08	12.1745
5629_at	YER098W	UBP9	-4.4829	7.6275	-5.068	0.000171042	0.000578296	0.456703
11034_at	YJL033W	HCA4	-4.48193	6.92423	-9.94861	9.87639e-08	1.30405e-06	8.13555
4504_at	YHR030C	SLT2	-4.48103	6.48598	-12.3724	6.24701e-09	1.54275e-07	10.9474
4433_at	YHR097C	NA	-4.47727	7.34532	-15.3389	3.73764e-10	2.01681e-08	13.7647
3950_at	YNL180C	RHO5	-4.4715	6.50766	-10.4949	5.07474e-08	7.74064e-07	8.81711
9480_at	YMR168C	CEP3	-4.47068	5.9161	-8.99205	3.40041e-07	3.51916e-06	6.86597
4583_at	YHL025W	SNF6	-4.47015	6.49546	-14.9378	5.31082e-10	2.52941e-08	13.417
4982_at	YGR010W	NMA2	-4.46942	8.95682	-9.88146	1.07396e-07	1.38664e-06	8.04966
8298_at	YOR232W	MGE1	-4.46634	4.75547	-10.9779	2.88047e-08	5.01664e-07	9.39529
7914_at	YPL156C	PRM4	-4.46406	8.2751	-9.13765	2.79993e-07	3.00085e-06	7.0658
11374_at	YAL035W	FUN12	4.45262	6.95324	9.52261	1.69324e-07	2.01612e-06	7.58256
11360_at	YAL048C	GEM1	-4.44887	6.20944	-9.72327	1.3106e-07	1.62261e-06	7.84545
5391_at	YFL040W	NA	-4.44355	6.52701	-13.7449	1.58945e-09	5.64165e-08	12.3246
5665_at	YER053C	PIC2	-4.44047	6.74931	-12.9225	3.55609e-09	1.00319e-07	11.516
9460_at	YMR189W	GCV2	4.43797	7.05213	4.83581	0.000263524	0.00083959	0.0142575
11105_at	YJL097W	NA	-4.43313	6.66795	-6.54952	1.2863e-05	6.56155e-05	3.11932
10102_at	YLR210W	CLB4	-4.43273	5.79117	-13.0589	3.10202e-09	9.08173e-08	11.6535
7157_at	YBR202W	CDC47	-4.43074	6.74354	-7.89679	1.58296e-06	1.1869e-05	5.2814
7148_at	YBR192W	RIM2	-4.42634	8.00402	-15.4946	3.26849e-10	1.8054e-08	13.8972
4490_at	YHR062C	RPP1	-4.42613	6.09239	-8.88101	3.94958e-07	3.98157e-06	6.71193
10488_at	YKR063C	LAS1	-4.42567	6.48096	-9.24442	2.43161e-07	2.6809e-06	7.21079
4111_at	YIL014W	MNT3	-4.42224	6.7496	-8.54974	6.22383e-07	5.69045e-06	6.24371
10559_at	YKL005C	BYE1	-4.42133	8.60666	-16.8997	1.02632e-10	8.33108e-09	15.0331
4222_at	YIL134W	FLX1	-4.42131	5.14576	-8.85297	4.10265e-07	4.09947e-06	6.6728
11335_at	YAL031C	NA	-4.4209	7.61212	-8.89822	3.85863e-07	3.90508e-06	6.73591
5403_at	YFL027C	GYP8	-4.41723	6.89954	-10.3277	6.20359e-08	8.99231e-07	8.61172
5020_at	YGR003W	CUL3	4.41275	6.05718	7.14403	4.95592e-06	2.95236e-05	4.10365
9339_at	YMR290C	HAS1	-4.4071	7.24429	-12.3938	6.10917e-09	1.52484e-07	10.97
5114_at	YGL083W	SCY1	-4.40391	8.04481	-9.51511	1.70965e-07	2.03048e-06	7.57266
9051_at	YNL207W	RIO2	-4.40188	6.6812	-10.6977	3.9909e-08	6.57055e-07	9.06258
8307_at	YOR241W	MET7	-4.39152	7.44527	-8.15105	1.09393e-06	8.95775e-06	5.66249
10317_at	YLR021W	NA	-4.39023	6.00327	-7.89566	1.5856e-06	1.18793e-05	5.27969
8608_at	YOL044W	PEX15	-4.38888	6.37582	-25.5766	3.67892e-13	3.43427e-10	20.2828
8874_at	YNL021W	HDA1	-4.38672	6.8912	-11.3481	1.89127e-08	3.55948e-07	9.82379
6632_at	YDL143W	CCT4	-4.38329	7.85165	-5.333	0.000105331	0.000385443	0.954002
6862_at	YCR028C	FEN2	-4.38308	6.36444	-8.2348	9.70207e-07	8.16671e-06	5.78622
8841_at	YNR038W	DBP6	-4.38209	8.51576	-6.13564	2.5708e-05	0.000116667	2.40522
11038_at	YJL029C	VPS53	-4.38147	6.77268	-9.92677	1.01488e-07	1.33063e-06	8.10766
3648_f_at	YNL336W	COS3orCOS1orCOS6orCOS4orCOS2	-4.37629	10.0822	-15.6002	2.98645e-10	1.71034e-08	13.9862
8509_at	YOR036W	PEP12	-4.37082	5.30783	-15.6311	2.90886e-10	1.69714e-08	14.0121
4352_at	YHR192W	NA	-4.36775	5.70435	-10.8605	3.29944e-08	5.60005e-07	9.25678
4899_at	YGR109C	CLB6	-4.36533	5.19789	-13.1195	2.92066e-09	8.82009e-08	11.7141
9762_at	YML123C	PHO84	-4.36464	8.24381	-9.67799	1.3881e-07	1.70499e-06	7.78651
8438_at	YOR101W	RAS1	-4.35722	7.26997	-16.242	1.74529e-10	1.13141e-08	14.5143
4120_at	YIL007C	NAS2	4.35602	6.8725	16.6247	1.27847e-10	9.04127e-09	14.8188
5744_at	YEL002C	WBP1	-4.35372	10.4138	-12.3071	6.68888e-09	1.60867e-07	10.8783
4404_at	YHR111W	UBA4	-4.3474	6.78795	-17.7516	5.30314e-11	6.1881e-09	15.6737
5554_at	YER161C	SPT2	-4.34491	5.95105	-15.2566	4.01435e-10	2.14137e-08	13.6941
7859_at	YPL121C	MEI5	-4.34324	5.23025	-12.7375	4.28802e-09	1.16362e-07	11.3274
10707_at	YKL122C	SRP21	-4.33996	5.48098	-14.3129	9.33728e-10	3.76616e-08	12.856
10952_at	YJR068W	RFC2	-4.33829	6.38881	-14.5774	7.33415e-10	3.16469e-08	13.0964
10158_at	YLR178C	TFS1	4.33355	8.99731	9.11019	2.90395e-07	3.077e-06	7.02829
7292_at	YBR069C	TAT1	-4.33105	7.23472	-7.12412	5.11287e-06	3.02655e-05	4.07147
5740_at	YEL006W	NA	-4.32924	7.33861	-13.1333	2.8809e-09	8.81746e-08	11.7279
11174_at	YJL164C	TPK1	-4.32657	6.95803	-10.4242	5.52267e-08	8.26188e-07	8.73063
7555_s_at	YPL075W	GCR1	-4.31982	6.84595	-7.8242	1.76163e-06	1.28475e-05	5.17109
4135_at	YIL036W	CST6	-4.31676	6.52375	-8.03583	1.29208e-06	1.01614e-05	5.49082
5607_at	YER122C	GLO3	-4.30946	8.25182	-8.19042	1.03381e-06	8.59362e-06	5.72076
9662_at	YML007W	YAP1	-4.30929	5.82133	-10.2172	7.09477e-08	1.00806e-06	8.47436
8999_at	YNL123W	NA	4.30334	5.97508	4.82114	0.000270882	0.000858346	-0.0138992
9705_at	YML051W	GAL80	4.29967	7.23286	12.2926	6.79149e-09	1.61319e-07	10.8629
9091_at	YNL212W	VID27	-4.29904	7.2201	-7.70214	2.11178e-06	1.47939e-05	4.98404
7662_at	YPR086W	SUA7	-4.2982	7.74666	-16.1507	1.88157e-10	1.18269e-08	14.4405
11185_at	YJL153C	INO1	-4.29728	7.31172	-11.2158	2.19539e-08	4.03425e-07	9.67202
4575_i_at	YHL033C	RPL8BorRPL8A	-4.29511	7.22901	-8.00536	1.3506e-06	1.05153e-05	5.44514
7099_at	YBR281C	NA	4.29444	8.86866	6.20546	2.28357e-05	0.000105583	2.52735
6800_at	YCR106W	RDS1	4.2939	7.202	5.67185	5.74487e-05	0.000229475	1.57711
9522_at	YMR123W	PKR1	-4.29378	6.22266	-9.61942	1.49564e-07	1.81557e-06	7.70994
10180_at	YLR150W	STM1	-4.29199	5.55944	-12.3159	6.6272e-09	1.60867e-07	10.8877
5618_at	YER089C	PTC2	-4.28746	7.10649	-10.9582	2.94645e-08	5.11247e-07	9.37219
8433_at	YOR141C	ARP8	-4.28688	7.7768	-6.53341	1.32088e-05	6.7013e-05	3.09196
6937_at	YCL040W	GLK1	-4.27859	9.30665	-5.74566	5.04477e-05	0.000205646	1.71084
4506_at	YHR032W	NA	-4.27511	7.26202	-5.24482	0.000123644	0.000442736	0.789463
5651_at	YER078C	NA	4.27096	7.00803	10.134	7.85473e-08	1.09276e-06	8.37018
10209_at	YLR135W	SLX4	-4.26951	7.13594	-15.0936	4.62882e-10	2.30417e-08	13.5532
9552_at	YMR110C	NA	-4.26334	7.95426	-6.47451	1.45574e-05	7.26704e-05	2.99166
7610_at	YPR124W	CTR1	-4.26334	6.70013	-16.8097	1.10242e-10	8.51686e-09	14.9634
8893_at	YNL049C	SFB2	4.26234	6.25181	6.69608	1.0123e-05	5.34794e-05	3.3665
8673_at	YOL115W	PAP2	-4.25972	7.52341	-6.01219	3.17511e-05	0.00013935	2.18765
5190_i_at	YGL189C	RPS26A	-4.25845	11.0707	-14.9521	5.24395e-10	2.52331e-08	13.4296
9328_at	YMR279C	NA	-4.25458	7.20469	-11.1493	2.36736e-08	4.27453e-07	9.59522
3188_at	YHL048W	COS8	-4.25375	7.94998	-5.78732	4.68956e-05	0.000193191	1.78599
8650_at	YOL093W	TRM10	-4.25127	5.93275	-13.0635	3.08798e-09	9.08173e-08	11.6581
5400_at	YFL030W	AGX1	4.24842	8.24322	10.4581	5.30295e-08	8.03621e-07	8.77214
4430_at	YHR094C	HXT1	-4.24568	7.52842	-12.9401	3.49373e-09	9.91305e-08	11.5338
6199_at	YDR279W	RNH202	-4.24412	5.83337	-19.4838	1.50878e-11	2.69984e-09	16.8775
7212_at	YBR165W	UBS1	-4.24166	5.68683	-10.9213	3.07504e-08	5.28936e-07	9.32863
4983_g_at	YGR010W	NMA2	-4.24078	10.4129	-14.8402	5.79189e-10	2.70337e-08	13.331
6720_at	YDL233W	NA	-4.23933	6.8118	-11.2446	2.12495e-08	3.93554e-07	9.70523
7678_at	YPR058W	YMC1	-4.23845	7.72466	-15.5093	3.22759e-10	1.79343e-08	13.9096
8867_at	YNR019W	ARE2	-4.23821	6.72851	-11.1569	2.34705e-08	4.24607e-07	9.60399
5154_at	YGL134W	PCL10	-4.23697	7.66023	-16.38	1.5588e-10	1.04686e-08	14.625
9352_at	YMR258C	NA	-4.23663	6.38974	-10.274	6.6206e-08	9.46648e-07	8.54515
11176_at	YJL162C	JJJ2	-4.23201	6.14419	-13.6052	1.81695e-09	6.35251e-08	12.1907
8161_at	YOR362C	PRE10	-4.2316	6.09018	-9.68786	1.37079e-07	1.68817e-06	7.79939
5056_at	YGL051W	MST27orMST28	-4.22812	6.00115	-9.51719	1.70509e-07	2.02764e-06	7.5754
9380_at	YMR241W	YHM2	-4.22602	5.81991	-19.5139	1.47758e-11	2.69984e-09	16.8973
8621_at	YOL077C	BRX1	-4.22191	6.64866	-20.8552	5.99287e-12	1.50667e-09	17.747
4947_at	YGR066C	NA	-4.21661	6.5338	-9.43342	1.8999e-07	2.20044e-06	7.46431
10974_at	YJR045C	SSC1	-4.21651	7.48705	-11.5866	1.45085e-08	2.86336e-07	10.0933
11181_at	YJL157C	FAR1	-4.21599	7.21445	-12.1118	8.2198e-09	1.88068e-07	10.6697
9084_at	YNL219C	ALG9	-4.21472	9.27808	-10.0421	8.79524e-08	1.19685e-06	8.25434
8193_at	YOR349W	CIN1	4.20796	6.61793	4.86313	0.000250372	0.000802894	0.0666117
5683_at	YER028C	MIG3	-4.20492	5.85167	-12.1356	8.01439e-09	1.84272e-07	10.6953
5387_at	YFL001W	DEG1	-4.20366	5.78746	-16.7007	1.20274e-10	8.73073e-09	14.8785
2191_s_at	NA	NA	-4.20341	6.162	-13.5133	1.98553e-09	6.76456e-08	12.1017
7972_at	YPL232W	SSO1	-4.20054	6.81724	-11.6508	1.35198e-08	2.73176e-07	10.165
7182_at	YBR180W	DTR1	-4.2005	8.02961	-9.04764	3.15641e-07	3.29587e-06	6.94256
10618_at	YKL034W	TUL1	-4.19805	7.28034	-3.96362	0.00141111	0.00352023	-1.69155
5074_at	YGL077C	HNM1	-4.19774	6.39052	-9.35776	2.09623e-07	2.38282e-06	7.36329
9711_at	YML088W	UFO1	-4.19763	5.76967	-8.83697	4.19282e-07	4.17716e-06	6.65043
9938_at	YLR403W	SFP1	-4.19709	7.25165	-6.21964	2.22948e-05	0.000103503	2.55206
7454_s_at	YBL087C	RPL23BorRPL23A	-4.19585	7.47872	-17.9756	4.47968e-11	5.43089e-09	15.8366
7304_at	YBR080C	SEC18	-4.19493	6.48168	-5.77252	4.81268e-05	0.000197565	1.75932
7815_at	YPL074W	YTA6	-4.19223	5.84798	-8.42511	7.40904e-07	6.55813e-06	6.06412
8574_at	YOL033W	MSE1	-4.19142	6.65322	-9.83991	1.13136e-07	1.43886e-06	7.99629
8029_at	YPL266W	DIM1	-4.18879	8.4866	-12.4426	5.80717e-09	1.4731e-07	11.0212
9688_at	YML022W	APT1	4.18354	6.55183	18.5781	2.87199e-11	4.17772e-09	16.2638
7603_at	YPR159W	KRE6	-4.18133	6.28573	-7.60287	2.45064e-06	1.67227e-05	4.83048
6553_at	YDL088C	ASM4	-4.18058	6.99428	-14.7858	6.07994e-10	2.76224e-08	13.2828
11057_at	YJL055W	NA	-4.17959	7.23337	-11.6228	1.39424e-08	2.805e-07	10.1338
11228_at	YJL198W	PHO90	-4.17779	8.66924	-12.8517	3.81906e-09	1.06421e-07	11.4441
8627_at	YOL070C	NA	-4.17326	5.38781	-13.7236	1.62212e-09	5.73579e-08	12.3043
8515_at	YOR042W	CUE5	-4.17229	5.86929	-13.3456	2.3373e-09	7.52368e-08	11.938
9766_at	YML119W	NA	-4.17223	5.81266	-10.3672	5.91462e-08	8.69496e-07	8.66051
7159_at	YBR204C	NA	-4.17192	5.38271	-20.0129	1.04925e-11	2.17662e-09	17.2211
10960_at	YJR076C	CDC11	-4.17176	6.98585	-12.2017	7.47254e-09	1.73092e-07	10.7662
4706_at	YGR276C	RNH70	-4.17101	6.59913	-13.085	3.02252e-09	8.95722e-08	11.6796
9111_at	YNL237W	YTP1	-4.17094	6.8724	-14.0128	1.23381e-09	4.58868e-08	12.5779
10679_at	YKL105C	NA	-4.16775	7.35329	-7.70191	2.11251e-06	1.47939e-05	4.98369
4221_at	YIL135C	VHS2	-4.16706	6.71978	-14.8783	5.59859e-10	2.63954e-08	13.3647
8895_at	YNL047C	SLM2	-4.16704	6.5334	-7.0488	5.75563e-06	3.33305e-05	3.94924
4228_at	YIL128W	MET18	4.16695	6.93813	5.24426	0.000123769	0.000443016	0.788421
7775_at	YPL023C	MET12	-4.16618	7.90111	-6.21686	2.23996e-05	0.000103823	2.54723
10939_at	YJR100C	NA	-4.16402	6.60015	-13.3541	2.31795e-09	7.5132e-08	11.9464
6399_at	YDR075W	PPH3	-4.16233	6.8927	-7.93448	1.49784e-06	1.14033e-05	5.33842
10346_at	YLR004C	NA	-4.16132	7.8469	-4.8981	0.000234517	0.000757514	0.133532
10221_at	YLR102C	APC9	-4.15624	5.02092	-15.0907	4.64044e-10	2.30417e-08	13.5507
6886_at	YCR009C	RVS161	-4.15304	5.77478	-10.2108	7.14973e-08	1.01125e-06	8.46646
11426_s_at	NA	NA	4.15139	7.50311	5.84514	4.23922e-05	0.00017722	1.88993
3136_s_at	NA	NA	4.14963	5.08667	4.67668	0.000355743	0.00108171	-0.292284
9170_at	YNL314W	DAL82	-4.14952	5.6352	-8.13052	1.12673e-06	9.15409e-06	5.63202
4961_at	YGR035C	NA	-4.14875	5.11097	-10.9072	3.12564e-08	5.36358e-07	9.31198
5631_at	YER100W	UBC6	-4.14851	5.6282	-9.23045	2.47671e-07	2.72087e-06	7.1919
5093_at	YGL104C	VPS73	-4.14458	5.94954	-13.1214	2.91518e-09	8.82009e-08	11.716
4862_at	YGR161C	RTS3	-4.14291	5.83279	-8.35558	8.17201e-07	7.11621e-06	5.96312
4136_at	YIL035C	CKA1	-4.14081	6.9311	-16.3947	1.5402e-10	1.04187e-08	14.6367
8184_at	YOR340C	RPA43	-4.13656	6.95514	-11.4527	1.68281e-08	3.25913e-07	9.94259
4122_at	YIL005W	EPS1	-4.13579	7.25361	-5.14555	0.000148277	0.000513606	0.603102
11233_at	YJL193W	NA	-4.13335	6.23213	-16.3252	1.63022e-10	1.08701e-08	14.5811
10375_at	YLL055W	NA	-4.12854	7.33734	-10.0196	9.04351e-08	1.21996e-06	8.22583
6702_at	YDL206W	NA	-4.12827	6.07813	-7.10605	5.25983e-06	3.09392e-05	4.04222
8014_at	YPL236C	NA	-4.12639	6.11137	-12.3041	6.70956e-09	1.60867e-07	10.8752
10236_at	YLR117C	CLF1	-4.11925	6.29304	-5.32562	0.000106749	0.000389714	0.940275
4138_at	YIL033C	BCY1	-4.11916	6.40707	-7.71448	2.07327e-06	1.45738e-05	5.00303
10321_at	YLR025W	SNF7	-4.11118	5.7062	-11.1962	2.24464e-08	4.10053e-07	9.64943
10713_at	YKL116C	PRR1	-4.1066	6.88788	-8.04777	1.2699e-06	1.00377e-05	5.50868
4827_at	YGR172C	YIP1	-4.10279	6.48154	-16.2278	1.7657e-10	1.13675e-08	14.5029
4742_at	YGR266W	NA	-4.10261	6.03516	-17.858	4.8933e-11	5.78214e-09	15.7514
5599_at	YER114C	BOI2	4.10192	8.66935	4.5545	0.000448815	0.00132	-0.529317
2411_s_at	NA	NA	-4.10027	7.75354	-7.09083	5.38709e-06	3.15032e-05	4.01754
6602_at	YDL128W	VCX1	-4.09737	7.65003	-11.8189	1.1255e-08	2.38502e-07	10.3512
4154_at	YIL063C	YRB2	-4.09718	6.0514	-21.7858	3.3069e-12	1.1025e-09	18.2995
8460_at	YOR079C	ATX2	-4.09649	5.80485	-20.7759	6.31162e-12	1.51074e-09	17.6985
6620_at	YDL155W	CLB3	-4.09604	6.29646	-13.7692	1.55319e-09	5.57653e-08	12.3477
7237_at	YBR146W	MRPS9	-4.08527	5.9777	-12.0179	9.08495e-09	2.0187e-07	10.5683
4062_at	YIR026C	YVH1	-4.08396	8.50635	-9.067	3.07587e-07	3.23712e-06	6.96914
9462_at	YMR152W	YIM1	-4.08173	7.15136	-12.4512	5.75515e-09	1.46388e-07	11.0303
6087_at	YDR390C	UBA2	-4.06977	6.03491	-8.74295	4.76671e-07	4.6159e-06	6.51838
8678_at	YOL110W	SHR5	-4.06575	7.50906	-9.86729	1.09318e-07	1.40397e-06	8.03148
9747_at	YML097C	VPS9	-4.06524	5.60151	-15.1926	4.24469e-10	2.21364e-08	13.6389
9327_at	YMR278W	NA	4.06442	8.8172	10.3599	5.96712e-08	8.74459e-07	8.65147
11162_at	YJL133W	MRS3	-4.06412	5.99034	-11.3526	1.88191e-08	3.54901e-07	9.82885
5947_at	YDR523C	SPS1	-4.06108	6.91769	-11.0897	2.53375e-08	4.52174e-07	9.52601
10163_at	YLR182W	SWI6	-4.05615	6.07991	-7.60341	2.44865e-06	1.67214e-05	4.83132
6307_at	YDR161W	NA	-4.05275	5.22411	-17.5058	6.39663e-11	6.54738e-09	15.4924
9179_at	YNL305C	NA	-4.04532	7.98735	-15.1141	4.54626e-10	2.30417e-08	13.571
5605_at	YER120W	SCS2	-4.04228	5.70525	-10.3119	6.32355e-08	9.10961e-07	8.59212
9437_at	YMR210W	NA	-4.02993	8.49401	-6.43914	1.54363e-05	7.62828e-05	2.93119
9074_at	YNL229C	URE2	4.02443	8.64205	16.9198	1.01015e-10	8.33108e-09	15.0486
9695_at	YML059C	NTE1	4.02264	3.89064	7.56949	2.5771e-06	1.74328e-05	4.77856
7936_at	YPL179W	PPQ1	-4.02185	7.56211	-6.35891	1.76427e-05	8.5467e-05	2.79339
4887_at	YGR141W	VPS62	-4.02034	5.96036	-9.84731	1.1209e-07	1.4276e-06	8.0058
8256_at	YOR280C	FSH3	-4.01584	6.4029	-11.2561	2.09754e-08	3.9083e-07	9.71844
6229_at	YDR264C	AKR1	-4.01449	7.05318	-8.90149	3.84164e-07	3.89802e-06	6.74045
9466_at	YMR155W	NA	-4.01027	5.90987	-10.5422	4.7966e-08	7.47517e-07	8.87473
8030_at	YPL265W	DIP5	-4.00979	9.2936	-6.26903	2.05126e-05	9.66121e-05	2.63797
9356_at	YMR262W	NA	-4.00618	6.40104	-12.5565	5.16133e-09	1.34584e-07	11.1403
6705_at	YDL203C	NA	-4.00447	6.83513	-9.46346	1.82746e-07	2.14044e-06	7.50423
8873_at	YNL022C	NA	-4.00401	5.62418	-14.3247	9.23599e-10	3.76616e-08	12.8669
4572_at	YHL036W	MUP3	-4.00388	7.01331	-7.86738	1.65292e-06	1.22851e-05	5.23679
9344_at	YMR294W	JNM1	-3.99961	5.58645	-10.2722	6.63528e-08	9.47101e-07	8.54288
5179_at	YGL156W	AMS1	3.9991	5.39602	5.34595	0.000102889	0.000377543	0.978089
7322_at	YBR054W	YRO2	-3.99665	6.12927	-9.58359	1.56576e-07	1.87871e-06	7.66291
11425_s_at	NA	NA	3.99602	7.14071	6.55427	1.2763e-05	6.51408e-05	3.12738
10051_at	YLR291C	GCD7	-3.99292	8.93658	-7.91097	1.55035e-06	1.16714e-05	5.30288
7094_at	YBR276C	PPS1	-3.98996	8.74118	-8.59796	5.82068e-07	5.38861e-06	6.31268
9683_at	YML027W	YOX1	-3.9888	6.40158	-17.6993	5.51803e-11	6.20613e-09	15.6354
4822_at	YGR167W	CLC1	-3.98692	7.05003	-9.12932	2.83105e-07	3.01421e-06	7.05443
5746_at	YER001W	MNN1	-3.98494	6.30041	-10.7689	3.67113e-08	6.16215e-07	9.14785
6142_i_at	YDR312W	SSF2	-3.98329	6.28524	-10.1932	7.30556e-08	1.02916e-06	8.44439
10634_at	YKL062W	MSN4	-3.98305	6.89317	-9.07724	3.03416e-07	3.19683e-06	6.98319
7692_at	YPR072W	NOT5	-3.98155	6.23114	-6.82002	8.28538e-06	4.54163e-05	3.57322
11369_at	YAL040C	CLN3	-3.98115	6.57424	-10.5696	4.64317e-08	7.32162e-07	8.90795
9205_at	YNL325C	FIG4	3.97971	7.88259	5.05658	0.00017469	0.00058744	0.435076
4889_at	YGR099W	TEL2	-3.96668	7.4137	-8.17606	1.05532e-06	8.71803e-06	5.69954
8227_at	YOR337W	TEA1	-3.96468	7.47584	-4.48554	0.000512095	0.00147498	-0.663681
10245_at	YLR081W	GAL2	-3.96344	7.77445	-8.00937	1.34275e-06	1.04716e-05	5.45115
7592_at	YPR149W	NCE102	-3.95923	5.42989	-12.2974	6.75685e-09	1.60906e-07	10.8681
8493_at	YOR065W	CYT1	-3.95855	6.07991	-12.9485	3.46417e-09	9.91305e-08	11.5424
6794_at	YCR099C	NA	-3.95781	5.37681	-8.9582	3.5587e-07	3.66267e-06	6.81916
8861_at	YNR013C	PHO91	-3.95713	7.01228	-5.90783	3.80176e-05	0.000161609	2.0021
AFFX-YEL002c/WBP1_at	NA	NA	-3.95553	9.39334	-10.0439	8.77595e-08	1.19596e-06	8.25659
10992_at	YJR015W	NA	-3.95522	7.2189	-8.8188	4.29773e-07	4.24993e-06	6.62499
11345_at	YAL022C	FUN26	-3.94921	6.70023	-8.42528	7.40721e-07	6.55813e-06	6.06438
8687_at	YOL147C	PEX11	-3.94772	6.17611	-11.0876	2.53992e-08	4.52174e-07	9.52353
8023_at	YPL272C	NA	3.94732	8.93258	7.26661	4.095e-06	2.54337e-05	4.3006
8429_at	YOR137C	SIA1	3.93963	7.76116	4.40621	0.000596386	0.0016779	-0.818748
8247_at	YOR310C	NOP58	-3.93932	7.06891	-8.28156	9.07661e-07	7.72694e-06	5.85491
7379_i_at	YBL026W	LSM2	3.93848	4.01367	22.5615	2.05135e-12	7.65976e-10	18.7387
6214_at	YDR249C	NA	-3.93492	5.48536	-18.5274	2.9799e-11	4.21475e-09	16.2284
10961_at	YJR077C	MIR1	-3.93387	7.72927	-14.2268	1.01085e-09	3.99842e-08	12.7769
10690_at	YKL095W	YJU2	-3.93252	6.24044	-10.5643	4.67254e-08	7.34312e-07	8.9015
4755_at	YGR235C	NA	-3.93152	6.64882	-12.3602	6.32727e-09	1.55434e-07	10.9345
8922_at	YNL066W	SUN4	-3.93145	7.04357	-7.43442	3.16369e-06	2.06669e-05	4.56692
8814_at	YNR055C	HOL1	-3.92945	6.79961	-9.0253	3.25217e-07	3.38828e-06	6.91182
8190_at	YOR346W	REV1	3.92775	5.91547	5.12172	0.000154917	0.000531476	0.558192
10312_at	YLR016C	NA	-3.92676	5.18552	-11.4706	1.64973e-08	3.20171e-07	9.96277
10934_at	YJR095W	SFC1	-3.91754	5.41295	-17.1393	8.49838e-11	7.59157e-09	15.2168
8396_at	YOR149C	SMP3	-3.91581	6.41271	-7.33395	3.69061e-06	2.34048e-05	4.40792
11392_at	YAL056W	GPB2	3.90829	6.03097	5.59804	6.54711e-05	0.00025658	1.44265
7092_at	YBR274W	CHK1	-3.90561	6.26585	-9.33033	2.17263e-07	2.44061e-06	7.32651
7309_at	YBR041W	FAT1	3.90021	9.14612	9.43973	1.88444e-07	2.19089e-06	7.4727
6331_at	YDR140W	NA	-3.89944	6.61582	-9.13628	2.80503e-07	3.00286e-06	7.06393
7229_at	YBR138C	NA	-3.89668	5.39392	-9.81896	1.16153e-07	1.47511e-06	7.9693
8201_at	YOR357C	GRD19	-3.89307	5.22908	-12.2502	7.10028e-09	1.678e-07	10.8179
4408_at	YHR115C	DMA1	-3.88567	5.57686	-14.2076	1.029e-09	4.05305e-08	12.7591
10748_at	YKL171W	NA	-3.88337	6.57286	-8.18859	1.03653e-06	8.60087e-06	5.71806
7289_at	YBR066C	NRG2	-3.88098	5.60609	-10.6894	4.03005e-08	6.60415e-07	9.05261
6690_at	YDL218W	NA	-3.87153	6.34864	-7.87955	1.62357e-06	1.20958e-05	5.25527
3352_s_at	NA	NA	3.87024	7.84649	5.40996	9.16568e-05	0.000341019	1.09682
7071_s_at	YBR298C	MAL31	3.86998	9.56004	9.28073	2.31836e-07	2.57949e-06	7.2598
5379_at	YFL009W	CDC4	3.86612	5.03873	7.1161	5.1775e-06	3.05512e-05	4.0585
5058_at	YGL049C	TIF4632	-3.86245	5.86994	-7.54369	2.67959e-06	1.79132e-05	4.73831
4448_at	YHR067W	HTD2	-3.85798	4.65452	-9.05332	3.13257e-07	3.27464e-06	6.95036
6933_at	YCL043C	PDI1	-3.85587	9.72128	-5.72429	5.23784e-05	0.000212311	1.67219
9533_at	YMR091C	NPL6	-3.85508	7.05488	-6.0732	2.85973e-05	0.00012767	2.29544
10676_at	YKL108W	SLD2	3.85159	10.1101	17.1246	8.59646e-11	7.59157e-09	15.2056
7760_at	YPR008W	HAA1	3.84913	8.17554	11.1607	2.33688e-08	4.23588e-07	9.60841
3687_f_at	NA	NA	3.84899	4.10852	14.0681	1.17158e-09	4.40995e-08	12.6296
5770_at	YEL064C	AVT2	-3.84865	6.03623	-10.808	3.50751e-08	5.91057e-07	9.19438
7572_at	YPR174C	NA	-3.84566	4.54193	-9.81082	1.17348e-07	1.48545e-06	7.9588
9429_at	YMR202W	ERG2	-3.84446	7.23391	-9.68211	1.38086e-07	1.69833e-06	7.79188
7168_at	YBR212W	NGR1	-3.84389	7.0093	-9.8577	1.1064e-07	1.41483e-06	8.01916
8722_at	YOL159C	NA	3.84318	6.68292	10.8855	3.20518e-08	5.4699e-07	9.28635
10111_at	YLR219W	MSC3	-3.84195	6.74301	-8.44158	7.23952e-07	6.44856e-06	6.08797
8934_at	YNL053W	MSG5	-3.84132	7.28076	-9.49819	1.74734e-07	2.06473e-06	7.55027
5259_at	YGL254W	FZF1	-3.83776	5.82831	-17.7188	5.43691e-11	6.18946e-09	15.6497
4084_at	YIR003W	NA	-3.834	8.3686	-7.73823	2.00117e-06	1.41737e-05	5.03955
9424_at	YMR197C	VTI1	-3.83162	5.69261	-8.51804	6.5049e-07	5.90693e-06	6.19821
4789_at	YGR223C	HSV2	-3.83082	6.01971	-10.6996	3.98214e-08	6.56772e-07	9.06482
8890_at	YNL005C	MRP7	-3.82715	6.49608	-8.48797	6.78391e-07	6.07753e-06	6.15494
11189_at	YJL149W	NA	3.82673	7.27347	10.6222	4.36254e-08	7.01275e-07	8.97164
7460_at	YBL082C	ALG3	-3.82468	8.56877	-8.74975	4.72249e-07	4.57782e-06	6.52798
6209_at	YDR244W	PEX5	-3.82467	5.96773	-8.34582	8.28568e-07	7.16174e-06	5.94888
5409_at	YFL021W	GAT1	3.82213	10.5769	12.9833	3.34544e-09	9.63879e-08	11.5775
9963_at	YLR382C	NAM2	3.81918	7.64323	6.15866	2.4721e-05	0.000113012	2.44557
6295_at	NA	NA	-3.81717	7.9382	-9.36071	2.08818e-07	2.37721e-06	7.36725
4733_at	YGR257C	MTM1	-3.81502	5.88576	-14.4784	8.02376e-10	3.43586e-08	13.007
11126_at	YJL123C	NA	-3.80926	7.82345	-11.8179	1.12672e-08	2.38502e-07	10.3501
8015_at	YPL235W	RVB2	-3.80402	6.53987	-12.0511	8.76811e-09	1.96756e-07	10.6043
8427_at	YOR135C	NA	3.80288	7.82314	15.7898	2.54302e-10	1.52173e-08	14.1445
9974_at	YLR350W	ORM2	-3.80286	6.9417	-9.28123	2.31683e-07	2.57949e-06	7.26048
7590_at	YPR147C	NA	-3.79921	7.17298	-10.5796	4.5882e-08	7.24718e-07	8.92012
10564_at	YKR001C	VPS1	3.7976	7.13538	8.65089	5.40987e-07	5.08571e-06	6.38806
8909_at	YNL032W	SIW14	-3.79625	6.29283	-8.64296	5.46938e-07	5.12617e-06	6.37679
7141_at	YBR231C	SWC5	-3.79506	7.87073	-6.161	2.46231e-05	0.000112675	2.44966
9038_at	YNL175C	NOP13	-3.79469	6.28236	-16.4252	1.50243e-10	1.03126e-08	14.661
5040_at	YGL022W	STT3	-3.79366	5.90113	-8.29779	8.86949e-07	7.58907e-06	5.87871
6212_at	YDR247W	VHS1	-3.79341	8.51763	-10.937	3.01946e-08	5.2101e-07	9.34723
8494_at	YOR066W	NA	-3.79197	6.30024	-8.81963	4.29289e-07	4.24964e-06	6.62615
9207_at	YNL323W	LEM3	-3.79031	7.48606	-7.05009	5.74392e-06	3.3304e-05	3.95134
10112_at	YLR220W	CCC1	-3.789	6.49586	-14.6681	6.75719e-10	3.0181e-08	13.1779
7376_at	YBL029W	NA	-3.78783	6.35333	-11.2178	2.19028e-08	4.03279e-07	9.67439
10283_at	YLR031W	NA	3.7864	7.51733	6.91514	7.1147e-06	3.98176e-05	3.73044
5560_at	YER167W	BCK2	3.78589	5.49305	4.1288	0.00102114	0.00266342	-1.36455
9165_at	YNL319W	NA	3.78349	4.69204	17.2608	7.72978e-11	7.14431e-09	15.3088
5999_at	YDR485C	VPS72	-3.78326	7.80732	-11.3402	1.90825e-08	3.58322e-07	9.8147
7263_at	YBR085W	AAC3	-3.78247	6.97487	-12.0441	8.83414e-09	1.97289e-07	10.5967
4206_at	YIL104C	SHQ1	-3.78149	7.32813	-4.45542	0.000542551	0.00154932	-0.722493
5591_at	YER106W	MAM1	-3.77906	5.48666	-10.8621	3.2933e-08	5.59981e-07	9.25868
8824_at	YNR021W	NA	-3.77204	5.36655	-8.15699	1.08463e-06	8.9038e-06	5.67129
4080_at	YIL002C	INP51	3.77187	6.71437	6.39054	1.67356e-05	8.18801e-05	2.84783
6113_at	YDR371W	CTS2	3.76849	6.66202	11.3019	1.99206e-08	3.71917e-07	9.77096
2235_at	NA	NA	3.76825	6.87487	4.9692	0.000205408	0.000677555	0.269172
7912_at	YPL158C	NA	-3.7673	7.11387	-6.49061	1.4175e-05	7.09892e-05	3.01912
4507_at	YHR033W	NA	-3.76505	8.2959	-5.31648	0.000108532	0.000394988	0.923266
2396_at	NA	NA	3.76485	6.25975	6.79428	8.63581e-06	4.70609e-05	3.53047
5959_at	YDR490C	PKH1	3.76456	6.27686	3.59512	0.00292286	0.00665486	-2.4235
5698_at	YER043C	SAH1	-3.75856	6.52774	-9.73267	1.29509e-07	1.60981e-06	7.85767
5614_at	YER086W	ILV1	3.75798	7.19946	10.5434	4.78999e-08	7.47517e-07	8.87613
10496_at	YKR071C	DRE2	-3.75324	5.84019	-10.069	8.50754e-08	1.16658e-06	8.28841
7206_at	YBR160W	CDC28	-3.75232	7.43092	-6.28872	1.98445e-05	9.41782e-05	2.67211
5299_at	YFR045W	NA	-3.7512	4.65302	-9.63958	1.45765e-07	1.77639e-06	7.73634
6216_at	YDR251W	PAM1	-3.75002	7.34913	-6.27199	2.04108e-05	9.64246e-05	2.6431
6168_at	YDR294C	DPL1	-3.74577	8.32978	-4.90703	0.00023064	0.00074749	0.150589
9515_at	YMR118C	NA	-3.74216	6.04243	-12.3799	6.19827e-09	1.53885e-07	10.9553
11007_at	YJR033C	RAV1	3.74097	5.77994	3.97941	0.00136803	0.00342627	-1.66025
4366_at	YHR161C	YAP1801	-3.7409	6.85662	-8.19252	1.0307e-06	8.57539e-06	5.72387
5505_at	NA	NA	3.74068	9.19923	7.77041	1.90772e-06	1.36569e-05	5.08889
6704_at	YDL204W	RTN2	-3.73928	5.33601	-8.53795	6.32685e-07	5.76769e-06	6.2268
7645_at	YPR113W	PIS1	-3.73587	6.13272	-7.46367	3.02567e-06	1.98766e-05	4.61296
5952_at	YDR528W	HLR1	-3.73379	6.38609	-8.07651	1.21811e-06	9.71052e-06	5.55162
4426_at	YHR090C	YNG2	-3.73105	5.06027	-13.3909	2.23609e-09	7.40211e-08	11.9825
11163_at	YJL132W	NA	-3.73002	9.33024	-4.2295	0.000839338	0.0022515	-1.16585
11023_at	YJR001W	AVT1	-3.72774	7.61408	-5.29888	0.000112056	0.000406071	0.890464
9693_at	YML061C	PIF1	3.72673	5.82665	5.5329	7.35218e-05	0.00028212	1.3234
7569_at	YPR171W	BSP1	-3.72602	5.33223	-8.60489	5.76505e-07	5.34958e-06	6.32257
5759_at	YEL031W	SPF1	3.72517	5.80411	3.77732	0.00203717	0.0048774	-2.06143
7373_at	YBR014C	NA	-3.72348	6.49044	-8.69893	5.06348e-07	4.83803e-06	6.4562
6640_at	YDL134C	PPH21	-3.72202	5.30243	-17.8716	4.84346e-11	5.78214e-09	15.7613
6816_at	YCR075C	ERS1	-3.72121	7.24496	-14.8521	5.7306e-10	2.6882e-08	13.3415
11047_at	YJL020C	BBC1	-3.72002	7.96328	-5.98087	3.35093e-05	0.000145357	2.13212
4564_at	YHL044W	NA	-3.71992	4.88581	-10.9534	2.96305e-08	5.13174e-07	9.36646
10917_at	YJR124C	NA	-3.71625	6.10022	-8.35083	8.22715e-07	7.13952e-06	5.95619
9463_at	YMR153W	NUP53	-3.71531	7.81134	-12.9613	3.42012e-09	9.82363e-08	11.5552
7200_at	YBR154C	RPB5	-3.71344	7.30714	-9.66464	1.41187e-07	1.7319e-06	7.76909
3709_f_at	NA	NA	3.71198	5.16733	13.9185	1.34821e-09	4.89708e-08	12.4893
7375_at	YBL030C	PET9	-3.71139	6.742	-16.7007	1.20277e-10	8.73073e-09	14.8784
9911_at	YLR420W	URA4	3.70322	8.79743	13.7465	1.58705e-09	5.64165e-08	12.3262
8850_at	YNR002C	FUN34	-3.70098	6.3406	-14.0364	1.20682e-09	4.50628e-08	12.6
8555_at	YOL007C	NA	-3.70082	6.03046	-13.3181	2.40122e-09	7.70287e-08	11.9109
8883_at	YNL012W	SPO1	3.70062	6.71335	8.72611	4.87799e-07	4.709e-06	6.49462
5246_at	YGL224C	SDT1	-3.70048	5.45599	-8.66093	5.33539e-07	5.03599e-06	6.40233
10133_at	YLR198C	NA	3.70016	9.96139	13.76	1.56683e-09	5.60396e-08	12.339
9610_at	YMR032W	HOF1	-3.69761	6.56891	-6.63361	1.12072e-05	5.83596e-05	3.2615
7995_at	YPL254W	HFI1	-3.6972	5.25083	-12.722	4.35629e-09	1.17532e-07	11.3114
8637_at	YOL060C	MAM3	-3.6965	6.51726	-6.35263	1.78287e-05	8.62784e-05	2.78258
9547_at	YMR105C	PGM2	3.69411	9.88322	10.4984	5.05341e-08	7.73107e-07	8.82142
5014_at	YGL003C	CDH1	-3.69093	5.33818	-13.2548	2.55524e-09	8.11332e-08	11.8485
5737_at	YEL009C	GCN4	-3.68898	6.05807	-9.72337	1.31043e-07	1.62261e-06	7.84558
7741_at	YPR033C	HTS1	3.68153	8.09099	7.00493	6.16868e-06	3.53064e-05	3.8777
6446_at	YDR032C	PST2	3.6807	6.85283	8.73364	4.82789e-07	4.66546e-06	6.50525
7338_at	YBR025C	NA	-3.68053	9.53788	-15.2013	4.2125e-10	2.2092e-08	13.6465
10030_at	YLR315W	NKP2	-3.67935	5.04878	-8.38676	7.82005e-07	6.86091e-06	6.00849
8566_at	YOR005C	DNL4	3.67455	8.03049	5.5657	6.9347e-05	0.000269731	1.3835
10057_at	YLR255C	NA	-3.67381	6.60354	-8.34932	8.24467e-07	7.13952e-06	5.954
10734_at	YKL139W	CTK1	3.67245	6.02703	4.08742	0.00110709	0.0028612	-1.44634
10182_at	YLR152C	NA	-3.67079	8.11878	-7.63537	2.33379e-06	1.61138e-05	4.8809
7805_at	YPL038W	MET31	-3.67021	5.43887	-9.92676	1.0149e-07	1.33063e-06	8.10765
6787_at	YCR092C	MSH3	3.66687	5.93916	5.65979	5.86861e-05	0.000233519	1.55519
8923_at	YNL065W	AQR1	-3.66493	5.8008	-8.63685	5.51574e-07	5.15222e-06	6.3681
7163_at	YBR207W	FTH1	-3.66474	7.68465	-10.9471	2.98444e-08	5.15921e-07	9.35913
9052_at	YNL206C	RTT106	-3.66285	5.94125	-12.0769	8.53055e-09	1.93283e-07	10.6321
3914_s_at	NA	NA	-3.66221	7.0612	-5.08501	0.000165757	0.000562669	0.488867
8863_at	YNR015W	SMM1	-3.66036	6.12955	-11.7029	1.27699e-08	2.66087e-07	10.223
4243_at	YIL158W	NA	-3.65727	4.60024	-8.37999	7.89513e-07	6.90085e-06	5.99864
3758_f_at	NA	NA	3.65512	5.64412	16.2476	1.73721e-10	1.13141e-08	14.5188
5363_at	YFR021W	ATG18	-3.65413	4.8032	-5.97632	3.37729e-05	0.000146229	2.12405
5948_at	YDR524C	AGE1	3.65382	8.46477	6.271	2.04448e-05	9.65118e-05	2.64138
3594_f_at	NA	NA	3.65287	5.33296	16.0551	2.03663e-10	1.25907e-08	14.3628
8937_at	YNL095C	NA	-3.65253	6.84494	-7.44272	3.12388e-06	2.04417e-05	4.57999
10613_at	YKL039W	PTM1	-3.65012	8.80531	-4.23351	0.000832821	0.00223852	-1.15794
11088_at	YJL069C	UTP18	-3.6498	8.23585	-7.10356	5.28045e-06	3.09824e-05	4.03818
9438_at	YMR211W	DML1	-3.64838	7.17485	-5.84967	4.20593e-05	0.000175907	1.89805
9643_at	YML021C	UNG1	-3.64782	5.87917	-20.3643	8.2841e-12	1.80417e-09	17.4436
5598_at	YER113C	NA	-3.6453	7.62083	-4.24914	0.00080793	0.0021808	-1.12716
4535_at	YHR016C	YSC84	-3.64283	6.79956	-11.4914	1.61206e-08	3.13512e-07	9.98626
3884_f_at	NA	NA	3.64111	5.24717	12.7003	4.45382e-09	1.19817e-07	11.2891
6885_at	YCR008W	SAT4	-3.63961	7.3942	-5.71379	5.33548e-05	0.000215427	1.65318
10904_at	YJR111C	NA	-3.63721	5.63252	-8.18509	1.04174e-06	8.62117e-06	5.71288
9136_at	YNL258C	DSL1	-3.63697	5.92496	-7.4335	3.16814e-06	2.06815e-05	4.56547
10903_at	YJR110W	YMR1	-3.63308	5.99989	-8.5975	5.82443e-07	5.38861e-06	6.31202
8299_at	YOR233W	KIN4	-3.63259	8.7056	-6.00786	3.19879e-05	0.000140059	2.17999
5373_at	YFL013C	IES1	-3.63029	7.24115	-4.64147	0.000380319	0.00114562	-0.360453
3479_f_at	NA	NA	3.62998	3.95673	12.7548	4.21304e-09	1.15334e-07	11.3451
6519_at	YDL033C	SLM3	3.62975	8.07689	11.1729	2.30477e-08	4.20215e-07	9.62251
10776_at	YKL187C	NA	-3.62961	5.93455	-5.91959	3.72503e-05	0.000158709	2.02309
3491_f_at	NA	NA	3.62733	4.9807	16.8306	1.08421e-10	8.50515e-09	14.9797
10719_at	YKL154W	SRP102	-3.62581	4.83433	-11.7839	1.16905e-08	2.45828e-07	10.3126
10471_at	YKR092C	SRP40	-3.62514	6.71819	-14.6621	6.79372e-10	3.01997e-08	13.1725
10113_at	YLR221C	RSA3	-3.62304	6.05228	-9.3376	2.15208e-07	2.42629e-06	7.33628
3249_s_at	NA	NA	3.61345	4.76569	4.02819	0.00124319	0.00315873	-1.56359
8205_at	YOR361C	PRT1	3.61172	4.35209	3.56013	0.00313315	0.0070579	-2.49298
6315_at	YDR169C	STB3	-3.61107	6.31219	-4.90218	0.000232736	0.000752576	0.141331
10215_at	YLR096W	KIN2	3.60842	7.14051	5.87891	3.9974e-05	0.000168773	1.95042
4121_at	YIL006W	NA	-3.6057	6.0799	-16.3043	1.6583e-10	1.09789e-08	14.5644
9078_at	YNL225C	CNM67	-3.60518	6.10884	-11.5498	1.51097e-08	2.95083e-07	10.0521
2397_at	NA	NA	3.59865	5.98303	6.31706	1.89228e-05	9.06428e-05	2.72116
10878_at	YJR130C	STR2	-3.59811	8.94208	-4.75247	0.00030825	0.000957257	-0.145961
7444_at	YBL096C	NA	3.59646	8.15119	15.1164	4.53698e-10	2.30417e-08	13.573
4193_at	YIL118W	RHO3	-3.59555	4.83409	-9.14018	2.79054e-07	2.99486e-06	7.06925
4356_at	YHR151C	NA	3.59393	9.21657	10.4433	5.39767e-08	8.13246e-07	8.75404
3482_f_at	NA	NA	3.59104	5.31206	12.7439	4.26006e-09	1.16019e-07	11.334
4485_at	YHR057C	CPR2	-3.58976	6.36344	-8.92675	3.71279e-07	3.78786e-06	6.77555
9962_at	YLR381W	CTF3	3.58867	6.0873	5.05761	0.000174359	0.00058675	0.437018
8487_at	YOR059C	NA	-3.58789	9.06746	-7.8773	1.62896e-06	1.21263e-05	5.25185
11389_at	YAL059W	ECM1	-3.58637	5.24052	-11.7203	1.25301e-08	2.62261e-07	10.2422
8211_at	YOR321W	PMT3	-3.58484	6.97903	-9.90631	1.04111e-07	1.3537e-06	8.08151
5174_at	YGL161C	YIP5	-3.58451	5.82548	-12.7552	4.21162e-09	1.15334e-07	11.3455
9618_at	YMR040W	NA	3.5832	6.10163	14.0979	1.13942e-09	4.32377e-08	12.6574
8835_at	YNR032W	PPG1	-3.58124	7.46012	-10.8445	3.36147e-08	5.68465e-07	9.23778
4209_at	YIL101C	XBP1	-3.57645	5.67307	-17.5168	6.34291e-11	6.54738e-09	15.5006
7811_at	YPL079W	RPL21BorRPL21A	-3.57476	9.45344	-8.49298	6.73653e-07	6.04668e-06	6.16216
5620_at	YER091C	MET6	3.57468	9.07358	7.21021	4.4697e-06	2.71291e-05	4.21023
6554_at	YDL087C	LUC7	-3.57182	6.77265	-7.18998	4.61277e-06	2.77629e-05	4.17771
4156_at	YIL061C	SNP1	-3.57109	5.47903	-6.62074	1.14454e-05	5.95224e-05	3.2398
7862_at	YPL118W	MRP51	3.57011	5.62085	10.0951	8.23892e-08	1.13605e-06	8.32127
7210_at	YBR163W	DEM1	3.56959	11.065	7.88495	1.61074e-06	1.2029e-05	5.26346
5763_at	YEL027W	CUP5	-3.56924	7.40345	-9.73572	1.2901e-07	1.60714e-06	7.86162
11039_at	YJL028W	NA	-3.56838	6.7348	-7.35375	3.57985e-06	2.27953e-05	4.43937
6956_s_at	YCL074W	NA	3.56177	6.7646	8.35032	8.23306e-07	7.13952e-06	5.95545
6151_at	YDR320C	SWA2	-3.56169	5.2017	-8.06026	1.2471e-06	9.89788e-06	5.52736
8777_at	YNR065C	NA	3.55998	8.19934	4.81882	0.000272062	0.000861207	-0.0183418
6379_at	YDR099W	BMH2	-3.55767	5.52924	-8.83249	4.21841e-07	4.18924e-06	6.64417
9159_at	YNL280C	ERG24	-3.55562	6.50012	-6.80998	8.42033e-06	4.60479e-05	3.55655
4913_at	YGR077C	PEX8	-3.55367	6.86308	-6.59637	1.1911e-05	6.15325e-05	3.19866
3798_s_at	NA	NA	3.55334	7.16767	5.92075	3.71762e-05	0.000158538	2.02515
4978_at	YGR052W	NA	-3.55307	5.18475	-14.1554	1.08012e-09	4.18379e-08	12.7108
7875_at	YPL105C	NA	-3.55288	6.55575	-8.25194	9.46767e-07	8.02731e-06	5.81143
8225_at	YOR335C	ALA1	-3.55161	6.26448	-7.59875	2.46589e-06	1.67556e-05	4.82408
4877_at	YGR132C	PHB1	-3.55148	5.20974	-7.18504	4.64837e-06	2.79411e-05	4.16978
7863_at	YPL117C	IDI1	3.54957	7.36764	8.50682	6.60754e-07	5.96532e-06	6.18208
11230_at	YJL196C	ELO1	-3.54778	6.60921	-9.31407	2.21929e-07	2.48406e-06	7.30468
9493_at	YMR139W	RIM11	-3.5469	5.76688	-19.2191	1.8157e-11	3.08173e-09	16.7016
10386_s_at	YLL045C	RPL8BorRPL8A	-3.54451	5.05621	-10.7688	3.67156e-08	6.16215e-07	9.14772
6261_at	YDR204W	COQ4	-3.54421	6.53991	-10.9831	2.86328e-08	5.00537e-07	9.40139
7350_at	YBR036C	CSG2	3.54387	7.70821	6.32245	1.87527e-05	9.00031e-05	2.73047
6317_at	YDR171W	HSP42	-3.53963	8.09948	-7.5873	2.50881e-06	1.70078e-05	4.80627
11150_at	YJL143W	TIM17	-3.53887	6.00176	-11.997	9.28981e-09	2.04529e-07	10.5457
7695_at	YPR075C	OPY2	-3.53606	5.91494	-9.35048	2.11621e-07	2.39163e-06	7.35355
5534_at	YER185W	NA	-3.53225	6.1973	-11.0832	2.5528e-08	4.52174e-07	9.51838
6130_at	YDR344C	NA	-3.53188	5.76922	-7.19458	4.57977e-06	2.76534e-05	4.18512
10905_at	YJR112W	NNF1	-3.52838	5.41276	-7.8368	1.72914e-06	1.26799e-05	5.19029
9959_at	YLR378C	SEC61	-3.52661	8.5775	-5.45461	8.45843e-05	0.00031877	1.17933
6925_at	YCL051W	LRE1	-3.5266	6.46221	-8.70826	4.99899e-07	4.79546e-06	6.4694
8988_at	YNL134C	NA	3.52657	6.19426	9.98113	9.48513e-08	1.2631e-06	8.17698
9201_at	YNL329C	PEX6	3.52585	6.41468	4.6761	0.000356134	0.00108255	-0.293406
2887_s_at	NA	NA	3.52548	6.41334	9.32264	2.19456e-07	2.46041e-06	7.31619
10744_at	YKL175W	ZRT3	-3.5245	9.27311	-5.09705	0.000162116	0.000552722	0.51163
11424_g_at	NA	NA	3.52053	6.51451	6.50268	1.38952e-05	7.00387e-05	3.03969
4375_at	YHR170W	NMD3	-3.5174	7.43571	-8.05832	1.25062e-06	9.91044e-06	5.52446
5738_at	YEL008W	NA	3.51667	6.48002	15.8452	2.42714e-10	1.47126e-08	14.1904
10604_at	YKL048C	ELM1	-3.51243	6.6509	-6.04837	2.9839e-05	0.000131888	2.25164
8589_at	YOL018C	TLG2	-3.51233	6.81011	-5.2101	0.000131736	0.000466732	0.724418
11179_at	YJL159W	HSP150	-3.51141	4.98633	-11.4175	1.75014e-08	3.34786e-07	9.90269
11191_at	YJL147C	NA	3.51008	7.05193	13.647	1.74559e-09	6.1491e-08	12.2308
3529_f_at	NA	NA	3.50753	6.03082	4.57773	0.000429357	0.00127239	-0.484138
4364_at	YHR159W	NA	-3.50672	7.0102	-8.40476	7.62423e-07	6.70803e-06	6.03462
10234_at	YLR115W	CFT2	3.50596	9.23509	6.49985	1.39603e-05	7.0215e-05	3.03487
7749_at	YPL004C	LSP1	-3.5046	9.24859	-6.50501	1.38418e-05	6.9883e-05	3.04366
4344_at	YHR184W	SSP1	-3.50182	5.69045	-6.32461	1.86849e-05	8.98165e-05	2.7342
9372_at	YMR233W	NA	-3.50156	4.72663	-7.82744	1.75322e-06	1.28243e-05	5.17602
5294_at	NA	NA	3.5014	5.14595	5.95256	3.51862e-05	0.000151645	2.08181
10880_at	YJR132W	NMD5	3.50122	8.90119	4.9069	0.000230693	0.00074749	0.150353
7287_at	YBR064W	NA	3.50022	7.67661	10.6622	4.16116e-08	6.79733e-07	9.01991
10131_at	YLR196W	PWP1	-3.49684	7.51914	-7.32273	3.75495e-06	2.37001e-05	4.39008
8339_at	YOR227W	NA	3.49617	7.15161	3.48109	0.00366612	0.00804118	-2.64984
6670_at	YDL193W	NA	-3.4955	5.91757	-14.0632	1.17694e-09	4.41236e-08	12.6251
9174_at	YNL310C	ZIM17	-3.49499	5.90547	-8.90233	3.83729e-07	3.89784e-06	6.74161
9362_at	YMR268C	PRP24	-3.49271	5.84582	-5.71237	5.34886e-05	0.000215874	1.6506
9945_at	YLR366W	NA	-3.49166	4.32358	-11.1429	2.38468e-08	4.2892e-07	9.58779
2141_s_at	NA	NA	-3.49012	6.00392	-8.10403	1.17061e-06	9.3961e-06	5.59263
5608_at	YER123W	YCK3	3.48955	7.80445	11.671	1.32233e-08	2.70652e-07	10.1876
7627_at	YPR139C	VPS66	-3.48737	5.72236	-16.939	9.94904e-11	8.33108e-09	15.0634
8632_at	YOL065C	INP54	-3.48697	9.30545	-11.9702	9.56056e-09	2.09502e-07	10.5166
8246_s_at	YOR309C	NOP58	-3.48675	7.91393	-6.45585	1.50145e-05	7.44344e-05	2.95977
5758_at	YEL032W	MCM3	-3.48539	6.088	-6.57077	1.24216e-05	6.36071e-05	3.15535
10769_at	YKL193C	SDS22	-3.48446	6.15716	-7.69977	2.11926e-06	1.48301e-05	4.98039
2681_g_at	NA	NA	-3.48375	5.69535	-9.91867	1.02518e-07	1.33847e-06	8.09731
7542_at	YPR190C	RPC82	-3.48161	7.26174	-5.09796	0.000161847	0.000552005	0.513335
11144_at	YJL103C	NA	3.48007	9.4177	8.2956	8.8972e-07	7.6058e-06	5.87549
7238_at	YBR102C	EXO84	-3.47571	5.94623	-5.5852	6.69822e-05	0.000261513	1.41918
2911_s_at	NA	NA	-3.47516	6.27148	-9.78484	1.2125e-07	1.51929e-06	7.92526
2811_at	NA	NA	3.47453	4.43108	6.31307	1.90498e-05	9.1055e-05	2.71425
4348_at	YHR188C	GPI16	-3.47358	8.38664	-6.11679	2.65465e-05	0.000120122	2.37214
10532_at	YKR061W	KTR2	-3.47342	7.27918	-8.48502	6.81195e-07	6.08972e-06	6.15069
6876_at	YCL002C	NA	3.47322	4.6231	13.1932	2.71506e-09	8.36473e-08	11.7875
9892_at	YLR443W	ECM7	-3.47021	7.28102	-10.4428	5.40132e-08	8.13246e-07	8.75335
5068_at	YGL039W	NA	3.46758	8.94501	14.9004	5.4898e-10	2.60138e-08	13.3841
3250_s_at	NA	NA	3.4654	4.67893	4.30762	0.000721383	0.00198004	-1.01214
5732_at	YEL015W	EDC3	-3.46489	9.26639	-7.1221	5.12901e-06	3.03418e-05	4.06821
4842_at	YGR142W	BTN2	-3.46334	6.11284	-9.16345	2.70582e-07	2.92686e-06	7.10095
4813_at	YGR203W	NA	-3.46156	5.62543	-7.83922	1.72298e-06	1.26453e-05	5.19397
9451_at	YMR181C	NA	-3.46128	4.23921	-7.11771	5.16451e-06	3.0504e-05	4.06109
6109_at	YDR367W	NA	-3.45799	6.17108	-9.13243	2.8194e-07	3.01134e-06	7.05867
4410_at	YHR117W	TOM71	-3.45779	5.75418	-5.16136	0.000144036	0.000501333	0.632862
6802_at	YCL022C	NA	3.45714	7.47843	9.8969	1.05343e-07	1.3658e-06	8.06945
11310_at	YAL011W	SWC3	-3.45486	6.10841	-7.52325	2.76381e-06	1.84156e-05	4.70638
8721_at	YOL160W	NA	3.45241	4.97413	10.4035	5.66194e-08	8.38956e-07	8.70517
4744_at	YGR268C	HUA1	-3.44964	5.5923	-6.67445	1.04854e-05	5.52376e-05	3.3302
6149_at	YDR318W	MCM21	-3.4472	6.44606	-12.8011	4.01955e-09	1.11343e-07	11.3925
8974_at	YNL103W	MET4	-3.44637	5.34949	-11.0159	2.75725e-08	4.85723e-07	9.43986
6572_at	YDL072C	NA	-3.44423	6.35122	-9.90625	1.04119e-07	1.3537e-06	8.08143
8333_at	YOR221C	MCT1	3.44418	6.36051	8.50073	6.66401e-07	5.99889e-06	6.17331
5196_at	YGL184C	STR3	3.44413	9.83321	12.8361	3.8796e-09	1.07786e-07	11.4283
6369_at	YDR090C	NA	-3.44212	6.43328	-8.04478	1.2754e-06	1.00557e-05	5.50422
5994_at	YDR480W	DIG2	-3.44184	6.21617	-11.6672	1.32789e-08	2.70652e-07	10.1833
7563_at	YPR165W	RHO1	-3.44076	5.67446	-11.4315	1.72296e-08	3.30943e-07	9.91861
10351_at	YLL035W	GRC3	3.44016	8.37886	5.03524	0.000181722	0.000607585	0.394644
6482_at	YDL025C	NA	-3.43836	6.03707	-7.54802	2.6621e-06	1.78602e-05	4.74507
10668_at	YKL073W	LHS1	-3.43653	6.35989	-6.80043	8.55072e-06	4.66516e-05	3.54069
9888_at	YLR440C	SEC39	-3.43469	7.79933	-4.83405	0.000264398	0.000842088	0.0108709
6015_at	YDR456W	NHX1	-3.43306	6.09231	-7.8082	1.80379e-06	1.30733e-05	5.14669
8292_at	YOR271C	NA	-3.43082	6.26856	-12.585	5.0124e-09	1.31842e-07	11.1699
8600_at	YOL052C	SPE2	-3.42971	9.39041	-7.93777	1.49064e-06	1.13875e-05	5.34339
6618_at	YDL157C	NA	-3.42903	6.0625	-13.2215	2.64027e-09	8.25857e-08	11.8156
6815_at	YCR073W-A	SOL2	-3.42704	10.0359	-12.1288	8.07231e-09	1.85147e-07	10.688
6187_at	YDR267C	NA	-3.42533	8.26137	-7.85275	1.68893e-06	1.24732e-05	5.21456
6281_at	YDR179W-A	NA	-3.42503	4.44135	-12.2741	6.92433e-09	1.64057e-07	10.8433
4875_at	YGR130C	NA	-3.42447	5.4442	-7.05602	5.69047e-06	3.30557e-05	3.96099
3813_f_at	NA	NA	3.42393	5.15822	16.4679	1.45114e-10	1.00344e-08	14.695
7183_at	YBR182C	SMP1	-3.42271	7.64337	-10.1209	7.98128e-08	1.10378e-06	8.35381
3371_f_at	NA	NA	3.42258	5.34207	15.0922	4.63471e-10	2.30417e-08	13.5519
8645_at	YOL098C	NA	3.42037	6.50142	5.65493	5.91932e-05	0.000235136	1.54634
3863_f_at	NA	NA	3.41944	3.86477	11.6812	1.30766e-08	2.69255e-07	10.1989
5672_at	YER057C	HMF1	3.41815	6.52136	10.0133	9.11382e-08	1.22619e-06	8.21789
9913_at	YLR422W	NA	3.40836	4.41722	5.24059	0.000124599	0.000445134	0.781562
5206_at	YGL219C	MDM34	-3.40645	5.11403	-12.5292	5.30905e-09	1.37285e-07	11.1118
4874_at	YGR129W	SYF2	-3.40603	5.04417	-8.8949	3.87602e-07	3.91587e-06	6.73128
5333_at	YFR034C	PHO4	-3.40512	7.12903	-4.88974	0.000238212	0.000768385	0.117539
7268_at	NA	NA	-3.40492	3.79471	-7.52062	2.77486e-06	1.84628e-05	4.70226
9161_at	YNL278W	CAF120	-3.39967	8.24552	-7.95022	1.46374e-06	1.12184e-05	5.36217
10088_at	YLR240W	VPS34	3.39797	8.26281	3.56377	0.00311056	0.00701548	-2.48575
4845_at	YGR145W	ENP2	3.39672	8.42885	7.83919	1.72307e-06	1.26453e-05	5.19392
10968_at	YJR039W	NA	3.39657	7.32675	4.68806	0.000348158	0.00106142	-0.270286
10504_at	YKR079C	TRZ1	-3.39569	5.24423	-5.56131	6.98915e-05	0.000271622	1.37546
5643_at	YER070W	RNR1	-3.39091	8.00823	-4.94357	0.000215446	0.000706207	0.220328
6359_at	YDR124W	NA	-3.39048	6.6924	-7.93573	1.4951e-06	1.14026e-05	5.34031
2395_at	NA	NA	3.38416	5.85216	7.07227	5.54667e-06	3.22807e-05	3.98741
10261_at	YLR052W	IES3	-3.38376	4.77855	-10.3553	6.00065e-08	8.77995e-07	8.64574
9719_at	YML080W	DUS1	-3.38351	4.90553	-10.1852	7.37726e-08	1.03406e-06	8.43439
8250_at	YOR314W	NA	3.38346	4.43887	14.1099	1.12674e-09	4.29313e-08	12.6686
4236_at	YIL120W	QDR1	-3.38277	7.48585	-5.63588	6.12219e-05	0.000241959	1.51167
8230_at	NA	NA	-3.38115	8.0539	-10.0574	8.6309e-08	1.18137e-06	8.27367
3862_f_at	NA	NA	3.37821	3.80921	13.2457	2.57813e-09	8.15826e-08	11.8395
9511_at	YMR115W	NA	-3.37754	6.56852	-7.38527	3.41077e-06	2.19735e-05	4.48931
7126_at	YBR216C	YBP1	-3.37731	6.01872	-6.00099	3.23684e-05	0.000141527	2.1678
9366_at	YMR272C	SCS7	-3.3769	8.79829	-10.2738	6.62197e-08	9.46648e-07	8.54494
8551_at	YOL011W	PLB3	3.37644	9.56286	5.18161	0.000138786	0.000486323	0.670944
2927_s_at	NA	NA	3.37594	5.3301	5.60756	6.43741e-05	0.000252599	1.46003
8807_at	YNR049C	MSO1	-3.37321	5.72952	-9.48239	1.78332e-07	2.09928e-06	7.52934
4229_at	YIL127C	NA	-3.37193	6.08876	-7.26188	4.12515e-06	2.55477e-05	4.29303
10121_at	YLR229C	CDC42	-3.3714	7.6395	-9.35703	2.09821e-07	2.38282e-06	7.36232
7583_at	YPR185W	ATG13	-3.36973	6.08183	-7.90022	1.57501e-06	1.18284e-05	5.2866
8423_at	YOR131C	NA	-3.36639	6.70204	-9.51128	1.71812e-07	2.03536e-06	7.56759
2818_at	NA	NA	3.36458	4.49418	3.52738	0.00334383	0.00743914	-2.558
8595_at	YOL056W	GPM3	-3.36406	8.20069	-8.64113	5.48321e-07	5.13398e-06	6.37419
4151_at	YIL067C	NA	-3.3637	7.95111	-6.00905	3.19226e-05	0.000139839	2.1821
2926_s_at	NA	NA	3.363	5.4282	4.56061	0.000443604	0.00130673	-0.517414
11036_at	YJL031C	BET4	-3.36257	5.89444	-10.8469	3.35189e-08	5.67875e-07	9.24069
7316_s_at	YBR048W	RPS11AorRPS11B	-3.36234	9.51171	-10.6004	4.47664e-08	7.14349e-07	8.94526
10647_at	YKL092C	BUD2	3.36006	7.32344	4.61545	0.000399599	0.00119636	-0.410897
4133_at	YIL038C	NOT3	-3.35879	7.27095	-5.38372	9.60974e-05	0.000355698	1.04822
4975_at	YGR049W	SCM4	-3.35816	5.16851	-9.7901	1.20449e-07	1.51332e-06	7.93205
8928_at	YNL059C	ARP5	-3.35359	5.83049	-4.86616	0.000248956	0.000799611	0.0724122
8196_at	YOR352W	NA	-3.35265	5.63973	-15.0785	4.6907e-10	2.31681e-08	13.54
4759_at	YGR239C	PEX21	-3.35228	7.28832	-6.56979	1.24418e-05	6.36756e-05	3.15367
4825_at	YGR170W	PSD2	3.35015	4.87704	5.09676	0.000162204	0.000552818	0.511076
10743_at	YKL176C	LST4	3.34839	7.07202	5.03772	0.000180891	0.000605238	0.399343
11312_at	YAL009W	SPO7	-3.34789	6.3142	-9.99227	9.35487e-08	1.25291e-06	8.19114
4708_at	YGR278W	CWC22	-3.34773	7.30181	-6.49087	1.4169e-05	7.09892e-05	3.01956
8821_at	YNR062C	NA	-3.34618	8.16787	-12.0078	9.18319e-09	2.0314e-07	10.5574
5189_at	YGL190C	CDC55	-3.34529	5.40594	-9.60431	1.52479e-07	1.84138e-06	7.69013
6031_at	YDR425W	SNX41	-3.34518	6.11572	-8.34953	8.2423e-07	7.13952e-06	5.95429
6570_at	YDL074C	BRE1	-3.34281	10.2053	-8.55111	6.21201e-07	5.68521e-06	6.24566
2140_s_at	NA	NA	-3.34246	5.44206	-7.81752	1.77911e-06	1.29447e-05	5.1609
7984_s_at	YPL220W	RPL1AorRPL1B	-3.34212	6.52127	-9.98818	9.40256e-08	1.25569e-06	8.18593
10892_at	YJR144W	MGM101	-3.33933	5.2242	-7.32961	3.71533e-06	2.34977e-05	4.40103
7484_at	YBL102W	SFT2	-3.33756	5.52896	-8.1243	1.13687e-06	9.20558e-06	5.62278
8587_at	YOL020W	TAT2	-3.33748	7.66389	-4.60831	0.00040506	0.00120961	-0.424742
9416_at	YMR191W	SPG5	3.33734	9.3502	12.3065	6.69322e-09	1.60867e-07	10.8776
8899_at	YNL042W	BOP3	-3.33255	5.74744	-10.3238	6.23313e-08	9.02113e-07	8.60686
9612_at	YMR034C	NA	-3.3325	5.83354	-11.4111	1.76275e-08	3.36509e-07	9.89538
8006_at	YPL244C	HUT1	-3.33159	6.18638	-7.45776	3.05302e-06	2.00281e-05	4.60367
4942_at	YGR061C	ADE6	3.33159	6.65536	4.93795	0.000217713	0.000712085	0.209613
6178_at	YDR304C	CPR5	-3.33129	5.35878	-7.5544	2.63653e-06	1.7732e-05	4.75503
8642_at	YOL101C	IZH4	-3.32712	6.95694	-16.1645	1.86035e-10	1.18139e-08	14.4517
10103_at	YLR211C	NA	-3.32438	6.08063	-8.4909	6.75619e-07	6.0585e-06	6.15916
5580_at	YER140W	NA	-3.31979	6.83807	-7.47802	2.96029e-06	1.9571e-05	4.6355
10799_at	YKL213C	DOA1	-3.31869	7.16904	-4.29837	0.000734401	0.00200692	-1.0303
9708_at	YML048W	GSF2	-3.31692	5.92492	-12.3081	6.68188e-09	1.60867e-07	10.8794
9037_at	YNL176C	NA	-3.31682	6.38748	-7.1519	4.89524e-06	2.92181e-05	4.11637
10198_at	YLR124W	NA	3.31271	5.69745	12.062	8.66686e-09	1.95085e-07	10.6161
5031_at	YGL031C	RPL24A	-3.31249	4.74751	-7.36088	3.54084e-06	2.26086e-05	4.45068
7067_at	YBR294W	SUL1	-3.31178	6.10541	-7.89955	1.57655e-06	1.18304e-05	5.28559
9026_at	YNL142W	MEP2	3.3098	7.14507	7.68235	2.17516e-06	1.51757e-05	4.95353
7137_at	YBR227C	MCX1	-3.30662	6.61462	-11.2026	2.22849e-08	4.079e-07	9.65679
5073_at	YGL078C	DBP3	-3.3064	6.39153	-8.99418	3.39071e-07	3.51302e-06	6.86891
8197_at	YOR353C	SOG2	-3.30532	5.73643	-5.20964	0.000131845	0.000466732	0.72357
11059_at	YJL053W	PEP8	-3.30433	7.25176	-8.18619	1.0401e-06	8.62031e-06	5.71451
3695_f_at	NA	NA	3.30432	3.96084	14.4712	8.07713e-10	3.43677e-08	13.0004
7438_at	YBL059W	NA	-3.30387	5.65041	-9.43858	1.88725e-07	2.19123e-06	7.47117
7356_at	YBL005W	PDR3	3.30239	8.3148	6.89917	7.29842e-06	4.0554e-05	3.70413
7313_at	YBR045C	GIP1	-3.30189	8.96438	-8.55415	6.18576e-07	5.67779e-06	6.25003
3048_at	NA	NA	3.29938	4.23876	5.27069	0.00011795	0.000425219	0.837847
11131_at	YJL118W	NA	-3.29694	7.55175	-9.0849	3.00333e-07	3.1715e-06	6.99369
8259_at	YOR283W	NA	-3.2963	4.83344	-13.2107	2.66848e-09	8.28037e-08	11.8049
8268_at	YOR292C	NA	-3.2922	5.69655	-14.3379	9.1244e-10	3.76302e-08	12.879
5385_at	YFL003C	MSH4	3.28379	6.75454	3.91019	0.00156745	0.00385869	-1.79755
8330_at	YOR219C	STE13	-3.28279	6.37341	-5.98823	3.30867e-05	0.000144127	2.14519
3831_s_at	YKR106W	NA	3.28242	7.62584	6.22388	2.21355e-05	0.000102906	2.55946
9140_at	YNL299W	TRF5	-3.28074	7.31177	-3.62139	0.00277437	0.00636646	-2.37131
7298_at	YBR075W	NA	-3.28036	5.88479	-4.93612	0.000218458	0.000713307	0.206121
10569_at	YKR006C	MRPL13	-3.27676	5.91735	-9.06465	3.08556e-07	3.24001e-06	6.96591
5201_at	YGL179C	TOS3	3.27485	10.6039	9.93509	1.00441e-07	1.32237e-06	8.1183
4428_at	YHR092C	HXT4	3.27095	8.76152	9.58606	1.56081e-07	1.87519e-06	7.66616
6363_at	YDR128W	NA	3.26959	5.58847	3.64803	0.00263154	0.00608658	-2.31837
5652_at	YER079W	NA	-3.26934	5.87655	-8.91079	3.79365e-07	3.8577e-06	6.75338
8696_at	YOL138C	NA	3.26735	5.03261	4.2706	0.00077499	0.00210367	-1.08491
6612_at	YDL119C	NA	-3.26721	5.3308	-15.3607	3.66812e-10	2.00245e-08	13.7833
8955_at	YNL077W	APJ1	-3.26334	6.02822	-8.20132	1.01778e-06	8.48305e-06	5.73687
10994_at	YJR017C	ESS1	-3.26116	5.22914	-6.90333	7.25006e-06	4.03574e-05	3.71099
10517_at	YKR045C	NA	-3.26108	5.3103	-7.58049	2.53469e-06	1.71583e-05	4.79568
9160_at	YNL279W	PRM1	-3.25765	8.18979	-6.56566	1.25265e-05	6.40738e-05	3.14668
11170_at	YJL168C	SET2	-3.2566	5.59592	-10.7264	3.85871e-08	6.42377e-07	9.09697
7771_at	YPL027W	SMA1	-3.25433	6.62233	-8.99858	3.37073e-07	3.49619e-06	6.87499
5225_at	YGL200C	EMP24	-3.25357	6.91318	-6.73737	9.46733e-06	5.07219e-05	3.4356
8664_at	YOL125W	NA	-3.25356	5.70461	-11.5833	1.45613e-08	2.86772e-07	10.0896
9175_at	YNL309W	STB1	-3.25271	6.68866	-14.7874	6.07121e-10	2.76224e-08	13.2842
6747_at	NA	NA	3.25176	4.63931	13.4411	2.12946e-09	7.17634e-08	12.0315
2614_s_at	NA	NA	3.25138	5.0749	4.69476	0.000343766	0.00105043	-0.257324
9500_at	YMR145C	NDE1	-3.2512	8.00976	-8.16452	1.07296e-06	8.83249e-06	5.68245
6846_at	YCR061W	NA	-3.25076	9.81281	-4.89569	0.000235577	0.00076041	0.12892
10944_at	YJR060W	CBF1	-3.25065	7.72658	-5.5718	6.85977e-05	0.000266928	1.39468
6339_at	YDR148C	KGD2	-3.24929	5.74988	-10.4064	5.64201e-08	8.38665e-07	8.70877
5529_at	YER180C	ISC10	-3.2492	5.93328	-9.59189	1.54921e-07	1.86605e-06	7.67382
9905_at	YLR414C	NA	-3.24535	7.08216	-16.8681	1.05239e-10	8.45229e-09	15.0087
9737_at	YML105C	SEC65	3.24499	7.19006	9.73503	1.29122e-07	1.60714e-06	7.86073
5433_at	YFL047W	RGD2	3.24476	8.76442	5.59488	6.58398e-05	0.000257744	1.43688
11365_at	YAL043C	PTA1	-3.24352	6.73387	-8.68396	5.1688e-07	4.92111e-06	6.435
5694_at	YER039C	HVG1	-3.24196	7.62754	-9.91322	1.03217e-07	1.34571e-06	8.09035
8902_at	YNL039W	BDP1	-3.24004	6.17651	-6.01567	3.15615e-05	0.000138713	2.19382
4549_at	YHL013C	NA	-3.23973	7.5271	-10.0363	8.859e-08	1.20361e-06	8.24694
10551_at	YKR034W	DAL80	-3.23538	4.78662	-8.93456	3.67384e-07	3.75222e-06	6.7864
3916_s_at	NA	NA	3.23305	6.10433	5.04706	0.000177794	0.000596587	0.417033
10701_at	YKL127W	PGM1	3.2309	9.28421	7.15832	4.84636e-06	2.90191e-05	4.12672
4253_i_at	YIL148W	RPL40BorRPL40A	-3.22982	5.40632	-7.37336	3.47366e-06	2.23017e-05	4.47045
8878_s_at	YNL017C	NA	3.22626	4.59503	5.86876	4.06851e-05	0.000170925	1.93226
7233_at	YBR142W	MAK5	-3.22582	6.25577	-7.6066	2.43694e-06	1.6678e-05	4.83627
10484_at	YKR103W	NFT1	3.22277	5.51146	3.8794	0.00166544	0.00407199	-1.85866
8381_at	YOR179C	SYC1	-3.22252	6.35234	-9.92181	1.02117e-07	1.33644e-06	8.10133
9002_at	YNL120C	NA	3.22091	9.27637	9.29539	2.27423e-07	2.53947e-06	7.27955
10712_at	YKL117W	SBA1	-3.22037	6.1227	-7.78493	1.86707e-06	1.34305e-05	5.11111
9479_at	YMR167W	MLH1	-3.21961	6.12042	-6.80126	8.53931e-06	4.66167e-05	3.54207
2844_at	NA	NA	3.21817	5.38334	7.40242	3.3223e-06	2.14925e-05	4.51643
6621_at	YDL154W	MSH5	3.2165	8.12453	5.32019	0.000107805	0.000392891	0.930169
9716_at	YML083C	NA	3.21604	7.76127	6.99911	6.22579e-06	3.5546e-05	3.86819
7761_at	YPR009W	SUT2	-3.21564	7.30336	-12.0201	9.06344e-09	2.0187e-07	10.5707
11104_at	YJL098W	SAP185	-3.21529	6.11031	-7.33033	3.71123e-06	2.34977e-05	4.40217
6871_at	YCL009C	ILV6	-3.21513	7.33006	-7.39691	3.35046e-06	2.16597e-05	4.50772
3252_s_at	NA	NA	3.21476	4.48919	4.0583	0.001172	0.00300168	-1.50397
6233_at	YDR222W	NA	-3.21447	8.16301	-5.72905	5.19417e-05	0.000210844	1.6808
9206_at	YNL324W	NA	3.21379	7.46169	5.22239	0.000128809	0.000458417	0.747473
2199_at	NA	NA	3.21324	5.71567	3.53796	0.00327424	0.00731046	-2.537
10800_at	YKL212W	SAC1	-3.213	8.44868	-5.96961	3.4166e-05	0.000147725	2.11213
8257_at	YOR281C	PLP2	-3.21265	5.77079	-8.63661	5.51758e-07	5.15222e-06	6.36776
4241_at	YIL160C	POT1	-3.21176	7.47316	-7.07499	5.52292e-06	3.21826e-05	3.99184
5131_at	YGL111W	NSA1	-3.21151	5.49163	-8.11183	1.1575e-06	9.32294e-06	5.60424
5407_at	YFL023W	BUD27	-3.21014	6.78059	-7.59006	2.4984e-06	1.69496e-05	4.81056
7363_at	YBR003W	COQ1	-3.20909	6.54261	-8.48448	6.81709e-07	6.08972e-06	6.14991
8353_at	YOR196C	LIP5	-3.20851	5.63653	-9.45683	1.84319e-07	2.14809e-06	7.49543
8560_at	YOL002C	IZH2	-3.20773	7.42221	-6.82595	8.20678e-06	4.50914e-05	3.58306
4927_at	YGR091W	PRP31	-3.20568	9.00517	-9.40698	1.96619e-07	2.26039e-06	7.42908
4407_at	YHR114W	BZZ1	-3.20547	6.98985	-7.85534	1.68251e-06	1.24529e-05	5.21849
9519_at	YMR120C	ADE17	3.20064	9.08574	9.17148	2.67722e-07	2.91158e-06	7.11187
8428_at	YOR136W	IDH2	3.20002	9.34488	9.64609	1.4456e-07	1.76401e-06	7.74486
8900_at	YNL041C	COG6	3.19904	8.3728	4.50819	0.000490351	0.00142347	-0.619495
2615_s_at	NA	NA	3.19823	6.64914	5.19458	0.000135529	0.000477061	0.695297
5919_at	YDR540C	NA	-3.19778	5.40527	-11.836	1.1049e-08	2.36025e-07	10.3699
2276_at	NA	NA	3.19154	6.96179	6.27064	2.04573e-05	9.65118e-05	2.64075
9020_at	YNL148C	ALF1	-3.18805	6.73393	-5.2125	0.000131159	0.000465716	0.728921
6780_at	YCR086W	CSM1	-3.18717	6.0735	-7.21477	4.43811e-06	2.69725e-05	4.21755
9689_at	YML065W	ORC1	-3.18624	5.99424	-4.97556	0.000202996	0.000670734	0.281262
3046_at	NA	NA	3.18598	4.02437	4.82799	0.000267419	0.000849707	-0.000742407
2956_g_at	NA	NA	-3.18554	3.69767	-8.89774	3.86116e-07	3.90508e-06	6.73523
6409_at	YDR085C	AFR1	-3.1822	5.55755	-7.13391	5.03502e-06	2.98994e-05	4.0873
6860_at	YCR026C	NA	-3.17916	6.82572	-4.06881	0.00114813	0.0029485	-1.48316
4891_at	YGR101W	PCP1	-3.17847	8.41103	-8.55858	6.14775e-07	5.65411e-06	6.25638
7988_at	YPL216W	NA	3.17838	5.26752	4.15303	0.000974003	0.00255488	-1.31668
10908_at	YJR115W	NA	3.17677	7.97512	8.38324	7.85898e-07	6.88214e-06	6.00337
10737_at	YKL181W	PRS1	-3.17546	10.0452	-13.1793	2.75272e-09	8.45283e-08	11.7737
9671_at	YML037C	NA	-3.17492	4.72171	-8.60873	5.73453e-07	5.32655e-06	6.32804
8843_at	YNR040W	NA	-3.17357	5.30984	-8.85236	4.10605e-07	4.09947e-06	6.67195
5987_at	YDR473C	PRP3	-3.17085	8.62261	-7.19053	4.60879e-06	2.77568e-05	4.1786
6116_at	YDR374C	NA	-3.16952	5.42885	-11.6919	1.29242e-08	2.66919e-07	10.2108
6762_s_at	YCL024W	KCC4	3.16788	5.82327	9.40495	1.97138e-07	2.26357e-06	7.42637
7323_at	YBR055C	PRP6	-3.16632	5.99485	-5.70608	5.40839e-05	0.000217899	1.63921
3814_f_at	NA	NA	3.16373	3.87573	12.4978	5.48418e-09	1.41422e-07	11.079
7147_at	NA	NA	-3.16126	9.068	-7.40522	3.30808e-06	2.14153e-05	4.52086
5348_at	YFR006W	NA	3.16049	7.5215	5.86417	4.10115e-05	0.000171987	1.92403
5582_at	YER142C	MAG1	-3.15526	4.49056	-7.98133	1.39872e-06	1.08267e-05	5.40903
8189_at	YOR345C	NA	3.15367	8.17138	5.42911	8.85507e-05	0.000331046	1.13224
6417_at	YDR048C	NA	3.15279	9.30156	11.6565	1.34356e-08	2.72064e-07	10.1714
10959_at	YJR075W	HOC1	-3.15221	4.75772	-11.6156	1.4053e-08	2.81513e-07	10.1257
8293_at	YOR272W	YTM1	-3.15163	7.23856	-4.41909	0.000581788	0.00164227	-0.79354
10305_at	YLR009W	RLP24	-3.15051	4.30475	-8.89949	3.85203e-07	3.90431e-06	6.73767
8628_at	YOL069W	NUF2	-3.14947	4.64705	-15.6037	2.97761e-10	1.71034e-08	13.9891
6487_at	YDL020C	RPN4	-3.14667	8.02977	-2.25558	0.0406081	0.0636035	-4.98551
7880_at	YPL145C	KES1	-3.14649	6.48991	-6.96835	6.53702e-06	3.70046e-05	3.81784
5632_at	YER101C	AST2	-3.14579	6.80476	-4.0443	0.00120456	0.00307144	-1.53168
9623_at	YMR001C	CDC5	-3.14359	6.65028	-5.2122	0.000131229	0.000465789	0.728371
11344_at	YAL023C	PMT2	-3.14032	8.13433	-3.6875	0.0024335	0.00569913	-2.23993
9510_at	YMR114C	NA	-3.13834	6.4323	-6.20806	2.27354e-05	0.000105223	2.53189
7915_at	YPL155C	KIP2	-3.13678	6.35384	-5.41657	9.05724e-05	0.000337428	1.10905
6849_at	YCR017C	CWH43	-3.1309	7.29496	-7.15948	4.83761e-06	2.89853e-05	4.12859
6801_at	YCL022C	NA	3.13065	8.66872	8.34601	8.28347e-07	7.16174e-06	5.94916
7865_at	YPL115C	BEM3	-3.12845	7.04743	-4.69012	0.000346803	0.00105832	-0.266304
10222_at	YLR103C	CDC45	3.12758	7.76498	6.37329	1.72242e-05	8.38745e-05	2.81815
11226_at	YJL200C	NA	3.12747	9.55982	7.74793	1.97252e-06	1.40239e-05	5.05443
5748_at	YEL042W	GDA1	-3.12506	8.59258	-6.8361	8.07405e-06	4.44406e-05	3.59989
4148_at	YIL071C	PCI8	-3.12278	5.69627	-9.14354	2.77815e-07	2.98779e-06	7.07383
7447_at	YBL093C	ROX3	-3.12112	5.18509	-8.70556	5.01755e-07	4.80398e-06	6.46558
9439_at	YMR171C	NA	-3.121	5.32711	-6.58088	1.22172e-05	6.27326e-05	3.17247
4204_at	YIL107C	PFK26	-3.12	7.2994	-3.2492	0.00581601	0.0120467	-3.10838
6583_at	YDL103C	QRI1	3.1192	8.84695	10.2894	6.49833e-08	9.34699e-07	8.56422
7659_at	YPR083W	MDM36	-3.11872	7.55745	-5.86182	4.11791e-05	0.000172612	1.91983
7942_at	YPL173W	MRPL40	-3.11748	6.87798	-7.73356	2.01514e-06	1.4251e-05	5.03237
10889_at	YJR141W	NA	-3.11715	5.39347	-5.46217	8.34436e-05	0.000315618	1.19328
4400_at	YHR150W	PEX28	-3.11641	7.08774	-3.9967	0.00132236	0.00333177	-1.62596
7360_at	YBL001C	ECM15	3.11562	4.7217	10.3947	5.72249e-08	8.46584e-07	8.69429
10465_at	YKR086W	PRP16	3.11168	7.93997	4.43192	0.000567609	0.0016076	-0.76844
10299_at	YLR047C	NA	-3.10944	5.97185	-6.71829	9.76448e-06	5.20271e-05	3.40371
7297_at	YBR074W	NA	-3.10904	7.96742	-5.30621	0.000110574	0.000401482	0.904126
4939_at	YGR058W	NA	-3.10721	4.69907	-7.11749	5.16624e-06	3.0504e-05	4.06075
7888_at	YPL137C	NA	3.10535	7.63129	3.41162	0.00420951	0.00906896	-2.78753
10565_at	YKR002W	PAP1	-3.10448	7.382	-2.23364	0.0423231	0.0658477	-5.02409
9592_at	YMR062C	ECM40	3.09981	8.80537	15.9279	2.26455e-10	1.38167e-08	14.2586
4790_at	YGR224W	AZR1	-3.09849	6.6666	-7.25953	4.14019e-06	2.56121e-05	4.28928
9396_at	YMR214W	SCJ1	3.09796	7.6277	6.97785	6.43927e-06	3.65414e-05	3.83339
5159_at	YGL129C	RSM23	3.09664	7.51207	13.0203	3.22391e-09	9.37546e-08	11.6147
10852_at	YJR150C	DAN1	-3.09509	8.17206	-5.92001	3.72233e-05	0.000158667	2.02384
9580_at	YMR049C	ERB1	-3.0944	7.39717	-7.81244	1.79253e-06	1.30119e-05	5.15315
5960_at	YDR491C	NA	3.09421	6.38539	9.2686	2.35556e-07	2.61073e-06	7.24344
8402_at	YOR155C	ISN1	-3.0937	8.7042	-6.42326	1.58487e-05	7.80727e-05	2.904
2885_s_at	NA	NA	3.09291	5.21404	6.65282	1.08614e-05	5.68973e-05	3.29385
4107_at	YIL017C	VID28	3.09245	6.39942	4.84768	0.000257722	0.00082307	0.0370225
3832_s_at	YKR106W	NA	3.09244	8.64922	8.18577	1.04072e-06	8.62031e-06	5.7139
9920_at	YLR385C	SWC7	-3.08947	4.97215	-6.90493	7.23167e-06	4.03207e-05	3.71361
3506_s_at	NA	NA	3.0888	4.84456	7.08657	5.4233e-06	3.16614e-05	4.01063
5169_at	YGL166W	CUP2	-3.08854	7.19109	-6.18441	2.36642e-05	0.000109035	2.49061
5099_at	YGL098W	USE1	-3.08803	4.78821	-6.65072	1.08985e-05	5.70598e-05	3.29032
5166_at	YGL169W	SUA5	3.08684	7.13576	10.5098	4.98511e-08	7.67738e-07	8.83533
7401_at	YBL051C	PIN4	3.08643	10.1437	6.7602	9.12403e-06	4.9091e-05	3.47371
7768_at	YPL030W	NA	-3.08618	9.34293	-3.54885	0.00320414	0.00718488	-2.51537
4782_at	YGR216C	GPI1	3.08588	6.67403	7.37404	3.47003e-06	2.22937e-05	4.47153
10303_at	YLR049C	NA	-3.08276	6.60016	-9.40266	1.97725e-07	2.26753e-06	7.42332
8421_at	YOR129C	NA	3.08115	8.85152	5.03647	0.000181311	0.000606426	0.396967
11329_at	YAR014C	BUD14	-3.07971	6.23155	-6.03624	3.04662e-05	0.000134342	2.23021
8195_at	YOR351C	MEK1	3.0792	8.77904	7.34127	3.64926e-06	2.31898e-05	4.41955
7244_at	YBR108W	NA	-3.07637	5.73093	-4.49189	0.000505903	0.00146079	-0.651292
2616_at	NA	NA	3.07561	6.0777	7.18944	4.6166e-06	2.7768e-05	4.17686
9354_at	YMR260C	TIF11	-3.07335	4.12144	-7.02266	5.99812e-06	3.44357e-05	3.90664
4905_g_at	YGR114C	NA	3.07329	9.67341	12.5601	5.14235e-09	1.34465e-07	11.144
5686_at	YER031C	YPT31	-3.07202	6.27307	-7.2816	4.00114e-06	2.49503e-05	4.32454
10318_at	YLR022C	NA	-3.06781	5.10115	-9.29086	2.28776e-07	2.55152e-06	7.27346
6428_at	YDR059C	UBC5	-3.06665	5.89331	-10.8079	3.50772e-08	5.91057e-07	9.19432
8276_at	YOR255W	OSW1	-3.06526	5.82796	-7.76264	1.92984e-06	1.3773e-05	5.077
4082_at	YIR001C	SGN1	-3.06521	4.46269	-7.53934	2.69727e-06	1.80107e-05	4.73153
9494_at	YMR140W	SIP5	-3.06431	8.18886	-5.59775	6.55055e-05	0.000256607	1.44211
8004_at	YPL246C	RBD2	-3.06409	5.17214	-7.30911	3.83463e-06	2.41215e-05	4.36841
7591_at	YPR148C	NA	-3.0639	8.37534	-7.6767	2.19363e-06	1.5276e-05	4.94481
7858_at	YPL122C	TFB2	3.06296	9.05323	12.3846	6.16785e-09	1.53538e-07	10.9603
7334_at	YBR021W	FUR4	-3.06265	8.12634	-6.6925	1.01819e-05	5.37298e-05	3.36051
4325_at	NA	NA	-3.06253	5.8723	-9.69104	1.36527e-07	1.68599e-06	7.80352
5699_at	YER044C	ERG28	-3.06053	4.92191	-10.1842	7.38599e-08	1.03406e-06	8.43318
4201_at	YIL110W	NA	-3.06038	5.16541	-11.9615	9.65081e-09	2.10491e-07	10.5071
8698_at	YOL136C	PFK27	-3.06027	4.858	-10.3698	5.89624e-08	8.68161e-07	8.66369
10500_at	YKR075C	NA	-3.05878	4.63484	-10.5949	4.50548e-08	7.16501e-07	8.9387
4057_at	YIR021W	MRS1	-3.0568	7.82206	-6.1687	2.43034e-05	0.000111629	2.46314
6148_at	YDR317W	HIM1	3.05555	8.86713	14.2004	1.03593e-09	4.06321e-08	12.7524
10745_at	YKL174C	TPO5	-3.05458	6.26585	-7.15662	4.85927e-06	2.90591e-05	4.12398
4558_at	YHL004W	MRP4	3.05001	7.30383	9.42451	1.92196e-07	2.21774e-06	7.45245
5308_at	YFR054C	NA	3.04971	6.57443	9.58212	1.56871e-07	1.87984e-06	7.66098
8663_at	YOL126C	MDH2	3.04754	10.0229	8.08044	1.21119e-06	9.67194e-06	5.55749
5176_at	YGL159W	NA	3.04722	7.03155	6.94295	6.80636e-06	3.82906e-05	3.77617
10147_at	YLR167W	RPS31	-3.04679	4.97353	-5.81376	4.47772e-05	0.00018561	1.83358
9924_at	YLR389C	STE23	3.04655	5.8017	4.09231	0.00109655	0.00283555	-1.43667
6833_at	YCR045C	NA	3.04594	9.9003	8.93968	3.64859e-07	3.73304e-06	6.7935
7841_at	YPL094C	SEC62	-3.04567	6.61276	-8.02423	1.31404e-06	1.02994e-05	5.47344
8540_at	YOR022C	NA	3.04494	7.09337	5.1275	0.000153279	0.000527598	0.569086
8027_at	YPL268W	PLC1	3.0445	8.44811	4.39797	0.000605915	0.00170368	-0.83487
2149_at	NA	NA	3.04191	6.85315	6.24507	2.13577e-05	0.000100037	2.59634
8585_at	YOL022C	NA	-3.04146	8.19608	-6.60146	1.18122e-05	6.11915e-05	3.20725
4482_at	YHR052W	CIC1	-3.04124	6.05812	-5.2588	0.000120532	0.000433588	0.815623
5061_at	YGL046W	RIM8	-3.04095	5.26955	-11.1205	2.44632e-08	4.37478e-07	9.56179
10096_at	YLR248W	RCK2	-3.04038	7.0067	-7.35495	3.57327e-06	2.27689e-05	4.44127
8717_at	YOL164W	NA	3.03973	8.74833	7.2061	4.4984e-06	2.72502e-05	4.20363
5980_at	YDR466W	PKH3	3.03705	10.0878	3.48277	0.00365396	0.00802015	-2.64652
8594_at	YOL057W	NA	3.03689	7.34319	5.84212	4.26159e-05	0.000177756	1.88452
5218_at	YGL207W	SPT16	-3.03599	6.24394	-7.02169	6.00736e-06	3.44675e-05	3.90506
9692_at	YML062C	MFT1	-3.03492	6.38424	-9.97559	9.55066e-08	1.26821e-06	8.16992
10695_at	YKL133C	NA	-3.03472	5.10362	-10.3872	5.77374e-08	8.52814e-07	8.68517
10053_at	YLR293C	GSP1	-3.03328	6.36803	-6.46575	1.47702e-05	7.34576e-05	2.97669
8459_at	YOR078W	BUD21	-3.02836	5.05278	-8.71579	4.94758e-07	4.76141e-06	6.48004
4970_at	YGR044C	RME1	-3.02794	6.22808	-11.6178	1.40189e-08	2.81432e-07	10.1282
6389_at	YDR109C	NA	3.02627	8.94317	5.63269	6.15693e-05	0.000243023	1.50585
10309_at	YLR013W	GAT3	-3.02595	4.21326	-7.90155	1.57194e-06	1.18244e-05	5.28861
4095_at	YIR014W	NA	-3.02482	7.59825	-5.62646	6.22523e-05	0.000245121	1.4945
9005_at	YNL163C	RIA1	3.02182	6.4816	3.24257	0.00589329	0.0121793	-3.12144
6597_at	YDL131W	LYS21	-3.02052	9.49824	-5.837	4.29981e-05	0.000179111	1.87532
9055_at	YNL204C	SPS18	-3.01887	4.5508	-7.96906	1.42399e-06	1.09859e-05	5.39057
7776_at	YPL022W	RAD1	3.01808	5.31857	4.19069	0.00090511	0.00239819	-1.24234
6681_at	YDL183C	NA	-3.01729	4.93802	-10.4725	5.21222e-08	7.92444e-07	8.78979
10216_at	YLR097C	HRT3	-3.01614	6.33822	-7.22705	4.35416e-06	2.66182e-05	4.23727
10733_at	YKL140W	TGL1	3.01534	9.33312	10.6182	4.38323e-08	7.03048e-07	8.96681
9319_at	YMR311C	GLC8	-3.01444	5.67361	-8.42383	7.4223e-07	6.56129e-06	6.06228
5386_at	YFL002C	SPB4	-3.0141	8.81209	-7.09015	5.39284e-06	3.15032e-05	4.01644
11265_i_at	NA	NA	3.01301	5.4218	11.6229	1.39409e-08	2.805e-07	10.1339
5384_at	YFL004W	VTC2	-3.01186	6.19558	-6.7273	9.62295e-06	5.13903e-05	3.41877
3045_s_at	NA	NA	-3.00649	7.79221	-5.35765	0.000100734	0.0003708	0.999829
8356_at	YOR199W	NA	3.00449	5.47678	9.01462	3.29901e-07	3.43325e-06	6.89711
7581_at	YPR183W	DPM1	-3.00161	6.2322	-8.33997	8.35449e-07	7.21454e-06	5.94036
8166_at	YOR367W	SCP1	-3.00139	4.60341	-6.14799	2.51733e-05	0.000114687	2.42688
7769_at	YPL029W	SUV3	2.99965	10.287	5.10774	0.000158956	0.000543535	0.531809
3633_f_at	NA	NA	2.99897	5.42119	12.0701	8.59197e-09	1.94203e-07	10.6249
9637_at	YMR015C	ERG5	-2.99602	5.97765	-7.09664	5.33815e-06	3.1262e-05	4.02696
10482_at	YKR101W	SIR1	2.99522	7.85243	6.22413	2.21263e-05	0.000102906	2.55989
7089_at	YBR271W	NA	2.99502	10.704	15.5177	3.20456e-10	1.79343e-08	13.9167
11024_at	YJR002W	MPP10	-2.9944	6.5484	-9.61442	1.50523e-07	1.82248e-06	7.70338
4450_at	YHR069C	RRP4	-2.9937	5.42078	-8.54869	6.2329e-07	5.69316e-06	6.24221
8667_at	YOL122C	SMF1	-2.99343	5.55324	-8.2357	9.68962e-07	8.16359e-06	5.78755
3368_f_at	NA	NA	2.99202	3.93358	10.9593	2.9429e-08	5.11247e-07	9.37342
3512_f_at	NA	NA	2.99187	5.34936	4.27298	0.000771431	0.00209523	-1.08024
5015_at	YGL002W	ERP6	-2.99099	5.76647	-7.93729	1.4917e-06	1.13875e-05	5.34265
5525_at	YER177W	BMH1	-2.99017	5.43054	-8.89249	3.88871e-07	3.92444e-06	6.72792
4212_g_at	YIL099W	SGA1	2.99008	9.44279	6.73715	9.47063e-06	5.07219e-05	3.43524
10001_at	YLR332W	MID2	-2.98927	6.58275	-9.87449	1.08338e-07	1.39535e-06	8.04072
10029_at	YLR314C	CDC3	-2.98755	4.87225	-5.06511	0.000171959	0.000580555	0.451223
4948_at	YGR067C	NA	2.98746	9.69232	6.99987	6.21834e-06	3.55252e-05	3.86943
8235_at	YOR301W	RAX1	-2.98717	9.65486	-7.74803	1.97221e-06	1.40239e-05	5.05459
10008_at	YLR338W	NA	2.98593	6.01803	8.31035	8.71275e-07	7.48927e-06	5.89708
8578_at	YOL029C	NA	-2.9826	5.72054	-8.70301	5.03519e-07	4.81594e-06	6.46196
6426_at	YDR057W	YOS9	2.98106	7.35844	7.31221	3.81635e-06	2.40389e-05	4.37334
9452_at	YMR182C	RGM1	-2.97993	6.61073	-11.7848	1.16799e-08	2.45828e-07	10.3135
9010_at	YNL158W	NA	2.97756	5.00604	4.70763	0.000335496	0.00102954	-0.232464
8718_at	YOL163W	NA	-2.97583	4.83227	-5.90254	3.83677e-05	0.000162801	1.99265
6616_at	YDL115C	IWR1	-2.97493	5.53201	-8.79817	4.42021e-07	4.34802e-06	6.59607
7040_g_at	YBR266C	NA	2.97466	7.96723	12.1565	7.83909e-09	1.80686e-07	10.7177
8216_at	YOR326W	MYO2	2.97417	5.32955	3.31119	0.00514085	0.010811	-2.98612
9874_at	YLR427W	MAG2	-2.97399	7.62757	-4.40653	0.000596021	0.00167738	-0.818127
4083_at	YIR002C	MPH1	2.97311	9.25386	4.75567	0.0003064	0.000952146	-0.139812
7344_i_at	YBR031W	RPL4BorRPL4A	-2.96835	4.63623	-14.7768	6.12932e-10	2.76412e-08	13.2748
9733_at	YML066C	SMA2	-2.96729	7.59388	-4.908	0.00023022	0.000746475	0.152453
4911_at	YGR075C	PRP38	-2.96651	6.17283	-7.70357	2.10728e-06	1.47906e-05	4.98624
6036_at	YDR430C	CYM1	2.96627	5.88795	4.48986	0.000507875	0.00146554	-0.655255
8968_at	YNL109W	NA	2.96617	6.30578	14.0077	1.23979e-09	4.59263e-08	12.5731
8444_at	YOR107W	RGS2	-2.96541	5.50383	-8.29104	8.95506e-07	7.64127e-06	5.86881
7105_at	YBR240C	THI2	2.9631	3.49862	2.42597	0.0293552	0.0479913	-4.6803
11222_at	YJL204C	RCY1	-2.9607	6.78627	-4.56305	0.000441549	0.00130233	-0.512682
4579_at	YHL029C	NA	2.95709	10.4472	5.75169	4.99165e-05	0.000203748	1.72173
7339_at	YBR026C	ETR1	2.95691	7.24209	6.72386	9.67673e-06	5.1589e-05	3.41302
6392_at	YDR068W	DOS2	-2.95655	7.81039	-9.16469	2.70139e-07	2.92546e-06	7.10264
5779_at	YEL056W	HAT2	-2.95646	6.01215	-6.54015	1.30629e-05	6.64896e-05	3.10342
8360_at	YOR203W	DED1orHIS3	2.95552	6.18921	8.36717	8.0393e-07	7.01373e-06	5.97999
8327_at	YOR216C	RUD3	-2.95503	5.91796	-8.31569	8.64698e-07	7.44646e-06	5.90489
8373_at	YOR171C	LCB4	2.9525	6.86666	6.69907	1.0074e-05	5.33411e-05	3.37151
7358_s_at	YBL003C	HTA1orHTA2	-2.95163	4.87621	-6.98996	6.31672e-06	3.58896e-05	3.85323
5755_at	YEL035C	UTR5	2.94949	7.37634	8.38148	7.87848e-07	6.89274e-06	6.00082
5548_at	YER154W	OXA1	-2.94847	6.30804	-4.46319	0.000534521	0.0015306	-0.707315
11050_at	YJL018W	MPS3	-2.94807	5.22315	-7.60125	2.45662e-06	1.67502e-05	4.82797
10212_at	YLR138W	NHA1	2.94708	6.86705	5.01111	0.00019003	0.000631068	0.348854
9932_at	YLR397C	AFG2	2.94669	10.3009	6.40743	1.62715e-05	7.99867e-05	2.87684
11367_at	YAL042W	ERV46	-2.94628	6.51305	-11.6634	1.33343e-08	2.71189e-07	10.1791
5574_at	YER133W	GLC7	-2.94425	6.26302	-7.60939	2.42672e-06	1.66301e-05	4.84061
8213_at	YOR323C	PRO2	2.94395	10.5128	10.1894	7.33948e-08	1.03184e-06	8.43964
8490_at	YOR062C	NA	-2.94341	7.02223	-7.92581	1.51699e-06	1.14944e-05	5.32531
8462_at	YOR081C	NA	2.94295	9.86858	4.46613	0.000531517	0.0015234	-0.701579
5634_at	YER063W	THO1	-2.94285	6.06582	-8.04647	1.27229e-06	1.00396e-05	5.50674
8194_at	YOR350C	MNE1	2.94278	6.96025	3.93752	0.00148538	0.00368189	-1.74331
9774_at	YML113W	DAT1	-2.94261	5.56863	-9.84767	1.12039e-07	1.4276e-06	8.00627
7073_at	YBR300C	NA	2.94188	5.43402	5.98147	3.34747e-05	0.000145275	2.13318
4778_at	YGR213C	RTA1	-2.94085	6.28055	-10.3494	6.04352e-08	8.81503e-07	8.63846
10893_s_at	YJR145C	RPS4AorRPS4B	-2.94	7.72546	-6.23309	2.17939e-05	0.000101723	2.57549
6636_at	YDL139C	SCM3	-2.93819	4.74477	-7.64624	2.29603e-06	1.59002e-05	4.89773
4097_at	YIR016W	NA	-2.93745	6.54312	-6.23197	2.1835e-05	0.000101813	2.57355
4829_at	YGR174C	CBP4	-2.93674	4.79575	-7.93206	1.50316e-06	1.14186e-05	5.33476
8542_at	YOR024W	NA	2.93654	7.29967	8.41521	7.51285e-07	6.63505e-06	6.04978
6726_at	YDL226C	GCS1	-2.93517	6.08406	-7.5434	2.68075e-06	1.79132e-05	4.73787
6520_at	YDL032W	NA	2.93432	8.49991	11.5904	1.44481e-08	2.8611e-07	10.0976
8622_at	YOL076W	MDM20	2.93385	5.96499	3.11258	0.007632	0.0151908	-3.37663
5561_at	YER168C	CCA1	-2.93237	6.25303	-5.27703	0.000116597	0.000421221	0.849684
5217_at	YGL208W	SIP2	-2.93085	6.95943	-8.21531	9.9762e-07	8.33731e-06	5.7575
5691_at	YER036C	NA	-2.92813	10.576	-7.00222	6.19529e-06	3.54152e-05	3.87326
10741_at	YKL178C	STE3	-2.92096	6.29643	-4.74376	0.00031336	0.00097248	-0.162756
5735_at	YEL011W	GLC3	2.92009	7.91776	7.46921	3.00024e-06	1.97234e-05	4.62167
4190_at	YIL074C	SER33	-2.9178	7.0166	-7.33037	3.71099e-06	2.34977e-05	4.40224
4772_at	YGR252W	GCN5	-2.91756	5.95005	-5.67085	5.75512e-05	0.000229786	1.57528
4741_at	YGR265W	NA	2.91551	7.02779	5.8264	4.38001e-05	0.000181883	1.85629
10210_at	YLR136C	TIS11	-2.91534	8.48371	-7.6915	2.1456e-06	1.50031e-05	4.96765
10619_at	YKL033W	NA	-2.91509	5.93113	-5.79676	4.61271e-05	0.000190614	1.803
7696_at	YPR076W	NA	-2.9123	5.37584	-8.75381	4.69631e-07	4.55718e-06	6.5337
10267_at	YLR058C	SHM2	2.91189	8.52565	9.26416	2.36933e-07	2.61748e-06	7.23745
9499_at	YMR144W	NA	-2.91129	7.80363	-6.55867	1.2671e-05	6.4742e-05	3.13484
3047_at	NA	NA	2.91048	3.61943	3.48426	0.0036431	0.00800007	-2.64355
5521_at	YER173W	RAD24	2.90951	10.081	7.7459	1.97847e-06	1.40556e-05	5.05132
8866_at	YNR018W	NA	-2.90787	6.68998	-11.7838	1.16923e-08	2.45828e-07	10.3125
6245_at	YDR234W	LYS4	2.90784	9.20674	3.55652	0.00315568	0.00709668	-2.50014
4483_s_at	YHR053C	CUP1-1orCUP1-2	2.90739	7.98015	11.3086	1.97706e-08	3.69857e-07	9.77865
2508_s_at	NA	NA	2.90601	4.95363	3.46825	0.00376095	0.00821635	-2.6753
8588_at	YOL019W	NA	-2.9047	6.13596	-6.79925	8.56695e-06	4.67129e-05	3.53873
7857_at	YPL123C	RNY1	2.90422	6.76663	6.69975	1.00628e-05	5.33411e-05	3.37265
8508_at	YOR035C	SHE4	-2.90408	6.7579	-5.31624	0.00010858	0.000395011	0.922806
5552_at	YER158C	NA	-2.90404	5.69224	-8.93918	3.65106e-07	3.73304e-06	6.7928
10775_at	YKL188C	PXA2	2.90149	4.66872	3.74359	0.00217772	0.00516804	-2.12847
4175_at	YIL091C	NA	-2.90015	5.77636	-5.24536	0.000123522	0.00044247	0.790474
7189_at	YBR188C	NTC20	-2.89986	4.04002	-8.11202	1.15718e-06	9.32294e-06	5.60453
9394_at	YMR212C	EFR3	-2.89971	7.20735	-5.51638	7.57234e-05	0.000289467	1.29307
6847_g_at	YCR061W	NA	-2.89917	10.2098	-6.15297	2.49614e-05	0.000113832	2.4356
3307_s_at	NA	NA	2.89903	6.84292	4.70408	0.000337757	0.00103511	-0.23932
8699_at	YOL135C	MED7	-2.89889	6.90892	-6.46228	1.48552e-05	7.38019e-05	2.97077
6340_at	YDR149C	NA	2.89883	8.61625	13.2311	2.61554e-09	8.22088e-08	11.825
2698_s_at	NA	NA	2.89772	8.47421	8.37277	7.97601e-07	6.96502e-06	5.98814
8651_at	YOL092W	NA	-2.89761	5.65989	-10.8778	3.23393e-08	5.50889e-07	9.27724
9341_at	YMR291W	NA	-2.89646	5.82171	-6.86234	7.7413e-06	4.2811e-05	3.64332
8294_at	YOR273C	TPO4	2.89208	6.77904	4.50496	0.000493398	0.00142995	-0.625804
9641_at	YMR019W	STB4	2.89117	8.48958	5.20283	0.000133498	0.000471333	0.710788
8203_at	YOR359W	VTS1	-2.89006	8.9813	-4.75309	0.000307893	0.000956466	-0.144776
5173_at	YGL162W	SUT1	-2.88977	4.78981	-9.33451	2.16078e-07	2.43022e-06	7.33214
4412_at	YHR119W	SET1	2.88925	5.89105	1.88905	0.0797585	0.112423	-5.60395
10931_at	YJR093C	FIP1	-2.88899	6.08462	-10.6539	4.20196e-08	6.8406e-07	9.00995
7789_at	YPL054W	LEE1	-2.88859	6.25036	-11.4233	1.73881e-08	3.33302e-07	9.90929
9578_at	YMR047C	NUP116	2.88657	5.90663	3.98844	0.00134398	0.0033744	-1.64234
10595_at	YKL012W	PRP40	-2.88628	6.84542	-3.40482	0.00426683	0.00917127	-2.80099
8869_at	YNL026W	SAM50	-2.88556	8.94165	-4.69564	0.000343194	0.00104917	-0.255624
8281_at	YOR260W	GCD1	2.88544	7.46696	4.79112	0.000286604	0.000897502	-0.0715671
5108_at	YGL089C	MF(ALPHA)2	-2.883	6.27298	-7.47251	2.98522e-06	1.9694e-05	4.62684
3355_s_at	NA	NA	2.88284	5.09614	6.38765	1.68166e-05	8.21185e-05	2.84286
10032_at	YLR274W	CDC46	-2.88271	7.02176	-3.51698	0.00341367	0.00756567	-2.57864
4118_at	YIL009W	FAA3	2.88121	7.61074	5.31985	0.000107871	0.000392891	0.929533
4577_at	YHL031C	GOS1	-2.88003	6.80824	-10.2469	6.84252e-08	9.7519e-07	8.51141
5367_at	YFL018C	LPD1	2.87827	9.52652	10.3525	6.02033e-08	8.79496e-07	8.64239
10954_at	YJR070C	LIA1	-2.873	9.5142	-7.91634	1.53818e-06	1.15985e-05	5.31101
10115_at	YLR223C	IFH1	-2.87277	5.01039	-3.96784	0.00139945	0.00349583	-1.68318
5617_at	YER088C	DOT6	-2.87071	6.0438	-5.21032	0.000131682	0.000466732	0.724835
6918_at	YCL059C	KRR1	-2.87023	6.57297	-12.0613	8.67278e-09	1.95085e-07	10.6154
4737_at	YGR261C	APL6	2.87017	8.41211	5.14698	0.000147888	0.000512447	0.6058
11408_f_at	NA	NA	-2.86999	8.23321	-5.29586	0.000112673	0.000407832	0.884827
6334_at	YDR143C	SAN1	2.86995	8.63646	7.42209	3.22382e-06	2.09786e-05	4.54749
10445_s_at	YKL201C	MNN4	2.86971	7.87281	6.00071	3.23837e-05	0.000141527	2.16732
5784_at	YEL051W	VMA8	-2.86876	4.70195	-7.41937	3.23727e-06	2.10445e-05	4.54319
4403_at	YHR110W	ERP5	-2.86634	5.9528	-7.13986	4.98833e-06	2.96788e-05	4.09692
8694_at	YOL140W	ARG8	2.86578	7.1793	7.27596	4.03621e-06	2.51354e-05	4.31553
6006_at	YDR445C	NA	2.86564	7.09715	11.6041	1.42324e-08	2.83889e-07	10.1129
7851_at	YPL084W	BRO1	-2.86561	5.76972	-6.48575	1.42894e-05	7.13989e-05	3.01083
11112_at	YJL090C	DPB11	2.86449	8.90456	4.68852	0.000347855	0.00106084	-0.269395
9763_at	YML122C	NA	-2.8618	5.95252	-7.3004	3.88657e-06	2.43201e-05	4.35452
11296_s_at	YAR033W	MST27orMST28	-2.86148	6.56799	-7.88305	1.61524e-06	1.20529e-05	5.26058
5767_at	YEL023C	NA	2.86132	7.11331	4.81983	0.000271548	0.000860163	-0.0164081
7579_at	YPR181C	SEC23	-2.86037	5.40281	-5.66939	5.76989e-05	0.000230278	1.57264
6897_at	YCL035C	GRX1	2.85696	6.26396	8.33903	8.36569e-07	7.21753e-06	5.93898
2320_at	NA	NA	2.85419	7.54063	6.47007	1.46647e-05	7.30499e-05	2.98409
5199_at	YGL181W	GTS1	-2.85156	5.97199	-6.6436	1.10259e-05	5.7533e-05	3.27834
5942_at	YDR518W	EUG1	2.85149	9.40878	10.7195	3.8898e-08	6.4496e-07	9.08878
11300_at	YAR047C	NA	2.8511	4.57891	10.0919	8.27123e-08	1.13882e-06	8.31727
9883_at	YLR436C	ECM30	2.84968	4.13611	3.02271	0.00912321	0.0176581	-3.55201
9323_at	YMR315W	NA	2.84965	7.25177	9.35196	2.11214e-07	2.38992e-06	7.35553
6047_at	YDR440W	DOT1	-2.84921	7.02929	-7.59302	2.48726e-06	1.68862e-05	4.81518
7271_at	YBR090C	NA	-2.84906	6.17392	-8.16842	1.06696e-06	8.79866e-06	5.68822
11190_at	YJL148W	RPA34	-2.84731	4.58757	-12.2203	7.32739e-09	1.70666e-07	10.7861
3437_f_at	NA	NA	2.84644	3.88172	10.7676	3.67683e-08	6.16215e-07	9.14626
7595_at	YPR152C	NA	-2.84635	11.4839	-10.7055	3.95431e-08	6.53335e-07	9.07198
5741_at	YEL005C	VAB2	-2.84541	4.29786	-9.81794	1.16302e-07	1.47511e-06	7.96798
10038_i_at	YLR280C	NA	-2.8448	8.88056	-6.97345	6.48432e-06	3.67524e-05	3.8262
5700_at	YER044C-A	MEI4	2.84141	9.29033	10.4645	5.26235e-08	7.98764e-07	8.78
5603_at	YER119C	AVT6	-2.84055	4.7899	-11.8627	1.0734e-08	2.31413e-07	10.3992
2781_at	NA	NA	2.83948	5.76781	4.25908	0.000792509	0.00214437	-1.1076
5564_at	YER171W	RAD3	2.83946	8.76904	5.06937	0.000170611	0.000577049	0.459287
4791_at	YGR225W	AMA1	2.83907	7.08675	9.80585	1.18084e-07	1.49106e-06	7.95239
5788_at	YEL047C	NA	2.83895	9.38484	9.62671	1.48178e-07	1.80345e-06	7.71949
9125_at	YNL269W	BSC4	-2.83827	5.31369	-8.68834	5.13778e-07	4.90401e-06	6.4412
4132_at	YIL039W	NA	2.83801	8.79388	7.56784	2.58356e-06	1.74638e-05	4.77597
10670_at	YKL114C	APN1	-2.83761	6.33547	-10.6379	4.28222e-08	6.94002e-07	8.99062
4170_at	YIL096C	NA	-2.83687	5.49892	-7.49022	2.90591e-06	1.92514e-05	4.65464
10795_at	YKL217W	JEN1	-2.83594	6.23312	-6.72529	9.65438e-06	5.14992e-05	3.41541
6424_at	YDR055W	PST1	2.83577	8.03094	5.8764	4.01485e-05	0.000169204	1.94593
7992_at	YPL212C	PUS1	-2.83261	7.36183	-7.4808	2.94778e-06	1.95021e-05	4.63987
6349_at	YDR114C	NA	2.83127	6.27118	6.91377	7.13034e-06	3.98573e-05	3.72817
11082_at	YJL075C	NA	-2.83074	5.80717	-7.80454	1.81359e-06	1.31239e-05	5.1411
4570_at	YHL038C	CBP2	2.83055	7.35304	8.04297	1.27876e-06	1.00651e-05	5.50151
6065_at	YDR414C	ERD1	-2.82993	5.56085	-12.376	6.22377e-09	1.54108e-07	10.9512
2886_s_at	NA	NA	2.82884	6.23343	6.49869	1.3987e-05	7.0236e-05	3.0329
6218_at	YDR253C	MET32	2.82874	7.02911	9.12756	2.83769e-07	3.01707e-06	7.05202
8297_at	YOR231W	MKK1	-2.82738	5.67704	-7.62661	2.36469e-06	1.63031e-05	4.86732
7879_at	YPL146C	NOP53	-2.82628	4.67235	-8.12421	1.13702e-06	9.20558e-06	5.62266
7223_at	YBR132C	AGP2	-2.82618	6.43461	-6.20075	2.30183e-05	0.000106341	2.51914
6930_at	YCL045C	NA	2.82443	6.91925	6.09004	2.77861e-05	0.000124764	2.3251
10063_i_at	YLR261C	NA	-2.82363	7.40589	-8.51727	6.51185e-07	5.9075e-06	6.19711
10192_at	YLR119W	SRN2	-2.82183	6.67329	-8.24741	9.52897e-07	8.07195e-06	5.80478
8325_at	YOR214C	NA	-2.82021	5.35378	-11.1381	2.39763e-08	4.3042e-07	9.58227
8943_at	YNL089C	NA	2.81835	6.34705	7.25657	4.15924e-06	2.56619e-05	4.28454
4808_at	YGR198W	NA	2.81763	9.70367	5.39899	9.34878e-05	0.000346864	1.0765
5626_at	YER095W	RAD51	-2.81689	6.05374	-11.9631	9.63351e-09	2.10491e-07	10.5089
6017_at	YDR458C	NA	-2.81658	5.05378	-7.24036	4.26508e-06	2.61908e-05	4.2586
4773_at	YGR253C	PUP2	-2.81637	4.98356	-9.39457	1.99815e-07	2.28868e-06	7.41252
9576_at	YMR043W	MCM1	-2.81612	4.93921	-9.41889	1.93603e-07	2.22846e-06	7.44496
9398_at	YMR216C	SKY1	-2.81574	6.61206	-6.38068	1.70131e-05	8.29766e-05	2.83087
6497_at	YDL010W	NA	-2.81438	7.11743	-7.93143	1.50454e-06	1.14186e-05	5.33381
4182_at	YIL084C	SDS3	-2.81167	7.87057	-8.67737	5.21593e-07	4.95832e-06	6.42565
4859_at	YGR158C	MTR3	-2.81083	4.56288	-7.65712	2.25888e-06	1.56778e-05	4.91456
7980_at	YPL224C	MMT2	-2.81042	6.51042	-10.18	7.42376e-08	1.03744e-06	8.42796
7766_at	YPL032C	SVL3	2.80919	8.25935	5.54228	7.23024e-05	0.000279133	1.34059
9954_at	YLR373C	VID22	2.80788	8.14557	3.84334	0.00178815	0.00434357	-1.93026
4820_at	YGR165W	MRPS35	-2.80685	7.99369	-8.26968	9.23131e-07	7.84116e-06	5.83749
2319_f_at	NA	NA	2.80665	4.16772	2.99702	0.00960014	0.0184208	-3.60196
7993_at	YPL256C	CLN2	2.80531	9.68118	8.08243	1.20772e-06	9.65243e-06	5.56045
8351_at	YOR194C	TOA1	-2.80502	5.185	-10.0291	8.93764e-08	1.20917e-06	8.23789
3114_s_at	NA	NA	2.80291	6.5043	4.84708	0.000258012	0.000823435	0.0358706
6486_at	YDL021W	GPM2	2.80286	7.24807	10.4103	5.61554e-08	8.36062e-07	8.71358
11135_at	YJL112W	MDV1	-2.80252	8.45414	-4.59086	0.000418748	0.00124531	-0.458632
4964_at	YGR038W	ORM1	-2.80244	5.3611	-7.26158	4.12704e-06	2.55477e-05	4.29256
7891_at	YPL134C	ODC1	-2.80144	6.31429	-13.9238	1.34154e-09	4.89191e-08	12.4943
8522_at	YOR049C	RSB1	-2.80091	6.2913	-10.5304	4.86449e-08	7.5432e-07	8.86036
4414_at	YHR121W	LSM12	-2.80088	4.37118	-5.67678	5.69513e-05	0.000227781	1.58606
7918_at	YPL152W	RRD2	2.80074	10.0654	6.49085	1.41694e-05	7.09892e-05	3.01954
4553_at	YHL009C	YAP3	-2.80036	4.56504	-6.94265	6.80967e-06	3.82906e-05	3.77567
2190_g_at	NA	NA	-2.79947	5.28325	-8.53409	6.36097e-07	5.78749e-06	6.22126
5129_at	YGL113W	SLD3	-2.7977	6.62022	-3.62781	0.00273925	0.0062998	-2.35855
11298_at	YAR042W	SWH1	-2.79688	7.13311	-5.27214	0.00011764	0.000424598	0.840544
11253_s_at	YJL219W	HXT11orHXT9orHXT12	-2.7966	8.39493	-10.5801	4.58561e-08	7.24718e-07	8.92069
4174_at	YIL092W	NA	2.7956	7.3039	5.29866	0.000112101	0.000406076	0.890053
9772_at	YML115C	VAN1	-2.79544	6.50199	-4.66268	0.00036531	0.00110648	-0.319368
10331_at	YLL012W	YEH1	-2.79365	8.51409	-6.06529	2.89869e-05	0.000128915	2.2815
7586_at	YPR143W	RRP15	-2.79364	6.45399	-3.53077	0.00332134	0.00740147	-2.55126
9646_at	YML018C	NA	-2.79152	6.14445	-6.99687	6.24795e-06	3.55963e-05	3.86452
2294_f_at	NA	NA	-2.79065	7.48912	-4.51736	0.000481826	0.00140558	-0.601631
5269_at	YGL244W	RTF1	-2.79049	4.72134	-8.66272	5.32227e-07	5.03377e-06	6.40487
8387_at	YOR185C	GSP2	-2.79033	5.77429	-11.3815	1.82188e-08	3.44277e-07	9.86182
6549_at	YDL049C	KNH1	-2.78863	8.49124	-6.85762	7.80012e-06	4.30853e-05	3.63551
5764_at	YEL026W	SNU13	-2.78715	5.12167	-6.33583	1.83369e-05	8.84623e-05	2.75359
5175_at	YGL160W	NA	-2.78561	4.81649	-6.4923	1.41354e-05	7.09046e-05	3.02201
4803_at	YGR193C	PDX1	-2.78512	9.63395	-5.67722	5.69067e-05	0.0002277	1.58686
8186_at	YOR342C	NA	-2.78464	6.78334	-6.21208	2.25814e-05	0.000104614	2.5389
5609_at	YER124C	DSE1	2.78441	8.61051	6.97419	6.47678e-06	3.67319e-05	3.8274
7195_at	YBR149W	ARA1	2.78282	9.96366	9.21615	2.52385e-07	2.76852e-06	7.17252
8686_at	YOL148C	SPT20	-2.78262	6.46055	-8.76591	4.61926e-07	4.49643e-06	6.55073
6051_at	YDR400W	URH1	2.78092	7.73093	8.51096	6.56947e-07	5.94821e-06	6.18803
5071_at	YGL080W	NA	-2.78031	4.3853	-7.54832	2.66087e-06	1.78602e-05	4.74555
11119_at	YJL083W	TAX4	-2.77966	8.94333	-5.75924	4.92595e-05	0.000201595	1.73537
9065_at	YNL194C	NA	-2.77875	5.16535	-13.9363	1.32583e-09	4.85357e-08	12.5061
9126_at	YNL268W	LYP1	2.77769	7.96685	6.71544	9.80981e-06	5.21792e-05	3.39893
4126_at	YIL045W	PIG2	-2.77693	6.25941	-3.63122	0.00272079	0.00626654	-2.35178
6534_at	YDL064W	UBC9	-2.77547	5.43216	-8.82648	4.25302e-07	4.21912e-06	6.63576
8263_at	YOR287C	NA	-2.77544	5.24704	-7.99758	1.36598e-06	1.05997e-05	5.43346
4906_at	YGR115C	NA	2.77485	9.78176	10.726	3.86045e-08	6.42377e-07	9.09651
11318_at	NA	NA	2.77407	5.35629	8.75866	4.66528e-07	4.53178e-06	6.54052
4186_at	YIL078W	THS1	-2.77382	7.05562	-7.19114	4.60439e-06	2.77482e-05	4.17959
4795_at	YGR229C	SMI1	-2.77296	6.24996	-7.85944	1.67237e-06	1.24099e-05	5.22472
5204_at	YGL176C	NA	-2.77215	9.09261	-6.47344	1.45834e-05	7.26832e-05	2.98983
5966_at	YDR497C	ITR1	-2.77072	6.02323	-9.93401	1.00576e-07	1.32237e-06	8.11692
5136_at	YGL106W	MLC1	-2.77008	4.38074	-7.79994	1.826e-06	1.31627e-05	5.13406
10257_at	YLR093C	NYV1	-2.76864	5.26083	-12.8749	3.73068e-09	1.04269e-07	11.4677
10714_at	YKL159C	RCN1	-2.76745	6.15978	-6.53658	1.314e-05	6.6773e-05	3.09734
6283_at	YDR181C	SAS4	-2.76453	8.04127	-6.25015	2.11757e-05	9.92346e-05	2.60516
2780_at	NA	NA	2.76349	6.71809	5.11813	0.000155943	0.000534603	0.551426
5736_at	YEL010W	NA	2.76002	6.50071	8.76421	4.62998e-07	4.50217e-06	6.54834
5140_at	YGL149W	NA	2.75987	6.06467	7.92632	1.51584e-06	1.14944e-05	5.32609
8818_at	YNR059W	MNT4	2.75943	10.4876	6.14751	2.51939e-05	0.000114724	2.42604
4756_at	YGR236C	SPG1	-2.75884	5.76805	-7.58639	2.51226e-06	1.70189e-05	4.80485
3308_s_at	NA	NA	2.75816	7.05507	3.29677	0.00529062	0.0110909	-3.0146
8697_at	YOL137W	BSC6	-2.75611	5.82404	-6.10395	2.7134e-05	0.000122306	2.34958
5157_at	YGL131C	SNT2	2.7552	5.67371	3.10473	0.00775209	0.0154035	-3.392
4442_at	YHR104W	GRE3	2.75471	8.28654	10.3822	5.80881e-08	8.5664e-07	8.67897
3737_s_at	YLR467W	YRF1-5orYRF1-4orYRF1-7orYRF1-6orYRF1-3orYRF1-2orYRF1-1	-2.75467	9.26952	-3.96593	0.00140473	0.00350712	-1.68697
10087_at	YLR239C	LIP2	-2.75436	8.85408	-10.2234	7.04072e-08	1.00191e-06	8.48218
11391_at	YAL058C-A	NA	2.75386	6.487	10.3433	6.08778e-08	8.85193e-07	8.63099
6380_at	YDR100W	NA	-2.7533	4.85269	-9.18484	2.63033e-07	2.86847e-06	7.13004
10271_at	YLR062C	NA	2.75329	7.35231	7.77722	1.88853e-06	1.35611e-05	5.09932
5760_at	YEL030W	ECM10	2.75261	9.47923	5.73418	5.14753e-05	0.000209195	1.69009
2711_s_at	NA	NA	-2.75155	9.03225	-4.47503	0.00052252	0.0015013	-0.6842
7856_at	YPL080C	NA	2.75021	4.87139	6.53411	1.31934e-05	6.69714e-05	3.09316
6683_g_at	YDL182W	LYS20orLYS21	-2.75	9.45785	-9.77048	1.23467e-07	1.54499e-06	7.90667
10563_at	YKL001C	MET14	2.74983	4.89232	7.94246	1.48044e-06	1.13371e-05	5.35047
2682_s_at	NA	NA	-2.74885	5.03847	-10.1839	7.38849e-08	1.03406e-06	8.43283
5271_at	YGL242C	NA	-2.74772	5.3549	-7.42305	3.21913e-06	2.09704e-05	4.54899
6448_at	YDR034C	LYS14	2.74753	7.98125	4.4581	0.000539769	0.00154279	-0.717261
11268_at	NA	NA	2.74644	7.26636	5.70149	5.45232e-05	0.000219385	1.63089
10054_at	YLR294C	ATP14	2.74619	6.10998	8.83711	4.19199e-07	4.17716e-06	6.65063
10616_at	YKL036C	NA	2.7458	6.9897	6.92884	6.96102e-06	3.90277e-05	3.75298
3033_s_at	NA	NA	-2.74562	6.57454	-3.87152	0.00169152	0.00412819	-1.87432
4990_at	YGR017W	NA	-2.74291	6.6761	-7.53277	2.72423e-06	1.81777e-05	4.72126
11098_at	YJL059W	YHC3	-2.74141	7.72898	-7.25322	4.1809e-06	2.57785e-05	4.27918
5967_at	YDR498C	SEC20	-2.74015	8.86303	-7.39082	3.38188e-06	2.18174e-05	4.49809
4350_at	YHR190W	ERG9	-2.7392	6.61997	-8.43151	7.34263e-07	6.53417e-06	6.0734
4761_at	YGR241C	YAP1802	-2.73916	8.65214	-7.34328	3.63799e-06	2.3134e-05	4.42274
7241_at	YBR105C	VID24	-2.73599	8.25906	-11.8512	1.0868e-08	2.33224e-07	10.3866
11102_at	YJL100W	LSB6	2.7349	11.7429	8.56101	6.12701e-07	5.6406e-06	6.25986
8361_at	YOR204W	DED1	-2.7339	6.04391	-6.31683	1.893e-05	9.06428e-05	2.72076
8296_at	YOR275C	RIM20	-2.73318	5.28574	-6.06271	2.91153e-05	0.000129178	2.27695
9470_at	YMR158W-A	NA	2.73068	6.44477	8.24471	9.56584e-07	8.0957e-06	5.8008
7660_at	YPR084W	NA	2.72838	8.89193	10.3477	6.05594e-08	8.81938e-07	8.63636
8413_at	NA	NA	2.72775	5.56991	5.6991	5.47534e-05	0.000220122	1.62655
AFFX-YEL021w/URA3_at	NA	NA	2.72765	7.55744	4.07954	0.00112428	0.00290001	-1.46193
2148_at	NA	NA	2.72724	6.28048	6.16317	2.45326e-05	0.000112316	2.45346
8915_at	YNL072W	RNH201	-2.72677	7.00195	-3.71493	0.00230482	0.00543595	-2.18542
9087_at	YNL216W	RAP1	-2.72551	5.54449	-4.19918	0.000890283	0.00236562	-1.2256
10072_at	YLR267W	NA	2.7248	9.60562	5.54596	7.18297e-05	0.000277538	1.34734
10467_at	YKR088C	NA	-2.72345	5.14353	-9.94938	9.86695e-08	1.30405e-06	8.13653
10127_at	YLR192C	HCR1	-2.72342	5.56358	-8.65884	5.35084e-07	5.04547e-06	6.39936
5421_i_at	YFL067W	NA	2.7229	6.36707	6.39326	1.66601e-05	8.15535e-05	2.85249
4945_at	YGR064W	NA	-2.72145	5.58929	-7.40945	3.28677e-06	2.13143e-05	4.52753
8379_at	YOR177C	MPC54	-2.72067	5.73833	-4.43679	0.000562319	0.001596	-0.758912
9539_at	YMR097C	MTG1	2.72051	6.94495	13.0354	3.17559e-09	9.2638e-08	11.6299
9684_s_at	YML026C	RPS18BorRPS18A	-2.72021	6.17392	-9.47445	1.8017e-07	2.11824e-06	7.51881
5261_at	YGL252C	RTG2	2.71596	8.79452	6.23228	2.18237e-05	0.000101811	2.57408
4247_at	YIL154C	IMP2'	-2.71562	9.19215	-4.70622	0.000336393	0.00103195	-0.23519
6061_at	YDR410C	STE14	-2.71512	6.81402	-7.76937	1.91066e-06	1.36674e-05	5.0873
7801_at	YPL042C	SSN3	-2.71362	9.23339	-8.57031	6.04832e-07	5.57916e-06	6.27317
10502_at	YKR077W	NA	-2.71318	6.92504	-8.10943	1.16151e-06	9.34716e-06	5.60068
4806_at	YGR196C	FYV8	-2.71304	5.80133	-5.04369	0.000178904	0.000599881	0.410655
5302_at	YFR048W	RMD8	-2.71254	6.12758	-7.15058	4.90539e-06	2.92599e-05	4.11423
4517_at	YHR001W	OSH7	-2.71193	6.0656	-9.16707	2.69287e-07	2.91998e-06	7.10588
11173_at	YJL165C	HAL5	-2.70969	6.13818	-7.77658	1.89032e-06	1.35635e-05	5.09835
5602_at	YER118C	SHO1	-2.70916	4.93364	-7.22734	4.3522e-06	2.66182e-05	4.23773
4740_at	YGR264C	MES1	2.70859	9.32315	6.77356	8.92934e-06	4.83781e-05	3.49597
4417_at	YHR123W	EPT1	-2.70741	5.29659	-7.84865	1.69919e-06	1.25235e-05	5.20832
10166_at	YLR185W	RPL37AorRPL37B	-2.70611	7.29383	-5.79521	4.62525e-05	0.000191047	1.80021
4937_at	YGR056W	RSC1	-2.70533	6.22714	-6.50073	1.394e-05	7.01568e-05	3.03637
4318_at	YHR205W	SCH9	-2.70507	7.22263	-3.48176	0.00366127	0.00803241	-2.64851
9603_at	YMR026C	PEX12	-2.70474	5.55356	-9.37761	2.04273e-07	2.33401e-06	7.38985
5675_at	YER060W	FCY21	-2.70462	6.47613	-10.6286	4.32964e-08	6.98052e-07	8.97937
5205_at	YGL175C	SAE2	-2.70375	4.48005	-8.77892	4.53786e-07	4.445e-06	6.56903
7606_at	YPR162C	ORC4	-2.69815	7.66292	-9.26771	2.3583e-07	2.61073e-06	7.24225
7039_at	YBR266C	NA	2.69795	8.63031	9.95023	9.85653e-08	1.30405e-06	8.13761
10285_at	YLR033W	RSC58	2.69733	8.72964	8.40615	7.60933e-07	6.70124e-06	6.03663
9556_at	YMR071C	NA	-2.69605	4.89364	-7.82152	1.76863e-06	1.28885e-05	5.16699
7737_at	YPR029C	APL4	-2.69581	6.12471	-3.32991	0.00495285	0.010458	-2.94915
3649_f_at	NA	NA	2.69439	5.31184	12.6478	4.69952e-09	1.26063e-07	11.2349
3065_g_at	NA	NA	2.69436	4.55821	9.65863	1.42271e-07	1.74063e-06	7.76124
6666_at	YDL197C	ASF2	-2.69372	9.28319	-5.53647	7.30555e-05	0.000280994	1.32994
4935_at	YGR054W	NA	2.69205	6.66004	6.85118	7.88104e-06	4.34808e-05	3.62486
8074_s_at	NA	NA	2.68999	6.7021	4.61121	0.000402831	0.00120449	-0.419113
8165_at	YOR366W	NA	2.68836	4.75248	8.40231	7.65049e-07	6.7248e-06	6.03108
2321_at	NA	NA	2.68748	9.75025	5.24743	0.000123056	0.000441138	0.794356
6599_at	YDL130W	RPP1B	-2.68569	6.00117	-7.36151	3.53741e-06	2.26022e-05	4.45168
5649_at	YER076C	NA	-2.68489	10.26	-5.78669	4.69475e-05	0.000193319	1.78485
7286_at	YBR063C	NA	2.68472	8.02271	6.6116	1.16177e-05	6.03847e-05	3.22439
5733_at	YEL014C	NA	2.68432	6.82159	7.36589	3.51372e-06	2.24815e-05	4.45862
8212_at	YOR322C	NA	2.68424	8.49621	4.38238	0.000624391	0.00174721	-0.865414
11260_at	YJL212C	OPT1	2.68353	7.5274	5.37242	9.80798e-05	0.000361887	1.02725
2782_at	NA	NA	2.68022	5.15216	5.55921	7.01527e-05	0.000272411	1.37163
8471_at	YOR089C	VPS21	-2.67965	5.50451	-8.33506	8.41276e-07	7.25144e-06	5.9332
9674_at	YML035C-A	NA	2.67922	8.08981	6.08748	2.79077e-05	0.000125015	2.3206
11129_at	YJL120W	NA	2.67791	7.80519	9.24374	2.43378e-07	2.6809e-06	7.20987
9978_at	YLR354C	TAL1	-2.6776	7.44699	-8.43059	7.35216e-07	6.53642e-06	6.07206
7649_at	YPR117W	NA	2.67704	4.03112	2.18015	0.0467909	0.0717348	-5.11736
10599_at	YKL008C	LAC1	-2.67668	6.39034	-4.47436	0.000523191	0.00150277	-0.685506
6668_at	YDL195W	SEC31	2.67618	5.38622	4.36693	0.000643282	0.00178934	-0.895715
11407_f_at	NA	NA	2.67435	4.32807	3.98198	0.00136114	0.00341199	-1.65515
5258_at	YGL255W	ZRT1	-2.67427	6.89932	-6.27248	2.0394e-05	9.6394e-05	2.64394
11091_at	YJL066C	MPM1	2.67425	7.28796	8.78872	4.47755e-07	4.39667e-06	6.5828
10099_at	YLR251W	SYM1	-2.67423	5.04336	-7.4559	3.06169e-06	2.00709e-05	4.60074
6837_at	YCR048W	ARE1	-2.67013	9.1712	-7.80119	1.82263e-06	1.31501e-05	5.13597
6164_at	YDR290W	NA	2.66716	5.0157	7.02697	5.95736e-06	3.42649e-05	3.91368
4056_at	YIR020C	NA	-2.66682	4.6562	-6.80939	8.42823e-06	4.60641e-05	3.55558
6040_i_at	YDR433W	NPL3	-2.66358	5.62074	-8.46284	7.02681e-07	6.27106e-06	6.1187
3113_s_at	NA	NA	2.66274	6.36285	6.55561	1.27349e-05	6.50328e-05	3.12965
9092_at	YNL211C	NA	2.6618	9.26549	8.8539	4.09747e-07	4.09947e-06	6.6741
3025_s_at	NA	NA	-2.6603	5.11705	-4.3642	0.000646669	0.00179716	-0.901052
8652_at	YOL091W	SPO21	-2.65996	6.49219	-6.15971	2.46771e-05	0.000112866	2.44741
5109_at	YGL088W	NA	2.65881	6.90836	8.10309	1.17219e-06	9.40069e-06	5.59124
7274_at	YBR093C	PHO5	-2.65615	7.56378	-2.92559	0.011059	0.0207842	-3.74031
4966_at	YGR040W	KSS1	-2.65418	3.93743	-6.72947	9.58922e-06	5.12982e-05	3.4224
7276_at	YBR095C	NA	2.65385	10.4903	10.1386	7.80969e-08	1.08811e-06	8.37607
3870_s_at	NA	NA	2.65378	4.20791	5.99058	3.29532e-05	0.000143642	2.14936
9544_at	YMR102C	NA	2.65352	8.089	3.88555	0.00164539	0.00402627	-1.84646
5972_at	YDR503C	LPP1	-2.65345	4.86434	-9.20738	2.55319e-07	2.79742e-06	7.16064
9628_at	YMR006C	PLB2	2.65326	9.03744	4.06641	0.00115354	0.00296077	-1.48792
6499_at	YDL008W	APC11	-2.65292	6.54909	-7.82648	1.7557e-06	1.28243e-05	5.17456
5565_at	YER125W	RSP5	-2.65223	5.59994	-7.71953	2.0577e-06	1.44753e-05	5.01081
7922_at	YPL148C	PPT2	2.64875	6.05867	9.16233	2.70983e-07	2.92781e-06	7.09943
10764_at	YKL202W	NA	2.64677	4.89088	10.6013	4.4715e-08	7.14349e-07	8.94644
10638_at	YKL058W	TOA2	-2.64622	5.58541	-8.30154	8.82238e-07	7.56261e-06	5.8842
10627_at	YKL069W	NA	2.64298	6.13199	4.60383	0.000408534	0.00121764	-0.43345
6799_at	YCR105W	ADH7	2.6425	10.3493	11.2536	2.10354e-08	3.91167e-07	9.71553
7767_at	YPL031C	PHO85	2.64168	9.86365	13.1166	2.92901e-09	8.82009e-08	11.7112
4143_at	YIL028W	NA	2.6403	5.33514	6.14671	2.52283e-05	0.000114769	2.42463
9518_at	YMR119W-A	ASI1	2.64024	5.15498	7.59866	2.46622e-06	1.67556e-05	4.82394
7098_at	YBR280C	NA	-2.64021	9.56445	-5.19591	0.000135199	0.000476259	0.697797
5181_at	YGL154C	LYS5	2.63932	9.05784	7.54426	2.67726e-06	1.79132e-05	4.73921
6411_at	YDR087C	RRP1	-2.63877	4.92239	-4.56157	0.000442797	0.00130557	-0.515558
10521_at	YKR049C	NA	-2.63696	5.92992	-5.49251	7.90273e-05	0.000300352	1.24917
8845_at	YNL004W	HRB1	-2.63554	6.53472	-3.59677	0.0029133	0.0066347	-2.42022
4963_at	YGR037C	ACB1	2.63329	5.41667	10.6531	4.20622e-08	6.8406e-07	9.00891
3315_f_at	NA	NA	2.63217	4.35676	3.24145	0.00590642	0.0121983	-3.12364
6271_at	YDR214W	AHA1	2.63158	10.5665	10.9783	2.87913e-08	5.01664e-07	9.39576
4316_at	YHR202W	NA	-2.63135	7.49661	-7.14842	4.92199e-06	2.93402e-05	4.11074
7899_at	YPL126W	NAN1	2.63039	5.83319	3.55934	0.0031381	0.00706735	-2.49456
5501_at	NA	NA	2.62982	8.18764	4.65999	0.000367177	0.00111069	-0.324569
9928_at	YLR393W	ATP10	-2.62902	4.64222	-6.8102	8.41727e-06	4.60479e-05	3.55692
6410_at	YDR086C	SSS1	-2.62857	4.18468	-8.06125	1.24532e-06	9.89366e-06	5.52884
10677_at	YKL107W	NA	-2.62781	7.82112	-7.63999	2.31766e-06	1.60143e-05	4.88805
7530_s_at	NA	NA	2.62755	4.91016	6.99457	6.2708e-06	3.56721e-05	3.86076
10573_at	YKR010C	TOF2	-2.62612	5.6588	-4.94354	0.000215455	0.000706207	0.220284
7252_at	YBR116C	NA	2.62402	6.74605	8.01499	1.33181e-06	1.04211e-05	5.45959
7605_at	YPR161C	SGV1	-2.62397	7.38137	-4.88794	0.000239014	0.000770707	0.114099
7751_at	YPL002C	SNF8	-2.62392	5.55216	-12.3434	6.43945e-09	1.57775e-07	10.9167
10527_at	YKR055W	RHO4	-2.62348	5.29212	-11.0815	2.55756e-08	4.52174e-07	9.51648
9744_at	YML100W-A	NA	2.62346	6.36172	8.05978	1.24797e-06	9.89788e-06	5.52664
4039_at	NA	NA	-2.62265	7.01036	-5.55937	7.01332e-05	0.000272411	1.37191
6872_at	YCL007C	NA	2.62227	6.92816	6.01084	3.18246e-05	0.000139475	2.18526
4281_i_at	YIL171W	NA	-2.61953	7.13009	-4.33702	0.000681517	0.00188503	-0.954392
10632_at	YKL064W	MNR2	-2.61948	6.05165	-5.54184	7.23588e-05	0.000279203	1.33979
5118_at	YGL124C	MON1	2.61823	9.87438	5.17505	0.000140465	0.000491654	0.658608
8876_i_at	YNL017C	NA	2.61482	5.11069	9.16698	2.6932e-07	2.91998e-06	7.10576
9950_at	YLR369W	SSQ1	2.61414	8.1543	6.95481	6.6792e-06	3.76967e-05	3.79563
5551_at	YER157W	COG3	-2.61376	4.92126	-4.68256	0.000351802	0.00107147	-0.280912
7889_at	YPL136W	NA	2.6124	7.61639	3.53177	0.00331479	0.00739211	-2.54929
4250_at	YIL151C	NA	2.61215	4.76768	2.59115	0.0213294	0.0366551	-4.376
6645_at	YDL175C	AIR2	-2.61128	6.15158	-6.22785	2.19875e-05	0.000102422	2.56637
5050_at	YGL057C	NA	2.60966	8.08622	10.0453	8.76098e-08	1.19596e-06	8.25834
10231_at	YLR112W	NA	-2.6085	6.01485	-7.56008	2.61401e-06	1.76059e-05	4.76388
10474_s_at	YKR094C	RPL40BorRPL40A	-2.60705	4.95781	-7.72981	2.02644e-06	1.43092e-05	5.0266
10671_at	YKL113C	RAD27	2.60486	9.89627	12.0463	8.81317e-09	1.97289e-07	10.5991
4568_at	YHL040C	ARN1	-2.60151	6.02394	-7.35581	3.56853e-06	2.27542e-05	4.44264
5354_at	YFR012W	NA	-2.60046	7.08648	-7.56079	2.6112e-06	1.75997e-05	4.76499
4574_at	YHL034C	SBP1	-2.59837	8.16296	-5.23994	0.000124748	0.000445493	0.780342
8484_at	YOR056C	NOB1	-2.59787	8.17961	-9.46079	1.83378e-07	2.14248e-06	7.50068
11086_at	YJL071W	ARG2	2.59683	8.4366	5.99322	3.28037e-05	0.000143162	2.15404
8602_at	YOL050C	NA	-2.59619	4.67602	-6.8804	7.52067e-06	4.16761e-05	3.67317
5057_at	YGL050W	NA	2.59604	8.79037	7.24466	4.23672e-06	2.60539e-05	4.26549
6580_at	YDL106C	PHO2	2.59564	8.91488	8.5735	6.02165e-07	5.56005e-06	6.27772
7225_at	YBR134W	NA	2.59398	6.46966	6.8336	8.10656e-06	4.45933e-05	3.59574
10756_at	YKL163W	PIR3	-2.59324	6.41541	-6.28364	2.00147e-05	9.48412e-05	2.6633
8301_at	YOR235W	NA	2.59191	3.55578	4.46903	0.000528564	0.00151587	-0.695908
10976_at	YJR047C	ANB1	-2.59117	7.43001	-5.5627	6.97179e-05	0.000271061	1.37802
6931_at	YCL046W	NA	2.5892	8.21276	4.71246	0.000332443	0.0010205	-0.223129
2882_at	NA	NA	2.58852	6.63784	5.88326	3.96731e-05	0.00016773	1.9582
9148_at	YNL291C	MID1	-2.58742	5.20674	-7.52189	2.7695e-06	1.84403e-05	4.70425
10940_at	YJR101W	RSM26	2.58638	8.61978	12.9038	3.62369e-09	1.01889e-07	11.497
9371_at	YMR232W	FUS2	2.58629	10.1632	5.40284	9.28399e-05	0.000344943	1.08365
11114_at	YJL088W	ARG3	2.58615	8.72135	13.5251	1.96298e-09	6.71427e-08	12.1132
5005_at	YGL012W	ERG4	2.58605	8.7279	7.51314	2.80652e-06	1.86469e-05	4.69055
11353_at	YAL014C	SYN8	-2.5857	5.9747	-5.23096	0.00012681	0.000452512	0.763517
4715_at	YGR285C	ZUO1	-2.58336	5.95372	-4.13674	0.00100544	0.00262539	-1.34885
7445_at	YBL095W	NA	2.58316	8.49852	11.6079	1.41718e-08	2.83285e-07	10.1172
4401_at	YHR108W	GGA2	-2.58258	7.39296	-3.06957	0.00831289	0.0163611	-3.46069
4104_at	YIL021W	RPB3	-2.5825	7.74701	-6.3187	1.88709e-05	9.04774e-05	2.72399
4108_at	YIL016W	SNL1	-2.57878	4.41179	-6.74196	9.39722e-06	5.03866e-05	3.44327
9653_at	YML012W	ERV25	-2.57857	7.48377	-5.57999	6.76062e-05	0.000263729	1.40965
11256_at	YJL216C	NA	2.57721	7.01674	8.15586	1.08639e-06	8.9038e-06	5.66962
7959_at	YPL199C	NA	-2.57627	5.06026	-10.5614	4.68861e-08	7.356e-07	8.89799
2857_at	NA	NA	2.57523	9.99209	5.06701	0.000171356	0.00057894	0.45482
3461_f_at	NA	NA	2.57518	4.46233	10.758	3.71825e-08	6.22041e-07	9.13483
9393_at	YMR254C	NA	2.57459	6.45948	8.81093	4.34401e-07	4.28471e-06	6.61397
9081_at	YNL222W	SSU72	2.57445	5.63018	10.131	7.88292e-08	1.09342e-06	8.36651
7124_at	YBR214W	SDS24	2.57233	9.90424	11.3874	1.80994e-08	3.42774e-07	9.86851
10142_at	YLR204W	QRI5	-2.57193	5.45269	-7.72228	2.0493e-06	1.4427e-05	5.01503
5927_at	YDL048C	STP4	-2.5713	9.05008	-3.0082	0.00938958	0.0180912	-3.58023
6817_at	YCR076C	NA	-2.56983	6.55197	-7.9663	1.42975e-06	1.10213e-05	5.3864
10165_at	YLR184W	NA	-2.56975	6.44888	-6.07185	2.86633e-05	0.000127902	2.29307
8031_at	YPL264C	NA	-2.56714	10.6409	-12.5315	5.29602e-09	1.37285e-07	11.1143
7224_at	YBR133C	HSL7	2.56658	8.11109	3.39904	0.00431619	0.00927215	-2.81243
9001_at	YNL121C	TOM70	2.56497	7.43869	3.52854	0.0033361	0.00742373	-2.55569
4796_at	YGR230W	BNS1	-2.5649	3.84026	-6.07605	2.84581e-05	0.00012723	2.30047
5523_at	YER175C	TMT1	2.56486	6.68675	7.2626	4.12057e-06	2.55415e-05	4.29418
11299_at	YAR044W	SWH1	-2.56443	6.26076	-4.78006	0.000292637	0.000913633	-0.0928521
8577_at	YOL030W	GAS5	2.56359	8.58327	6.54629	1.29316e-05	6.58909e-05	3.11384
8702_at	YOL132W	GAS4	-2.56195	7.19994	-7.60033	2.46004e-06	1.67502e-05	4.82653
9402_at	YMR220W	ERG8	2.56116	11.6622	8.77317	4.57363e-07	4.47535e-06	6.56095
9458_at	YMR187C	NA	2.56085	8.42218	11.1621	2.33305e-08	4.23588e-07	9.61009
4854_at	YGR153W	NA	-2.56031	4.78546	-6.539	1.30876e-05	6.6579e-05	3.10147
7684_at	YPR064W	NA	2.55894	6.07124	9.61721	1.49987e-07	1.81835e-06	7.70704
8849_at	YNR001C	CIT1	-2.55863	7.45824	-4.73495	0.000318611	0.000984847	-0.179731
7176_at	YBR174C	NA	2.55855	8.50356	12.4157	5.97159e-09	1.50197e-07	10.993
3786_s_at	NA	NA	-2.55668	8.38058	-3.15741	0.00698133	0.0140697	-3.28882
6836_at	YCR049C	NA	-2.55479	8.05447	-6.16852	2.43109e-05	0.000111629	2.46282
5772_at	YEL062W	NPR2	2.55455	8.84623	6.06937	2.87855e-05	0.000128325	2.28869
8719_at	YOL162W	NA	2.55449	5.24548	10.5549	4.7248e-08	7.40034e-07	8.89014
10586_at	NA	NA	2.55433	5.19309	5.24246	0.000124175	0.000443958	0.785063
5612_at	YER084W	NA	2.55047	7.20872	9.52558	1.68677e-07	2.01099e-06	7.58649
5264_at	YGL249W	ZIP2	2.55025	8.77603	4.34038	0.000677104	0.00187393	-0.947792
4731_at	YGR255C	COQ6	2.54912	7.89417	6.66861	1.05854e-05	5.56704e-05	3.3204
2642_s_at	NA	NA	2.54802	6.35252	9.97878	9.51291e-08	1.265e-06	8.17398
8146_at	YOR392W	NA	2.54659	6.15923	5.38232	9.63416e-05	0.000356319	1.04562
10360_at	YLL026W	HSP104	2.54565	8.3726	4.00144	0.00131014	0.00330544	-1.61658
2647_at	NA	NA	2.54516	4.88677	5.2215	0.00012902	0.000458994	0.745792
11154_at	YJL140W	RPB4	-2.54495	4.27819	-8.22933	9.77816e-07	8.21594e-06	5.77817
6079_at	YDR381W	YRA1	-2.54462	5.11804	-4.71931	0.000328169	0.00100838	-0.209915
2612_g_at	NA	NA	2.54448	4.45351	4.62494	0.000392449	0.0011776	-0.392482
9914_at	YLR423C	ATG17	-2.54421	4.42331	-7.47306	2.9827e-06	1.96913e-05	4.62772
2785_s_at	NA	NA	2.5433	6.20629	4.56557	0.000439431	0.00129772	-0.507781
9745_at	YML099C	ARG81	2.54303	6.10364	6.75261	9.23672e-06	4.96401e-05	3.46105
8291_at	YOR270C	VPH1	-2.54301	7.78261	-3.95966	0.00142213	0.003543	-1.6994
8176_at	YOR377W	ATF1	2.53968	7.82689	5.5015	7.77664e-05	0.000296064	1.2657
7808_at	YPL035C	NA	2.53965	6.95364	7.81136	1.79538e-06	1.30224e-05	5.15151
10013_at	YLR298C	YHC1	-2.53905	5.34572	-6.22738	2.2005e-05	0.000102452	2.56555
10535_at	YKR018C	NA	2.53838	9.36467	3.67873	0.00247615	0.00578451	-2.25736
9987_at	YLR318W	EST2	2.53823	3.91533	2.471	0.0269188	0.0447129	-4.5981
7144_at	YBR234C	ARC40	2.53785	9.33386	10.9908	2.83808e-08	4.97574e-07	9.4104
7410_at	YBL042C	FUI1	-2.53733	8.39862	-3.17256	0.00677401	0.0137289	-3.25908
4732_at	YGR256W	GND2	2.53687	9.79394	8.24138	9.61142e-07	8.11235e-06	5.7959
6993_f_at	NA	NA	2.53494	5.11119	6.23082	2.18774e-05	0.00010196	2.57155
3757_f_at	NA	NA	2.5332	4.37969	5.94052	3.59257e-05	0.000154262	2.06039
11169_at	YJL126W	NIT2	2.53236	8.57694	6.94233	6.81314e-06	3.82906e-05	3.77514
9664_at	YML005W	TRM12	2.5306	7.45375	13.0058	3.27111e-09	9.48317e-08	11.6001
9953_at	YLR372W	SUR4	-2.53016	5.69429	-7.79778	1.83184e-06	1.31946e-05	5.13077
5704_at	YER005W	YND1	-2.52977	5.18332	-5.66167	5.84913e-05	0.000232843	1.55861
8354_at	YOR197W	MCA1	-2.52668	5.62458	-6.76195	9.09824e-06	4.9037e-05	3.47664
9441_at	YMR172C-A	NA	2.52541	6.62706	9.13446	2.81181e-07	3.00667e-06	7.06145
9024_at	YNL144C	NA	-2.52441	5.34685	-7.04578	5.78304e-06	3.34064e-05	3.94433
4163_at	YIL054W	NA	-2.52425	4.72363	-6.85181	7.87309e-06	4.34626e-05	3.6259
9532_at	YMR090W	NA	2.52414	6.76634	9.37582	2.04748e-07	2.33658e-06	7.38747
10059_at	YLR257W	NA	-2.52379	8.70908	-6.1635	2.45188e-05	0.000112308	2.45404
7876_at	YPL104W	MSD1	2.52345	8.03546	4.74	0.000315592	0.000978105	-0.170005
7685_at	YPR065W	ROX1	-2.52306	4.77965	-6.77507	8.90758e-06	4.82882e-05	3.49849
7948_at	YPL210C	SRP72	2.52193	7.95071	3.37013	0.00457177	0.00975485	-2.86963
10505_at	YKR080W	MTD1	2.51998	8.13439	12.5869	5.00224e-09	1.31842e-07	11.1719
5506_s_at	YEL012W	UBC8	-2.5193	5.93296	-5.57664	6.80097e-05	0.00026501	1.40353
10190_at	YLR165C	PUS5	2.51813	6.97067	11.3386	1.91156e-08	3.58322e-07	9.81294
2420_s_at	NA	NA	2.51642	7.7495	11.5948	1.43778e-08	2.8611e-07	10.1025
6655_at	YDL165W	CDC36	-2.5152	7.43311	-8.54633	6.25345e-07	5.70635e-06	6.23881
4115_at	YIL010W	DOT5	-2.51459	4.83778	-4.69458	0.000343884	0.00105044	-0.257676
4208_at	YIL102C	NA	-2.51302	4.91788	-5.66421	5.82298e-05	0.000231901	1.56322
7193_at	YBR147W	NA	-2.51238	6.41587	-7.12672	5.09204e-06	3.01613e-05	4.07568
9004_at	YNL118C	DCP2	2.5117	6.76944	3.6633	0.00255305	0.00593445	-2.28802
6303_at	YDR157W	RPA14	2.51088	6.56727	6.04053	3.02433e-05	0.000133485	2.23778
6949_f_at	NA	NA	2.51067	5.23439	8.66392	5.31348e-07	5.03056e-06	6.40657
6084_at	YDR387C	NA	2.50877	7.04363	5.94841	3.54396e-05	0.000152596	2.07442
2200_at	NA	NA	2.50871	5.38947	2.57856	0.0218583	0.0374124	-4.39946
7736_at	YPR028W	YOP1	-2.50683	8.62068	-8.51628	6.5209e-07	5.90996e-06	6.19568
9873_at	YLR426W	NA	-2.50676	6.34117	-5.24686	0.000123184	0.000441429	0.793285
6591_at	YDL095W	PMT1	2.50669	8.94173	5.51255	7.62438e-05	0.000291098	1.28603
6676_at	YDL188C	PPH22	-2.50655	6.22243	-10.0443	8.77099e-08	1.19596e-06	8.25717
8541_at	YOR023C	AHC1	-2.50624	4.85173	-6.08793	2.78865e-05	0.000125015	2.32138
11223_at	YJL203W	PRP21	-2.50477	4.96534	-12.1905	7.56189e-09	1.74728e-07	10.7542
4040_at	NA	NA	2.50337	8.81826	10.1458	7.74183e-08	1.08027e-06	8.385
8929_at	YNL058C	NA	-2.50319	5.8599	-9.09312	2.97065e-07	3.14411e-06	7.00494
9850_at	YLR446W	NA	2.50049	10.0326	10.0318	8.90757e-08	1.20685e-06	8.24134
6841_at	YCR053W	THR4	2.50006	9.79881	10.6088	4.43192e-08	7.09639e-07	8.95552
10352_at	YLL034C	RIX7	-2.49877	5.83847	-6.10445	2.71111e-05	0.000122278	2.35045
7399_at	YBL053W	NA	2.49567	7.49489	10.0119	9.13029e-08	1.22635e-06	8.21604
7254_at	YBR117C	TKL2	2.49312	7.8854	4.5445	0.000457463	0.00134248	-0.548766
9935_at	YLR400W	NA	2.49251	7.36405	8.77013	4.59271e-07	4.48931e-06	6.55666
5639_at	YER066C-A	NA	2.48777	5.44003	7.78478	1.86747e-06	1.34305e-05	5.11089
9403_at	YMR221C	NA	-2.48769	6.59787	-4.59794	0.000413137	0.0012294	-0.444876
7117_at	YBR252W	DUT1	2.4876	6.53144	6.30042	1.94585e-05	9.2629e-05	2.69236
5103_at	YGL094C	PAN2	2.48745	5.99545	3.08981	0.00798537	0.0157831	-3.42117
9284_at	YMR319C	FET4	-2.48714	5.82862	-4.29236	0.000742995	0.00202684	-1.04212
10060_at	YLR258W	GSY2	-2.48641	9.46367	-3.56647	0.00309395	0.00699154	-2.48039
9337_at	YMR288W	HSH155	2.4859	7.64271	3.93038	0.00150639	0.00372704	-1.75747
7657_at	YPR081C	GRS2	2.48422	10.8595	6.14272	2.54001e-05	0.000115438	2.41764
10767_at	YKL195W	MIA40	2.48315	7.33057	9.49632	1.75154e-07	2.06709e-06	7.5478
2881_at	NA	NA	2.48313	5.07706	7.09934	5.31556e-06	3.11688e-05	4.03134
8972_at	YNL105W	NA	2.48172	4.58934	7.93719	1.49191e-06	1.13875e-05	5.34251
4333_at	YHR173C	NA	2.47988	6.0417	14.2855	9.57574e-10	3.82007e-08	12.8309
5359_at	YFR017C	NA	-2.47661	5.21691	-7.2062	4.49766e-06	2.72502e-05	4.2038
4211_at	YIL099W	SGA1	2.47657	11.0036	5.72774	5.2061e-05	0.000211208	1.67844
9048_at	YNL165W	NA	2.47637	7.91235	3.79907	0.00195148	0.00468909	-2.01822
10276_at	YLR067C	PET309	2.47615	5.20304	3.13737	0.00726503	0.0145566	-3.32809
7280_at	YBR099C	NA	2.47486	6.56043	7.47436	2.97683e-06	1.96664e-05	4.62975
8364_at	YOR207C	RET1	2.47473	6.42436	3.58547	0.00297939	0.00675555	-2.44266
6527_at	YDL071C	NA	2.47423	8.79177	5.51134	7.64098e-05	0.000291375	1.28379
9967_at	YLR343W	GAS2	2.47356	7.70667	5.73715	5.12073e-05	0.000208378	1.69546
8412_at	YOR120W	GCY1	2.47342	9.26566	12.43	5.88347e-09	1.48438e-07	11.008
2884_g_at	NA	NA	2.47291	5.08705	6.69521	1.01373e-05	5.35247e-05	3.36504
8640_at	YOL103W	ITR2	-2.47287	7.46376	-4.10144	0.00107717	0.00279317	-1.41862
9196_s_at	YNL335W	NA	2.47135	7.48294	7.92222	1.52498e-06	1.15362e-05	5.3199
8830_at	YNR027W	BUD17	2.47072	9.38039	8.07104	1.22779e-06	9.77939e-06	5.54345
7426_at	YBL071C	NA	2.47006	6.55229	7.609	2.42816e-06	1.66301e-05	4.83999
6891_at	YCR014C	POL4	2.46927	9.18736	3.98088	0.00136408	0.00341752	-1.65733
5233_at	YGL235W	NA	2.46874	7.35095	8.63436	5.53475e-07	5.15775e-06	6.36456
7324_at	YBR056W	NA	2.46575	7.62174	7.81627	1.78239e-06	1.29584e-05	5.159
4342_at	YHR182W	NA	-2.46551	9.70757	-4.69706	0.000342274	0.0010469	-0.252885
10304_at	YLR050C	NA	-2.46527	5.68923	-4.30062	0.000731215	0.00199938	-1.02589
11202_at	YJL178C	ATG27	-2.46445	4.35608	-7.16915	4.76511e-06	2.85692e-05	4.14417
4898_at	YGR108W	CLB1	2.46225	8.87028	7.22614	4.36031e-06	2.66353e-05	4.23581
6365_at	YDR130C	FIN1	-2.46049	4.02739	-7.40922	3.28791e-06	2.13143e-05	4.52717
6942_at	NA	NA	2.46013	6.80582	10.4973	5.06019e-08	7.73107e-07	8.82005
2506_s_at	NA	NA	2.45925	4.0634	2.22221	0.0432423	0.0671324	-5.0441
9405_at	YMR223W	UBP8	2.45703	7.99321	10.0352	8.87075e-08	1.20361e-06	8.24559
5044_at	YGL018C	JAC1	2.4568	6.83195	7.91544	1.54022e-06	1.16045e-05	5.30964
6366_at	YDR131C	NA	2.4545	9.22659	8.78188	4.51955e-07	4.43172e-06	6.57319
10358_at	YLL028W	TPO1	-2.45135	6.24841	-5.07942	0.000167475	0.000567215	0.478299
9491_at	YMR137C	PSO2	-2.45008	5.51891	-3.91404	0.00155562	0.00383554	-1.78991
6915_at	YCL064C	CHA1	2.44893	6.98746	13.4309	2.15072e-09	7.18553e-08	12.0215
8674_at	YOL114C	NA	2.4489	6.05586	10.5649	4.66868e-08	7.34312e-07	8.90235
7034_i_at	NA	NA	2.44839	5.65838	10.3296	6.18933e-08	8.9856e-07	8.61407
6388_at	YDR108W	GSG1	2.44816	9.13126	4.2643	0.000784518	0.00212583	-1.09732
10945_at	YJR061W	NA	-2.44751	5.60944	-5.53467	7.32909e-05	0.000281668	1.32663
5182_at	YGL152C	NA	2.44725	9.67215	6.12625	2.61221e-05	0.000118316	2.38875
8536_at	YOR018W	ROD1	-2.44671	6.33784	-3.61871	0.00278915	0.00639253	-2.37663
9574_at	YMR087W	NA	2.44583	8.2756	6.90482	7.23282e-06	4.03207e-05	3.71344
8033_at	YPL262W	FUM1	2.4453	10.9277	10.5347	4.83971e-08	7.52978e-07	8.86558
5422_s_at	YFL067W	NA	2.44469	9.96792	9.51249	1.71544e-07	2.03477e-06	7.56919
10122_at	YLR230W	NA	2.44324	10.9952	8.15603	1.08612e-06	8.9038e-06	5.66987
11317_s_at	NA	NA	2.44323	9.45736	8.11563	1.15118e-06	9.29606e-06	5.60989
10376_at	YLL054C	NA	2.44196	6.96597	3.38804	0.00441171	0.00945005	-2.83421
10239_at	YLR075W	RPL10	-2.44122	7.49739	-5.20858	0.000132103	0.000467291	0.721565
10466_at	YKR087C	OMA1	2.44038	8.36156	13.2627	2.53528e-09	8.0774e-08	11.8564
4225_at	YIL131C	FKH1	-2.43989	7.74636	-4.27165	0.000773423	0.00210003	-1.08286
8337_at	YOR225W	NA	2.43967	6.98207	12.2424	7.15881e-09	1.68331e-07	10.8096
9385_at	YMR245W	NA	2.43957	7.8514	5.08466	0.000165863	0.000562824	0.488211
10685_at	YKL099C	UTP11	-2.43951	4.05776	-7.28245	3.99588e-06	2.49342e-05	4.3259
8237_at	YOR303W	CPA1	2.439	9.7279	9.86713	1.0934e-07	1.40397e-06	8.03128
5500_at	NA	NA	2.43825	5.41285	9.23022	2.47749e-07	2.72087e-06	7.19158
8305_at	YOR239W	ABP140	-2.43799	4.62449	-8.14448	1.10431e-06	9.01899e-06	5.65275
10915_at	YJR122W	CAF17	2.43685	4.78629	5.10734	0.000159073	0.000543738	0.53105
6506_at	YDL045W-A	MRP10	-2.43626	6.83446	-5.25764	0.000120786	0.000434338	0.813455
10034_at	YLR276C	DBP9	-2.43552	5.79277	-2.58929	0.021407	0.0367681	-4.37947
6067_at	YDR416W	SYF1	-2.4354	6.60176	-4.24151	0.000819983	0.00220656	-1.14218
5153_at	YGL136C	MRM2	2.43523	4.92248	7.01429	6.07803e-06	3.48516e-05	3.89298
9446_at	YMR176W	ECM5	2.43467	4.0322	2.71759	0.0166614	0.0295525	-4.13838
10151_at	YLR171W	NA	2.43425	8.4469	9.26703	2.36043e-07	2.61073e-06	7.24132
4347_at	YHR187W	IKI1	-2.43416	4.83691	-6.71576	9.80461e-06	5.21792e-05	3.39947
10531_at	YKR060W	UTP30	-2.43405	6.1609	-6.48554	1.42943e-05	7.13989e-05	3.01048
3897_s_at	NA	NA	2.43319	4.27456	3.00723	0.00940764	0.0181222	-3.58211
4256_at	YIL145C	PAN6	2.43303	10.0669	8.55236	6.20115e-07	5.68084e-06	6.24747
7756_at	YPR004C	NA	2.43118	8.16404	10.3183	6.27445e-08	9.06687e-07	8.6001
9596_at	YMR066W	SOV1	-2.43086	6.53191	-3.15302	0.00704248	0.0141715	-3.29742
9044_at	YNL169C	PSD1	2.43005	7.88032	4.96118	0.000208498	0.000687263	0.253885
9748_at	YML096W	NA	2.42945	6.95601	9.58768	1.55757e-07	1.87371e-06	7.66829
9909_at	YLR418C	CDC73	2.429	7.15585	5.01821	0.000187547	0.000624154	0.362326
5007_at	YGL010W	NA	-2.42853	5.47577	-6.88024	7.52268e-06	4.16761e-05	3.67289
9760_at	YML125C	NA	-2.42758	7.20874	-6.57592	1.23171e-05	6.31413e-05	3.16407
8481_at	YOR053W	NA	2.42724	8.02424	8.16981	1.06482e-06	8.7888e-06	5.69029
6712_at	YDL241W	NA	-2.42697	5.34514	-6.00644	3.20665e-05	0.000140272	2.17746
4904_at	YGR114C	NA	2.42641	6.2417	7.66094	2.24601e-06	1.56e-05	4.92046
6052_at	YDR402C	DIT2	2.42507	8.6837	9.27275	2.34277e-07	2.60354e-06	7.24904
3024_g_at	NA	NA	-2.42406	4.25724	-6.96546	6.56714e-06	3.71316e-05	3.8131
5976_at	YDR507C	GIN4	2.42389	5.45342	2.59249	0.0212741	0.0365667	-4.37351
6175_at	YDR301W	CFT1	2.42377	4.57929	2.95646	0.0104036	0.0197375	-3.68062
6863_at	YCR028C-A	RIM1	-2.42314	5.06835	-5.51275	7.62163e-05	0.000291098	1.2864
10227_at	YLR108C	NA	2.42283	8.90631	8.13126	1.12553e-06	9.15224e-06	5.63313
10064_s_at	YLR261C	YPT6	-2.42247	5.19517	-7.0512	5.73384e-06	3.32869e-05	3.95315
5717_at	YER017C	AFG3	2.42156	9.56334	5.58749	6.67097e-05	0.000260777	1.42338
11225_at	YJL201W	ECM25	2.42137	8.61362	5.4165	9.05832e-05	0.000337428	1.10893
8047_at	NA	NA	2.41987	4.73244	5.31989	0.000107863	0.000392891	0.929611
4109_at	YIL015W	BAR1	2.41972	8.90878	9.18893	2.61616e-07	2.8597e-06	7.13559
2505_s_at	NA	NA	2.41884	4.02125	2.56094	0.0226194	0.0385385	-4.43221
9722_at	YML077W	BET5	2.4188	5.63483	8.00235	1.35653e-06	1.05439e-05	5.44062
11347_at	YAL020C	ATS1	-2.41772	8.07841	-4.95641	0.000210355	0.000691918	0.244807
2697_g_at	NA	NA	2.41622	7.22039	6.27511	2.0304e-05	9.60657e-05	2.64851
7589_at	YPR146C	NA	2.41601	7.35762	6.95213	6.70775e-06	3.78121e-05	3.79123
4890_at	YGR100W	MDR1	-2.41239	5.6581	-5.4904	7.93262e-05	0.000301265	1.24529
8517_at	YOR044W	NA	2.41223	6.98315	7.19154	4.60151e-06	2.77482e-05	4.18023
4724_i_at	YGR122C-A	NA	2.41178	6.35979	5.62641	6.22583e-05	0.000245121	1.4944
3836_f_at	NA	NA	2.41126	3.98856	3.45334	0.00387417	0.0084341	-2.70486
5719_at	YER019W	ISC1	-2.41079	8.70723	-6.1251	2.61735e-05	0.000118491	2.38672
6475_at	YDR014W	RAD61	-2.41058	5.99335	-6.04499	3.00126e-05	0.000132593	2.24566
10682_at	YKL102C	NA	2.40976	10.4183	7.9185	1.53333e-06	1.15712e-05	5.31427
7874_at	YPL106C	SSE1	-2.40664	6.42959	-2.90323	0.0115591	0.0215765	-3.78348
6205_at	YDR285W	ZIP1	2.40661	6.73242	4.36575	0.000644748	0.00179289	-0.898028
5677_at	YER061C	CEM1	2.40659	8.3998	5.26444	0.0001193	0.000429822	0.826161
4551_at	YHL011C	PRS3	2.40417	5.53482	6.06639	2.89324e-05	0.000128734	2.28344
5953_at	YDR529C	QCR7	2.4019	5.62672	6.99862	6.23062e-06	3.55519e-05	3.86739
10347_at	YLR005W	SSL1	-2.4011	10.1971	-4.22612	0.000844866	0.00226373	-1.1725
8838_at	YNR035C	ARC35	-2.40097	5.27706	-6.51541	1.36064e-05	6.88061e-05	3.06136
7457_at	YBL084C	CDC27	2.40024	5.99413	4.19639	0.000895127	0.00237522	-1.2311
4824_at	YGR169C	PUS6	-2.4002	9.82361	-7.45465	3.06753e-06	2.0095e-05	4.59878
6902_at	YCL030C	HIS4	2.40018	10.3536	3.71635	0.00229832	0.00542337	-2.18259
10740_at	YKL179C	COY1	-2.40009	7.13332	-4.0385	0.00121832	0.00310061	-1.54316
9549_at	YMR107W	SPG4	-2.39987	4.08321	-3.45238	0.00388162	0.00844637	-2.70678
8961_at	YNL115C	NA	-2.39943	5.85572	-4.30192	0.000729371	0.00199562	-1.02332
11109_at	YJL093C	TOK1	-2.39707	7.0793	-4.24294	0.000817718	0.002203	-1.13937
8409_at	YOR162C	YRR1	-2.39692	7.20386	-2.45844	0.0275786	0.0455568	-4.6211
5098_at	YGL099W	LSG1	-2.39624	7.83021	-5.91208	3.77385e-05	0.000160569	2.00968
8182_at	YOR383C	FIT3	-2.3959	6.6445	-6.46245	1.48511e-05	7.38019e-05	2.97106
2613_s_at	NA	NA	2.39556	4.26574	3.41347	0.00419404	0.00904607	-2.78387
7931_at	YPL183W-A	NA	2.39453	5.11525	11.0158	2.75772e-08	4.85723e-07	9.43968
9103_at	YNL246W	VPS75	-2.39386	8.64978	-6.78025	8.83346e-06	4.80258e-05	3.50712
9057_at	YNL202W	SPS19	2.39379	7.69462	8.30546	8.77345e-07	7.53451e-06	5.88993
8174_at	YOR375C	GDH1	2.39361	9.11199	6.05868	2.93171e-05	0.000129827	2.26983
11212_at	YJL171C	NA	2.39124	8.89722	7.50161	2.85602e-06	1.89353e-05	4.67251
6648_at	YDL172C	NA	2.39086	8.01069	9.42088	1.93105e-07	2.22548e-06	7.4476
4155_at	YIL062C	ARC15	-2.39075	6.99056	-7.23868	4.27621e-06	2.62276e-05	4.25591
7294_at	YBR071W	NA	-2.39039	5.86998	-6.02006	3.13242e-05	0.0001378	2.20159
7079_at	YBR259W	NA	2.38984	9.97155	5.31849	0.000108137	0.000393704	0.92701
3385_s_at	NA	NA	2.3896	5.04082	9.12201	2.85869e-07	3.03248e-06	7.04445
7087_at	YBR269C	NA	-2.38805	4.76324	-7.6903	2.14946e-06	1.50076e-05	4.9658
5262_at	YGL251C	HFM1	2.38794	8.43673	3.75931	0.00211103	0.00502716	-2.09722
6235_at	YDR224C	HTB1	-2.38761	3.83729	-7.10417	5.27539e-06	3.09722e-05	4.03917
3393_f_at	NA	NA	2.38619	8.81827	5.86604	4.08781e-05	0.000171504	1.92738
5180_at	YGL155W	CDC43	2.3827	7.77508	7.54709	2.66586e-06	1.78649e-05	4.74362
7702_g_at	YPR038W	NA	2.38133	8.4131	6.8261	8.2048e-06	4.50914e-05	3.58331
9110_at	YNL238W	KEX2	-2.38044	5.41317	-4.75884	0.000304571	0.000946775	-0.133692
4514_at	NA	NA	-2.37976	5.19149	-5.048	0.000177485	0.000595764	0.418815
6150_at	YDR319C	NA	2.37935	6.847	7.08149	5.46679e-06	3.18754e-05	4.00238
11385_s_at	YAL063C	FLO5orFLO9orFLO1	-2.37928	7.48543	-3.27539	0.0055206	0.0115059	-3.05676
10594_at	YKL013C	ARC19	-2.37877	4.06433	-6.10501	2.70853e-05	0.000122264	2.35143
5556_at	YER163C	NA	-2.3786	8.27979	-4.64169	0.00038016	0.00114551	-0.360027
7380_f_at	YBL026W	NA	2.37726	3.15986	4.21442	0.000864292	0.00230519	-1.19556
6566_at	YDL077C	VAM6	2.37603	6.89431	3.98148	0.00136246	0.00341438	-1.65613
7780_at	YPL018W	CTF19	-2.37576	8.19181	-6.32194	1.87687e-05	9.00337e-05	2.72959
4232_at	YIL124W	AYR1	-2.37522	5.44362	-7.25823	4.14851e-06	2.56466e-05	4.2872
10105_at	YLR213C	CRR1	2.3747	7.30072	10.1038	8.15155e-08	1.12566e-06	8.33219
2253_s_at	NA	NA	-2.37407	5.61946	-8.11568	1.15109e-06	9.29606e-06	5.60997
6160_at	YDR328C	SKP1	-2.37332	8.18131	-6.39396	1.66406e-05	8.1504e-05	2.8537
8003_at	YPL247C	NA	-2.37269	8.86277	-6.06644	2.89302e-05	0.000128734	2.28352
2810_at	NA	NA	2.37145	3.60966	3.99387	0.00132974	0.00334586	-1.63158
2291_g_at	NA	NA	2.37065	4.83517	8.00256	1.35612e-06	1.05439e-05	5.44093
8310_at	YOR244W	ESA1	2.37049	9.8641	16.0276	2.08374e-10	1.27972e-08	14.3404
11328_at	YAR008W	SEN34	2.36939	5.51262	5.89278	3.90229e-05	0.000165206	1.97522
7384_at	YBL023C	MCM2	-2.36933	6.2993	-4.52334	0.00047634	0.00139242	-0.589965
7405_at	YBL047C	EDE1	-2.36818	5.35073	-6.95672	6.65894e-06	3.76051e-05	3.79877
5142_i_at	YGL147C	RPL9BorRPL9A	2.36801	5.22806	5.75669	4.94805e-05	0.000202322	1.73076
11128_at	YJL121C	RPE1	2.36634	7.98237	6.21723	2.23855e-05	0.00010381	2.54788
3789_s_at	YLL067C	YRF1-5orYRF1-4orYRF1-7orYRF1-6orYRF1-3orYRF1-2orYRF1-1	2.36597	7.85796	3.76416	0.00209089	0.00498938	-2.08759
6961_g_at	YCL065W	MATALPHA1orHMLALPHA1	2.36462	7.21659	10.5976	4.49122e-08	7.15453e-07	8.94194
5234_at	YGL234W	ADE5,7	2.36452	9.72077	3.62589	0.00274969	0.00631915	-2.36236
5378_at	YFL010C	WWM1	-2.36409	6.68095	-5.14152	0.000149379	0.000516241	0.595514
6829_at	YCR041W	MATALPHA1orHMLALPHA1	2.36357	4.69773	5.97732	3.37147e-05	0.000146045	2.12582
4960_at	YGR033C	TIM21	2.36251	6.75718	7.36867	3.49877e-06	2.24166e-05	4.46302
3248_s_at	NA	NA	2.3625	3.96889	3.68681	0.00243684	0.00570266	-2.24131
9575_at	YMR042W	ARG80	2.36222	7.40538	4.309	0.000719451	0.00197602	-1.00942
3763_s_at	NA	NA	2.36194	9.75641	14.1716	1.06391e-09	4.13818e-08	12.7259
9153_at	YNL286W	CUS2	-2.36191	5.55813	-6.08758	2.7903e-05	0.000125015	2.32077
6247_at	YDR236C	FMN1	2.36107	7.83974	6.76268	9.08758e-06	4.90079e-05	3.47785
10923_at	YJR084W	CSN12	2.3603	11.2262	12.2161	7.36023e-09	1.70915e-07	10.7815
10109_at	YLR217W	NA	2.36012	7.92086	9.17092	2.67921e-07	2.91158e-06	7.11111
7340_at	YBR027C	NA	2.35883	7.66258	6.28457	1.99835e-05	9.47413e-05	2.66492
8329_at	YOR218C	NA	2.35639	6.79006	6.38914	1.67749e-05	8.19863e-05	2.84541
9523_at	YMR124W	NA	-2.35592	5.7689	-7.2494	4.20574e-06	2.58975e-05	4.27306
9540_at	YMR098C	NA	2.35243	8.25873	5.52779	7.41957e-05	0.000284209	1.31402
11141_at	YJL106W	IME2	-2.35174	5.70744	-3.77598	0.00204259	0.00488788	-2.0641
10381_at	YLL049W	LDB18	2.3496	6.26438	7.74018	1.99538e-06	1.41478e-05	5.04254
7258_at	YBR122C	MRPL36	-2.34943	4.62795	-6.95367	6.69134e-06	3.77424e-05	3.79376
9061_at	YNL198C	NA	2.34933	8.55258	5.86948	4.06344e-05	0.000170789	1.93354
9472_at	YMR160W	NA	2.349	9.5402	3.52464	0.00336208	0.00747619	-2.56344
9694_at	YML060W	OGG1	-2.34797	7.04487	-8.04375	1.27731e-06	1.00622e-05	5.50268
7612_at	YPR126C	NA	2.34783	8.05517	8.21538	9.97508e-07	8.33731e-06	5.75762
9724_at	YML075C	HMG1	2.3471	6.68455	3.61158	0.00282888	0.00647245	-2.39079
4871_at	YGR126W	NA	-2.34665	3.72272	-5.83285	4.33099e-05	0.000180159	1.86788
10414_at	YLL062C	MHT1	2.34632	8.70099	10.2089	7.16694e-08	1.01215e-06	8.464
10081_at	YLR234W	TOP3	2.34619	10.7867	6.78097	8.8231e-06	4.80164e-05	3.50833
4392_at	YHR143W	DSE2	2.34598	7.08369	5.18642	0.000137568	0.000482599	0.679982
2784_s_at	NA	NA	2.34337	6.48124	6.47344	1.45832e-05	7.26832e-05	2.98984
6073_at	YDR376W	ARH1	2.34308	9.79132	9.80508	1.18199e-07	1.49106e-06	7.95139
10476_at	YKR096W	NA	2.34064	4.97607	2.28391	0.0384908	0.0606638	-4.93545
5970_at	NA	NA	2.34042	5.80794	7.64654	2.295e-06	1.59002e-05	4.89819
5141_at	YGL148W	ARO2	-2.33974	10.0145	-9.02603	3.249e-07	3.38828e-06	6.91283
8513_at	YOR040W	GLO4	2.3392	6.68611	7.98563	1.38998e-06	1.0768e-05	5.4155
8570_at	YOL037C	NA	2.33861	5.46257	7.28597	3.97417e-06	2.48153e-05	4.33152
6619_at	YDL156W	NA	-2.33828	10.1963	-4.47336	0.000524198	0.00150519	-0.687463
9860_at	YLR456W	NA	2.33562	6.39104	7.61267	2.41476e-06	1.65748e-05	4.8457
7990_at	YPL214C	THI6	2.33505	10.0631	7.19718	4.56125e-06	2.75594e-05	4.18931
5674_at	YER059W	PCL6	-2.33485	7.447	-5.45379	8.47083e-05	0.000319109	1.17782
6438_at	YDR023W	SES1	-2.33329	5.88288	-8.10459	1.16965e-06	9.3961e-06	5.59348
7440_at	YBL057C	PTH2	-2.33224	6.79401	-6.93969	6.84179e-06	3.84285e-05	3.77081
9715_at	YML084W	NA	-2.33092	4.33606	-6.31669	1.89345e-05	9.06428e-05	2.72052
8681_at	YOL107W	NA	2.33031	6.04852	9.85909	1.10447e-07	1.4143e-06	8.02095
6469_at	YDR008C	NA	2.33009	5.39805	6.40199	1.64196e-05	8.05451e-05	2.86749
9851_at	YLR447C	VMA6	-2.33005	6.48458	-4.46471	0.000532959	0.00152676	-0.704337
8572_at	YOL035C	NA	2.32976	4.94172	7.85663	1.6793e-06	1.24415e-05	5.22046
3790_s_at	YLL067C	YRF1-5orYRF1-4orYRF1-7orYRF1-6orYRF1-3orYRF1-2orYRF1-1	2.32946	8.42667	3.4198	0.00414149	0.00894512	-2.77132
9707_at	YML049C	RSE1	2.32945	6.75118	3.65805	0.00257977	0.00598178	-2.29846
11095_at	YJL062W	LAS21	-2.32931	7.80507	-2.81862	0.01366	0.0249347	-3.94602
9150_at	YNL289W	PCL1	2.32669	8.6107	8.31304	8.67952e-07	7.46759e-06	5.90102
9343_at	YMR293C	NA	2.32563	6.77887	5.12858	0.000152975	0.000526751	0.571123
11349_at	YAL018C	NA	-2.32562	5.47525	-8.27064	9.21873e-07	7.8376e-06	5.8389
4496_at	YHR022C	NA	2.32516	7.04325	11.0032	2.79767e-08	4.91832e-07	9.42502
10549_at	YKR032W	NA	2.32455	4.2525	10.4997	5.04605e-08	7.73107e-07	8.82291
8896_at	YNL046W	NA	-2.32387	5.29812	-7.87986	1.62284e-06	1.20958e-05	5.25574
3915_s_at	NA	NA	-2.32236	8.65692	-2.74872	0.015674	0.0280687	-4.07933
9181_at	YNL303W	YPT11	2.32149	6.50001	5.14458	0.000148541	0.000513948	0.60128
11295_r_at	YAR033W	MST27orMST28	-2.32129	4.78204	-7.46006	3.04236e-06	1.99721e-05	4.60728
9878_at	YLR431C	ATG23	-2.32113	5.82412	-8.02504	1.31248e-06	1.02994e-05	5.47466
9630_at	YMR008C	PLB1	2.3204	9.37814	5.1987	0.00013451	0.000474188	0.703041
5428_at	YFL052W	NA	2.32012	6.97642	3.80172	0.00194129	0.0046682	-2.01295
6064_at	YDR412W	NA	-2.31938	4.64899	-6.58949	1.20462e-05	6.20933e-05	3.18702
9040_at	YNL173C	MDG1	-2.31892	3.89502	-7.13413	5.03328e-06	2.98994e-05	4.08766
8386_at	YOR184W	SER1	2.31861	8.0119	5.12678	0.000153482	0.000527911	0.567733
9857_at	YLR453C	RIF2	-2.31795	4.90279	-4.153	0.000974056	0.00255488	-1.31673
7066_at	YBR293W	VBA2	-2.31751	9.31785	-4.01156	0.00128439	0.00324805	-1.59653
7982_at	YPL222W	NA	-2.31626	8.38529	-3.4902	0.00360031	0.00791915	-2.63177
9183_s_at	YNL301C	RPL18BorRPL18A	2.31546	10.2248	8.49535	6.71428e-07	6.03832e-06	6.16557
8275_at	YOR254C	SEC63	2.31499	6.16732	3.22433	0.00611111	0.0125544	-3.15734
5152_at	YGL137W	SEC27	-2.31488	6.16675	-4.7968	0.000283558	0.000889569	-0.0606459
5216_at	YGL209W	MIG2	-2.31439	6.25266	-4.64879	0.00037507	0.00113237	-0.346273
6310_at	YDR164C	SEC1	2.31232	8.65015	4.11937	0.0010401	0.0027038	-1.38317
4443_at	YHR105W	YPT35	-2.31228	4.28638	-5.25975	0.000120324	0.00043301	0.817389
4199_at	YIL112W	HOS4	-2.31194	6.74865	-3.33845	0.00486933	0.0103026	-2.93227
4422_at	YHR128W	FUR1	2.31124	8.00995	9.78784	1.20792e-07	1.51558e-06	7.92914
5078_at	YGL074C	NA	-2.31121	4.60589	-6.18132	2.37888e-05	0.000109447	2.4852
8592_at	YOL059W	GPD2	-2.31109	10.672	-6.27055	2.04603e-05	9.65118e-05	2.6406
7580_at	YPR182W	SMX3	-2.31094	5.08945	-6.60741	1.16977e-05	6.07062e-05	3.21731
10693_at	YKL135C	APL2	-2.31019	7.74041	-5.55291	7.09449e-05	0.000274578	1.36008
2947_s_at	NA	NA	2.30991	4.39046	2.49867	0.0255191	0.0427378	-4.54731
8907_s_at	NA	NA	2.30821	7.48885	5.60096	6.51323e-05	0.000255466	1.44799
11183_at	YJL155C	FBP26	-2.30426	10.1986	-13.4351	2.14191e-09	7.18553e-08	12.0257
9622_at	YML001W	YPT7	-2.30334	4.02576	-8.04657	1.27211e-06	1.00396e-05	5.50689
7629_at	YPR099C	NA	2.30291	7.22092	7.30032	3.88704e-06	2.43201e-05	4.3544
7174_at	YBR172C	SMY2	2.3008	7.73854	4.79899	0.000282397	0.000887901	-0.0564531
10993_at	YJR016C	ILV3	2.30014	10.8969	6.37945	1.70481e-05	8.3104e-05	2.82875
9531_at	YMR089C	YTA12	-2.29978	6.606	-4.56526	0.000439687	0.00129806	-0.508374
9590_at	YMR060C	SAM37	2.29975	8.90898	8.34935	8.24432e-07	7.13952e-06	5.95404
9124_at	YNL270C	ALP1	-2.29957	5.57959	-4.46272	0.000534999	0.00153138	-0.708225
8252_at	YOR276W	CAF20	-2.29897	6.86289	-5.06123	0.000173194	0.000583882	0.443888
7198_at	YBR152W	SPP381	-2.29818	3.8027	-9.14002	2.79114e-07	2.99486e-06	7.06903
9792_s_at	NA	NA	-2.2978	5.18189	-3.3865	0.00442526	0.00947472	-2.83725
6673_at	YDL190C	UFD2	-2.2978	7.05543	-2.81555	0.013743	0.0250519	-3.9519
5245_at	YGL225W	VRG4	2.2965	7.97452	5.89702	3.87366e-05	0.000164143	1.9828
7269_g_at	NA	NA	-2.29386	4.88604	-6.57393	1.23574e-05	6.33129e-05	3.1607
5709_at	YER009W	NTF2	-2.29191	3.64763	-6.14722	2.52065e-05	0.000114726	2.42552
9632_at	YMR010W	NA	-2.29162	6.13737	-4.50737	0.000491123	0.00142504	-0.621098
8881_at	YNL014W	HEF3	2.29133	5.88526	9.99794	9.28937e-08	1.24592e-06	8.19834
5382_at	YFL006W	BLM3	2.29074	8.03432	6.77815	8.86345e-06	4.81328e-05	3.50362
4653_at	NA	NA	2.29042	6.23896	5.0038	0.000192626	0.00063878	0.334957
4941_at	YGR060W	ERG25	2.28843	9.09007	6.01297	3.17082e-05	0.000139227	2.18904
5762_at	YEL028W	NA	2.28781	7.54684	6.76962	8.98627e-06	4.86019e-05	3.48942
9173_at	YNL311C	NA	-2.287	5.0348	-5.40484	9.25059e-05	0.000343904	1.08735
8326_at	YOR215C	NA	-2.28225	3.85422	-6.41768	1.59966e-05	7.86767e-05	2.89441
4967_at	YGR041W	BUD9	2.28184	8.96358	4.72888	0.00032229	0.000994274	-0.191454
7966_at	YPL194W	DDC1	-2.28101	5.759	-5.93933	3.60001e-05	0.000154457	2.05826
8028_at	YPL267W	NA	-2.27966	5.52882	-6.45608	1.50085e-05	7.44344e-05	2.96018
6444_at	YDR030C	RAD28	2.2796	7.96397	3.59462	0.00292573	0.00665568	-2.42448
11062_at	YJL051W	NA	-2.27824	6.84852	-3.2758	0.00551614	0.0115043	-3.05596
5722_at	YER021W	RPN3	2.27807	4.44525	3.61488	0.00281041	0.00643651	-2.38423
8904_at	YNL037C	IDH1	2.27766	5.26079	4.62737	0.000390641	0.00117271	-0.387772
8682_at	YOL106W	NA	2.27758	7.10026	6.00648	3.20639e-05	0.000140272	2.17755
7826_at	YPL063W	TIM50	2.27711	5.67764	3.14128	0.0072089	0.0144565	-3.32045
6421_at	YDR052C	DBF4	-2.27692	5.43763	-4.55309	0.000450022	0.00132313	-0.532053
11221_at	NA	NA	2.27651	5.18811	6.6556	1.08122e-05	5.67354e-05	3.29852
[truncated: 7,336 more rows]
